# Supplementary material for: Discovery and characterization of gene-by-environment and epistatic genetic effects in a vertebrate model
Source: Cell Genom. 2026 Feb 10;6(5):101164. doi: 10.1016/j.xgen.2026.101164 (PMC13174225; doi:10.1016/j.xgen.2026.101164)
Supplement: Data S1. Number of embryos from the MIKK panel inbred strains used for heart rate measurements — Data underlying the plots in Figures 1A and 1D; S1. [file mmc2.csv]

mikk_strain_id	temperature_celsius	n
mikk_10-1	21	19
mikk_10-1	28	19
mikk_10-1	35	19
mikk_104-1	21	25
mikk_104-1	28	25
mikk_104-1	35	25
mikk_106-1	21	9
mikk_106-1	28	9
mikk_106-1	35	9
mikk_106-2	21	20
mikk_106-2	28	26
mikk_106-2	35	27
mikk_11-1	21	22
mikk_11-1	28	22
mikk_11-1	35	22
mikk_11-2	21	15
mikk_11-2	28	15
mikk_11-2	35	15
mikk_110-2	21	23
mikk_110-2	28	24
mikk_110-2	35	24
mikk_117-1	21	10
mikk_117-1	28	10
mikk_117-1	35	10
mikk_117-2	21	22
mikk_117-2	28	32
mikk_117-2	35	32
mikk_123-2	21	15
mikk_123-2	28	18
mikk_123-2	35	17
mikk_125-1	21	19
mikk_125-1	28	20
mikk_125-1	35	20
mikk_127-2	21	36
mikk_127-2	28	42
mikk_127-2	35	42
mikk_129-1	21	16
mikk_129-1	28	16
mikk_129-1	35	16
mikk_13-2	21	34
mikk_13-2	28	35
mikk_13-2	35	35
mikk_130-2	21	15
mikk_130-2	28	18
mikk_130-2	35	18
mikk_131-4	21	14
mikk_131-4	28	20
mikk_131-4	35	20
mikk_132-4-1	21	17
mikk_132-4-1	28	22
mikk_132-4-1	35	22
mikk_132-5	21	25
mikk_132-5	28	26
mikk_132-5	35	26
mikk_134-1	21	29
mikk_134-1	28	45
mikk_134-1	35	47
mikk_135-1	21	24
mikk_135-1	28	24
mikk_135-1	35	23
mikk_135-2	21	19
mikk_135-2	28	21
mikk_135-2	35	21
mikk_137-4	21	16
mikk_137-4	28	16
mikk_137-4	35	16
mikk_138-1	21	24
mikk_138-1	28	24
mikk_138-1	35	23
mikk_138-3	21	6
mikk_138-3	28	6
mikk_138-3	35	6
mikk_139-4	21	20
mikk_139-4	28	21
mikk_139-4	35	21
mikk_14-1	21	23
mikk_14-1	28	23
mikk_14-1	35	23
mikk_14-2	21	22
mikk_14-2	28	23
mikk_14-2	35	23
mikk_140-3	21	18
mikk_140-3	28	16
mikk_140-3	35	18
mikk_15-1	21	17
mikk_15-1	28	17
mikk_15-1	35	17
mikk_17-1	21	32
mikk_17-1	28	32
mikk_17-1	35	16
mikk_171-1	21	6
mikk_171-1	28	10
mikk_171-1	35	10
mikk_18-2	21	20
mikk_18-2	28	18
mikk_18-2	35	20
mikk_21-2	21	22
mikk_21-2	28	22
mikk_21-2	35	22
mikk_22-1	21	16
mikk_22-1	28	11
mikk_22-1	35	15
mikk_23-1	21	22
mikk_23-1	28	22
mikk_23-1	35	22
mikk_23-2	21	28
mikk_23-2	28	28
mikk_23-2	35	28
mikk_25-1	21	25
mikk_25-1	28	26
mikk_25-1	35	26
mikk_29-1	21	16
mikk_29-1	28	16
mikk_29-1	35	16
mikk_30-1	21	20
mikk_30-1	28	20
mikk_30-1	35	20
mikk_32-2	21	24
mikk_32-2	28	25
mikk_32-2	35	25
mikk_33-1	21	29
mikk_33-1	28	34
mikk_33-1	35	34
mikk_38-2	21	20
mikk_38-2	28	19
mikk_38-2	35	19
mikk_39-1	21	23
mikk_39-1	28	23
mikk_39-1	35	23
mikk_39-2	21	10
mikk_39-2	28	10
mikk_39-2	35	11
mikk_4-2	21	24
mikk_4-2	28	23
mikk_4-2	35	24
mikk_40-1	21	30
mikk_40-1	28	31
mikk_40-1	35	31
mikk_40-2	21	18
mikk_40-2	28	20
mikk_40-2	35	20
mikk_43-2	21	25
mikk_43-2	28	25
mikk_43-2	35	25
mikk_47-1	21	12
mikk_47-1	28	14
mikk_47-1	35	14
mikk_49-1	21	18
mikk_49-1	28	17
mikk_49-1	35	18
mikk_5-1	21	15
mikk_5-1	28	15
mikk_5-1	35	15
mikk_50-2	21	28
mikk_50-2	28	28
mikk_50-2	35	28
mikk_53-2	21	30
mikk_53-2	28	31
mikk_53-2	35	31
mikk_55-2	21	23
mikk_55-2	28	24
mikk_55-2	35	24
mikk_58-2	21	28
mikk_58-2	28	30
mikk_58-2	35	30
mikk_59-1	21	18
mikk_59-1	28	22
mikk_59-1	35	22
mikk_59-2	21	10
mikk_59-2	28	10
mikk_59-2	35	10
mikk_60-1	21	5
mikk_60-1	28	5
mikk_60-1	35	5
mikk_62-2	21	18
mikk_62-2	28	20
mikk_62-2	35	20
mikk_68-1	21	20
mikk_68-1	28	20
mikk_68-1	35	21
mikk_69-1	21	16
mikk_69-1	28	17
mikk_69-1	35	17
mikk_69-2	21	20
mikk_69-2	28	20
mikk_69-2	35	20
mikk_7-2	21	7
mikk_7-2	28	7
mikk_7-2	35	7
mikk_70-2	21	19
mikk_70-2	28	20
mikk_70-2	35	21
mikk_71-1	21	39
mikk_71-1	28	38
mikk_71-1	35	20
mikk_72-1	21	24
mikk_72-1	28	24
mikk_72-1	35	25
mikk_72-2	21	21
mikk_72-2	28	21
mikk_72-2	35	21
mikk_75-1	21	28
mikk_75-1	28	32
mikk_75-1	35	32
mikk_79-2	21	21
mikk_79-2	28	22
mikk_79-2	35	22
mikk_8-2	21	32
mikk_8-2	28	32
mikk_8-2	35	32
mikk_80-1	21	32
mikk_80-1	28	32
mikk_80-1	35	32
mikk_80-2	21	25
mikk_80-2	28	24
mikk_80-2	35	25
mikk_84-2	21	32
mikk_84-2	28	32
mikk_84-2	35	32
mikk_89-1	21	14
mikk_89-1	28	25
mikk_89-1	35	25
mikk_94-1	21	26
mikk_94-1	28	28
mikk_94-1	35	28
mikk_95-1	21	27
mikk_95-1	28	27
mikk_95-1	35	27
