# Supplementary material for: Discovery and characterization of gene-by-environment and epistatic genetic effects in a vertebrate model
Source: Cell Genom. 2026 Feb 10;6(5):101164. doi: 10.1016/j.xgen.2026.101164 (PMC13174225; doi:10.1016/j.xgen.2026.101164)
Supplement: Data S2. Putative causal variants, related to Figure 5 — List of putative causal variants detected for the genes ryr2b, ccdc141, and atg7. [file mmc3.csv]

locus_id	chr	pos	ref	alt	gene_id	gene_name	consequence
chr15_qtl	15	18006656	A	ACATCCAAACAGTAGCGGTTTTAGGCACGGGCCATACGGGCGATCGCCCGGGGAGTAATTCAGGGTAGAACCGCCACTG	ENSORLG00000005221	ryr2b	stop_gained;inframe_insertion
chr15_qtl	15	18044484	G	A	ENSORLG00000005221	ryr2b	stop_gained
chr15_qtl	15	18043338	CA	C	ENSORLG00000005221	ryr2b	frameshift_variant
chr21_qtl	21	26749290	GC	GTCCTGAATCTGG	ENSORLG00000030409	ccdc141	frameshift_variant
chr5_qtl	5	9430242	C	T	ENSORLG00000004519	atg7	stop_gained
