# Supplementary material for: Discovery and characterization of gene-by-environment and epistatic genetic effects in a vertebrate model
Source: Cell Genom. 2026 Feb 10;6(5):101164. doi: 10.1016/j.xgen.2026.101164 (PMC13174225; doi:10.1016/j.xgen.2026.101164)
Supplement: Data S3. Heart rate measurements of MIKK panel inbred strains — Data underlying the plots in Figures 1A and 1D; S1. [file mmc4.csv]

mikk_strain_id	temperature_celsius	heart_rate_bpm
mikk_40-2	21	86
mikk_40-2	21	91
mikk_40-2	21	91
mikk_40-2	21	91
mikk_40-2	21	86
mikk_40-2	21	91
mikk_40-2	21	91
mikk_40-2	21	97
mikk_72-1	21	97
mikk_72-1	21	97
mikk_72-1	21	97
mikk_72-1	21	91
mikk_72-1	21	86
mikk_72-1	21	97
mikk_72-1	21	91
mikk_72-1	21	103
mikk_72-1	21	91
mikk_123-2	21	91
mikk_123-2	21	97
mikk_123-2	21	103
mikk_123-2	21	97
mikk_123-2	21	97
mikk_123-2	21	97
mikk_123-2	21	101
mikk_123-2	21	97
mikk_171-1	21	108
mikk_171-1	21	97
mikk_171-1	21	97
mikk_171-1	21	103
mikk_171-1	21	97
mikk_171-1	21	103
mikk_68-1	21	86
mikk_68-1	21	91
mikk_68-1	21	91
mikk_68-1	21	91
mikk_68-1	21	86
mikk_68-1	21	86
mikk_135-2	21	91
mikk_135-2	21	97
mikk_135-2	21	97
mikk_135-2	21	103
mikk_135-2	21	97
mikk_135-2	21	97
mikk_135-2	21	103
mikk_135-2	21	103
mikk_135-2	21	103
mikk_14-2	21	97
mikk_14-2	21	103
mikk_14-2	21	97
mikk_14-2	21	103
mikk_14-2	21	97
mikk_14-2	21	108
mikk_14-2	21	97
mikk_14-2	21	103
mikk_14-2	21	103
mikk_14-2	21	108
mikk_33-1	21	103
mikk_33-1	21	97
mikk_33-1	21	108
mikk_33-1	21	103
mikk_33-1	21	108
mikk_33-1	21	103
mikk_62-2	21	97
mikk_62-2	21	97
mikk_62-2	21	91
mikk_62-2	21	91
mikk_62-2	21	91
mikk_62-2	21	80
mikk_62-2	21	91
mikk_69-1	21	91
mikk_69-1	21	91
mikk_69-1	21	97
mikk_69-1	21	108
mikk_40-2	28	137
mikk_40-2	28	142
mikk_40-2	28	148
mikk_40-2	28	143
mikk_40-2	28	131
mikk_40-2	28	148
mikk_40-2	28	131
mikk_40-2	28	131
mikk_40-2	28	137
mikk_40-2	28	148
mikk_72-1	28	160
mikk_72-1	28	154
mikk_72-1	28	165
mikk_72-1	28	154
mikk_72-1	28	159
mikk_72-1	28	154
mikk_72-1	28	154
mikk_72-1	28	160
mikk_72-1	28	160
mikk_123-2	28	165
mikk_123-2	28	165
mikk_123-2	28	167
mikk_123-2	28	165
mikk_123-2	28	169
mikk_123-2	28	160
mikk_123-2	28	165
mikk_123-2	28	154
mikk_123-2	28	165
mikk_171-1	28	154
mikk_171-1	28	165
mikk_171-1	28	165
mikk_171-1	28	160
mikk_171-1	28	165
mikk_171-1	28	165
mikk_171-1	28	160
mikk_171-1	28	165
mikk_171-1	28	160
mikk_171-1	28	175
mikk_68-1	28	137
mikk_68-1	28	160
mikk_68-1	28	148
mikk_68-1	28	148
mikk_68-1	28	154
mikk_68-1	28	142
mikk_135-2	28	148
mikk_135-2	28	165
mikk_135-2	28	160
mikk_135-2	28	165
mikk_135-2	28	154
mikk_135-2	28	171
mikk_135-2	28	148
mikk_135-2	28	165
mikk_135-2	28	160
mikk_135-2	28	171
mikk_14-2	28	160
mikk_14-2	28	165
mikk_14-2	28	165
mikk_14-2	28	177
mikk_14-2	28	171
mikk_14-2	28	171
mikk_14-2	28	154
mikk_14-2	28	171
mikk_14-2	28	171
mikk_14-2	28	171
mikk_33-1	28	165
mikk_33-1	28	182
mikk_33-1	28	171
mikk_33-1	28	165
mikk_33-1	28	177
mikk_33-1	28	160
mikk_33-1	28	171
mikk_33-1	28	172
mikk_33-1	28	160
mikk_62-2	28	175
mikk_62-2	28	160
mikk_62-2	28	154
mikk_62-2	28	148
mikk_62-2	28	160
mikk_62-2	28	137
mikk_62-2	28	165
mikk_62-2	28	154
mikk_69-1	28	160
mikk_69-1	28	160
mikk_69-1	28	165
mikk_69-1	28	160
mikk_69-1	28	171
mikk_40-2	35	208
mikk_40-2	35	228
mikk_40-2	35	222
mikk_40-2	35	211
mikk_40-2	35	187
mikk_40-2	35	205
mikk_40-2	35	205
mikk_40-2	35	199
mikk_40-2	35	211
mikk_40-2	35	212
mikk_72-1	35	222
mikk_72-1	35	217
mikk_72-1	35	234
mikk_72-1	35	214
mikk_72-1	35	211
mikk_72-1	35	217
mikk_72-1	35	205
mikk_72-1	35	222
mikk_72-1	35	228
mikk_72-1	35	234
mikk_123-2	35	239
mikk_123-2	35	245
mikk_123-2	35	246
mikk_123-2	35	239
mikk_123-2	35	239
mikk_123-2	35	214
mikk_123-2	35	234
mikk_123-2	35	222
mikk_171-1	35	211
mikk_171-1	35	228
mikk_171-1	35	239
mikk_171-1	35	228
mikk_171-1	35	245
mikk_171-1	35	239
mikk_171-1	35	239
mikk_171-1	35	234
mikk_171-1	35	251
mikk_171-1	35	239
mikk_68-1	35	212
mikk_68-1	35	228
mikk_68-1	35	222
mikk_68-1	35	228
mikk_68-1	35	229
mikk_68-1	35	217
mikk_68-1	35	234
mikk_135-2	35	222
mikk_135-2	35	246
mikk_135-2	35	239
mikk_135-2	35	245
mikk_135-2	35	228
mikk_135-2	35	234
mikk_135-2	35	217
mikk_135-2	35	228
mikk_135-2	35	217
mikk_135-2	35	245
mikk_14-2	35	234
mikk_14-2	35	245
mikk_14-2	35	239
mikk_14-2	35	256
mikk_14-2	35	251
mikk_14-2	35	256
mikk_14-2	35	234
mikk_14-2	35	237
mikk_14-2	35	245
mikk_14-2	35	251
mikk_33-1	35	228
mikk_33-1	35	245
mikk_33-1	35	251
mikk_33-1	35	234
mikk_33-1	35	245
mikk_33-1	35	239
mikk_33-1	35	239
mikk_33-1	35	239
mikk_33-1	35	245
mikk_33-1	35	222
mikk_62-2	35	229
mikk_62-2	35	228
mikk_62-2	35	228
mikk_62-2	35	228
mikk_62-2	35	239
mikk_62-2	35	217
mikk_62-2	35	239
mikk_62-2	35	245
mikk_69-1	35	214
mikk_69-1	35	245
mikk_69-1	35	242
mikk_69-1	35	234
mikk_69-1	35	228
mikk_58-2	21	97
mikk_58-2	21	91
mikk_58-2	21	101
mikk_58-2	21	108
mikk_58-2	21	103
mikk_58-2	21	97
mikk_58-2	21	97
mikk_58-2	21	103
mikk_5-1	21	97
mikk_10-1	21	97
mikk_5-1	21	97
mikk_10-1	21	97
mikk_5-1	21	91
mikk_10-1	21	91
mikk_5-1	21	91
mikk_10-1	21	91
mikk_5-1	21	97
mikk_10-1	21	97
mikk_5-1	21	97
mikk_10-1	21	97
mikk_5-1	21	97
mikk_10-1	21	97
mikk_5-1	21	103
mikk_70-2	21	103
mikk_5-1	21	108
mikk_70-2	21	108
mikk_10-1	21	97
mikk_10-1	21	91
mikk_70-2	21	97
mikk_70-2	21	103
mikk_70-2	21	91
mikk_70-2	21	91
mikk_70-2	21	108
mikk_70-2	21	97
mikk_38-2	21	103
mikk_38-2	21	103
mikk_38-2	21	103
mikk_38-2	21	103
mikk_38-2	21	103
mikk_38-2	21	91
mikk_38-2	21	97
mikk_38-2	21	91
mikk_38-2	21	97
mikk_38-2	21	108
mikk_59-1	21	97
mikk_59-1	21	108
mikk_59-1	21	103
mikk_59-1	21	103
mikk_59-1	21	108
mikk_23-1	21	91
mikk_32-2	21	91
mikk_23-1	21	97
mikk_32-2	21	97
mikk_23-1	21	97
mikk_32-2	21	97
mikk_23-1	21	102
mikk_32-2	21	102
mikk_23-1	21	97
mikk_32-2	21	97
mikk_23-1	21	97
mikk_23-1	21	97
mikk_23-1	21	91
mikk_23-1	21	97
mikk_23-1	21	103
mikk_32-2	21	103
mikk_32-2	21	97
mikk_32-2	21	97
mikk_32-2	21	97
mikk_140-3	21	91
mikk_140-3	21	91
mikk_140-3	21	91
mikk_140-3	21	91
mikk_49-1	21	103
mikk_49-1	21	103
mikk_49-1	21	97
mikk_49-1	21	97
mikk_49-1	21	97
mikk_49-1	21	97
mikk_49-1	21	97
mikk_49-1	21	97
mikk_49-1	21	97
mikk_49-1	21	103
mikk_39-2	21	97
mikk_58-2	28	171
mikk_58-2	28	154
mikk_58-2	28	171
mikk_58-2	28	171
mikk_58-2	28	182
mikk_58-2	28	165
mikk_58-2	28	160
mikk_58-2	28	160
mikk_58-2	28	160
mikk_58-2	28	160
mikk_5-1	28	165
mikk_10-1	28	165
mikk_5-1	28	165
mikk_10-1	28	165
mikk_5-1	28	160
mikk_10-1	28	160
mikk_5-1	28	160
mikk_10-1	28	160
mikk_5-1	28	171
mikk_10-1	28	171
mikk_5-1	28	165
mikk_10-1	28	165
mikk_5-1	28	154
mikk_10-1	28	154
mikk_5-1	28	148
mikk_70-2	28	148
mikk_5-1	28	165
mikk_70-2	28	165
mikk_10-1	28	165
mikk_10-1	28	160
mikk_70-2	28	148
mikk_70-2	28	165
mikk_70-2	28	154
mikk_70-2	28	148
mikk_70-2	28	143
mikk_70-2	28	165
mikk_70-2	28	160
mikk_38-2	28	169
mikk_38-2	28	165
mikk_38-2	28	167
mikk_38-2	28	165
mikk_38-2	28	165
mikk_38-2	28	160
mikk_38-2	28	171
mikk_38-2	28	165
mikk_38-2	28	182
mikk_59-1	28	165
mikk_59-1	28	171
mikk_59-1	28	171
mikk_59-1	28	165
mikk_59-1	28	171
mikk_23-1	28	154
mikk_32-2	28	154
mikk_23-1	28	177
mikk_32-2	28	177
mikk_23-1	28	171
mikk_32-2	28	171
mikk_23-1	28	182
mikk_32-2	28	182
mikk_23-1	28	171
mikk_32-2	28	171
mikk_23-1	28	160
mikk_23-1	28	166
mikk_23-1	28	154
mikk_23-1	28	171
mikk_23-1	28	165
mikk_32-2	28	171
mikk_32-2	28	171
mikk_32-2	28	177
mikk_32-2	28	165
mikk_32-2	28	182
mikk_140-3	28	148
mikk_140-3	28	160
mikk_49-1	28	177
mikk_49-1	28	165
mikk_49-1	28	165
mikk_49-1	28	160
mikk_49-1	28	154
mikk_49-1	28	165
mikk_49-1	28	160
mikk_49-1	28	160
mikk_49-1	28	177
mikk_39-2	28	155
mikk_58-2	35	241
mikk_58-2	35	228
mikk_58-2	35	251
mikk_58-2	35	251
mikk_58-2	35	251
mikk_58-2	35	239
mikk_58-2	35	222
mikk_58-2	35	234
mikk_58-2	35	228
mikk_58-2	35	232
mikk_5-1	35	245
mikk_10-1	35	245
mikk_5-1	35	239
mikk_10-1	35	239
mikk_5-1	35	234
mikk_10-1	35	234
mikk_5-1	35	256
mikk_10-1	35	256
mikk_5-1	35	234
mikk_10-1	35	234
mikk_5-1	35	228
mikk_10-1	35	228
mikk_5-1	35	217
mikk_10-1	35	217
mikk_5-1	35	200
mikk_70-2	35	200
mikk_5-1	35	228
mikk_70-2	35	228
mikk_10-1	35	245
mikk_10-1	35	228
mikk_70-2	35	217
mikk_70-2	35	239
mikk_70-2	35	222
mikk_70-2	35	205
mikk_70-2	35	222
mikk_70-2	35	205
mikk_70-2	35	239
mikk_70-2	35	228
mikk_38-2	35	228
mikk_38-2	35	232
mikk_38-2	35	234
mikk_38-2	35	239
mikk_38-2	35	234
mikk_38-2	35	245
mikk_38-2	35	228
mikk_38-2	35	221
mikk_38-2	35	256
mikk_59-1	35	246
mikk_59-1	35	245
mikk_59-1	35	245
mikk_59-1	35	234
mikk_59-1	35	247
mikk_23-1	35	229
mikk_32-2	35	229
mikk_23-1	35	262
mikk_32-2	35	262
mikk_23-1	35	245
mikk_32-2	35	245
mikk_23-1	35	256
mikk_32-2	35	256
mikk_23-1	35	245
mikk_32-2	35	245
mikk_23-1	35	234
mikk_23-1	35	239
mikk_23-1	35	222
mikk_23-1	35	245
mikk_23-1	35	245
mikk_32-2	35	253
mikk_32-2	35	239
mikk_32-2	35	251
mikk_32-2	35	256
mikk_32-2	35	256
mikk_140-3	35	243
mikk_140-3	35	222
mikk_140-3	35	228
mikk_140-3	35	228
mikk_49-1	35	251
mikk_49-1	35	234
mikk_49-1	35	251
mikk_49-1	35	239
mikk_49-1	35	245
mikk_49-1	35	234
mikk_49-1	35	239
mikk_49-1	35	228
mikk_49-1	35	234
mikk_49-1	35	245
mikk_39-2	35	225
mikk_49-1	21	108
mikk_49-1	21	98
mikk_49-1	21	97
mikk_49-1	21	103
mikk_49-1	21	108
mikk_49-1	21	100
mikk_49-1	21	103
mikk_49-1	21	100
mikk_58-2	21	97
mikk_58-2	21	108
mikk_58-2	21	100
mikk_58-2	21	97
mikk_58-2	21	105.5
mikk_58-2	21	108
mikk_58-2	21	103
mikk_58-2	21	103
mikk_58-2	21	97
mikk_58-2	21	103
mikk_39-2	21	86
mikk_39-2	21	91
mikk_39-2	21	88.5
mikk_39-2	21	94
mikk_39-2	21	86
mikk_39-2	21	103
mikk_39-2	21	97
mikk_39-2	21	97
mikk_39-2	21	94
mikk_13-2	21	98.5
mikk_13-2	21	103
mikk_13-2	21	97
mikk_13-2	21	103
mikk_13-2	21	97
mikk_13-2	21	97
mikk_13-2	21	103
mikk_13-2	21	103
mikk_13-2	21	108
mikk_13-2	21	103
mikk_17-1	21	103
mikk_17-1	21	100
mikk_17-1	21	97
mikk_17-1	21	91.5
mikk_17-1	21	100
mikk_17-1	21	97
mikk_17-1	21	97
mikk_17-1	21	97
mikk_17-1	21	100
mikk_17-1	21	91
mikk_32-2	21	103
mikk_32-2	21	100
mikk_32-2	21	97
mikk_32-2	21	108
mikk_32-2	21	97
mikk_32-2	21	94
mikk_47-1	21	91
mikk_47-1	21	97
mikk_47-1	21	91
mikk_33-1	21	103
mikk_33-1	21	103
mikk_33-1	21	108
mikk_33-1	21	108
mikk_33-1	21	103
mikk_33-1	21	103
mikk_38-2	21	97
mikk_38-2	21	91
mikk_38-2	21	103
mikk_38-2	21	91
mikk_38-2	21	100
mikk_38-2	21	91
mikk_38-2	21	103
mikk_38-2	21	103
mikk_38-2	21	103
mikk_38-2	21	100
mikk_40-2	21	91
mikk_40-2	21	86
mikk_40-2	21	86
mikk_40-2	21	83
mikk_40-2	21	91
mikk_10-1	21	91
mikk_10-1	21	91
mikk_10-1	21	86
mikk_10-1	21	91
mikk_10-1	21	97
mikk_10-1	21	97
mikk_49-1	28	176.5
mikk_49-1	28	171
mikk_49-1	28	171
mikk_49-1	28	168
mikk_49-1	28	171
mikk_49-1	28	162.5
mikk_49-1	28	162.5
mikk_49-1	28	162.5
mikk_58-2	28	165
mikk_58-2	28	179.5
mikk_58-2	28	171
mikk_58-2	28	168
mikk_58-2	28	177
mikk_58-2	28	177
mikk_58-2	28	171
mikk_58-2	28	171
mikk_58-2	28	151
mikk_58-2	28	182
mikk_39-2	28	153
mikk_39-2	28	157
mikk_39-2	28	160
mikk_39-2	28	162.5
mikk_39-2	28	165
mikk_39-2	28	165
mikk_39-2	28	160
mikk_39-2	28	160
mikk_39-2	28	162.5
mikk_13-2	28	171
mikk_13-2	28	178.5
mikk_13-2	28	160
mikk_13-2	28	165
mikk_13-2	28	158.5
mikk_13-2	28	165
mikk_13-2	28	171
mikk_13-2	28	177
mikk_13-2	28	168
mikk_13-2	28	168
mikk_17-1	28	160
mikk_17-1	28	171
mikk_17-1	28	165
mikk_17-1	28	157
mikk_17-1	28	171
mikk_17-1	28	172
mikk_17-1	28	168
mikk_17-1	28	160
mikk_17-1	28	166.5
mikk_17-1	28	150
mikk_32-2	28	154
mikk_32-2	28	165
mikk_32-2	28	168
mikk_32-2	28	174
mikk_32-2	28	168
mikk_32-2	28	162.5
mikk_47-1	28	160
mikk_47-1	28	162
mikk_47-1	28	136.5
mikk_47-1	28	171
mikk_33-1	28	177
mikk_33-1	28	179.5
mikk_33-1	28	157
mikk_33-1	28	185
mikk_33-1	28	171
mikk_33-1	28	168
mikk_33-1	28	165
mikk_38-2	28	162.5
mikk_38-2	28	157
mikk_38-2	28	177
mikk_38-2	28	157
mikk_38-2	28	168
mikk_38-2	28	154
mikk_38-2	28	174
mikk_38-2	28	165
mikk_38-2	28	160
mikk_38-2	28	160
mikk_40-2	28	143
mikk_40-2	28	144.5
mikk_40-2	28	143
mikk_40-2	28	140
mikk_40-2	28	160
mikk_10-1	28	162.5
mikk_10-1	28	154
mikk_10-1	28	143
mikk_10-1	28	160
mikk_10-1	28	163.5
mikk_10-1	28	157
mikk_49-1	35	251
mikk_49-1	35	243
mikk_49-1	35	248
mikk_49-1	35	245
mikk_49-1	35	228
mikk_49-1	35	231
mikk_49-1	35	231
mikk_49-1	35	231
mikk_58-2	35	245
mikk_58-2	35	262
mikk_58-2	35	251
mikk_58-2	35	245
mikk_58-2	35	256
mikk_58-2	35	248
mikk_58-2	35	245
mikk_58-2	35	245
mikk_58-2	35	225
mikk_58-2	35	267.5
mikk_39-2	35	236.5
mikk_39-2	35	239
mikk_39-2	35	242
mikk_39-2	35	245
mikk_39-2	35	236.5
mikk_39-2	35	217.5
mikk_39-2	35	160
mikk_39-2	35	231
mikk_39-2	35	217.5
mikk_39-2	35	233.5
mikk_13-2	35	248
mikk_13-2	35	259
mikk_13-2	35	234
mikk_13-2	35	245
mikk_13-2	35	234
mikk_13-2	35	242
mikk_13-2	35	251
mikk_13-2	35	256
mikk_13-2	35	239
mikk_13-2	35	239
mikk_17-1	35	242
mikk_17-1	35	245.5
mikk_17-1	35	248
mikk_17-1	35	239
mikk_17-1	35	248
mikk_17-1	35	242
mikk_17-1	35	253.5
mikk_17-1	35	242
mikk_17-1	35	251
mikk_17-1	35	231
mikk_32-2	35	248
mikk_32-2	35	234
mikk_32-2	35	239.5
mikk_32-2	35	268
mikk_32-2	35	245
mikk_32-2	35	177
mikk_47-1	35	241.5
mikk_47-1	35	250.5
mikk_47-1	35	248
mikk_47-1	35	247
mikk_33-1	35	256
mikk_33-1	35	257
mikk_33-1	35	233.5
mikk_33-1	35	256
mikk_33-1	35	239.5
mikk_33-1	35	253.5
mikk_33-1	35	250.5
mikk_38-2	35	234
mikk_38-2	35	219.5
mikk_38-2	35	247.5
mikk_38-2	35	219.5
mikk_38-2	35	235
mikk_38-2	35	222
mikk_38-2	35	246.5
mikk_38-2	35	242
mikk_38-2	35	231
mikk_38-2	35	225
mikk_40-2	35	208
mikk_40-2	35	200
mikk_40-2	35	213.5
mikk_40-2	35	205
mikk_40-2	35	225
mikk_10-1	35	251
mikk_10-1	35	239
mikk_10-1	35	214
mikk_10-1	35	225
mikk_10-1	35	234
mikk_10-1	35	225
mikk_55-2	21	103
mikk_55-2	21	91.5
mikk_55-2	21	91
mikk_55-2	21	103
mikk_55-2	21	88.5
mikk_55-2	21	97
mikk_55-2	21	97
mikk_55-2	21	91
mikk_137-4	21	91
mikk_137-4	21	91
mikk_137-4	21	97
mikk_137-4	21	97
mikk_137-4	21	92.5
mikk_137-4	21	91
mikk_137-4	21	95.5
mikk_137-4	21	97
mikk_137-4	21	103
mikk_137-4	21	103
mikk_137-4	21	97.5
mikk_137-4	21	97
mikk_137-4	21	95.5
mikk_14-2	21	103
mikk_14-2	21	103
mikk_14-2	21	105.5
mikk_14-2	21	103
mikk_14-2	21	108
mikk_14-2	21	108
mikk_14-2	21	114
mikk_14-2	21	103
mikk_14-2	21	108
mikk_14-2	21	108
mikk_14-2	21	105.5
mikk_14-2	21	103
mikk_30-1	21	105.5
mikk_30-1	21	105.5
mikk_30-1	21	94
mikk_30-1	21	103
mikk_22-1	21	108
mikk_22-1	21	97
mikk_22-1	21	100
mikk_22-1	21	108
mikk_22-1	21	103
mikk_22-1	21	91
mikk_22-1	21	100
mikk_69-2	21	91
mikk_69-2	21	91
mikk_69-2	21	91
mikk_69-2	21	86
mikk_69-2	21	97
mikk_69-2	21	103
mikk_18-2	21	102.5
mikk_18-2	21	103
mikk_43-2	21	108
mikk_43-2	21	97
mikk_43-2	21	108
mikk_43-2	21	97
mikk_43-2	21	97
mikk_43-2	21	103
mikk_43-2	21	103.5
mikk_43-2	21	97
mikk_43-2	21	108
mikk_43-2	21	108
mikk_43-2	21	114
mikk_43-2	21	105.5
mikk_135-2	21	108
mikk_135-2	21	108
mikk_135-2	21	105.5
mikk_135-2	21	100
mikk_135-2	21	108
mikk_135-2	21	108
mikk_135-2	21	108
mikk_135-2	21	100
mikk_135-2	21	111
mikk_135-2	21	120
mikk_131-4	21	91
mikk_131-4	21	103
mikk_131-4	21	108
mikk_131-4	21	97
mikk_131-4	21	105.5
mikk_131-4	21	103
mikk_131-4	21	97
mikk_131-4	21	105.5
mikk_131-4	21	100
mikk_131-4	21	103
mikk_55-2	28	162.5
mikk_55-2	28	148
mikk_55-2	28	148
mikk_55-2	28	162.5
mikk_55-2	28	154
mikk_55-2	28	145.5
mikk_55-2	28	148
mikk_55-2	28	143
mikk_55-2	28	154
mikk_137-4	28	151
mikk_137-4	28	151
mikk_137-4	28	163.5
mikk_137-4	28	160
mikk_137-4	28	165
mikk_137-4	28	154
mikk_137-4	28	157
mikk_137-4	28	165
mikk_137-4	28	148.5
mikk_137-4	28	165
mikk_137-4	28	160
mikk_137-4	28	160
mikk_137-4	28	175
mikk_14-2	28	174
mikk_14-2	28	171
mikk_14-2	28	177
mikk_14-2	28	174
mikk_14-2	28	177
mikk_14-2	28	175
mikk_14-2	28	165.5
mikk_14-2	28	163.5
mikk_14-2	28	177
mikk_14-2	28	177
mikk_14-2	28	165
mikk_14-2	28	177
mikk_14-2	28	165
mikk_30-1	28	183
mikk_30-1	28	182
mikk_30-1	28	171
mikk_30-1	28	177
mikk_22-1	28	160
mikk_22-1	28	158
mikk_22-1	28	177
mikk_22-1	28	143
mikk_22-1	28	143
mikk_69-2	28	162.5
mikk_69-2	28	160
mikk_69-2	28	160
mikk_69-2	28	156.5
mikk_69-2	28	165
mikk_69-2	28	171
mikk_18-2	28	179.5
mikk_43-2	28	179.5
mikk_43-2	28	165
mikk_43-2	28	185
mikk_43-2	28	157
mikk_43-2	28	159.5
mikk_43-2	28	171
mikk_43-2	28	182
mikk_43-2	28	171
mikk_43-2	28	165.5
mikk_43-2	28	171
mikk_43-2	28	185
mikk_43-2	28	179.5
mikk_135-2	28	172.5
mikk_135-2	28	179.5
mikk_135-2	28	174
mikk_135-2	28	171
mikk_135-2	28	162.5
mikk_135-2	28	153.5
mikk_135-2	28	173
mikk_135-2	28	177.5
mikk_135-2	28	160
mikk_135-2	28	174
mikk_135-2	28	197
mikk_131-4	28	160
mikk_131-4	28	177
mikk_131-4	28	194
mikk_131-4	28	177
mikk_131-4	28	179.5
mikk_131-4	28	171
mikk_131-4	28	174
mikk_131-4	28	171
mikk_131-4	28	171
mikk_131-4	28	154
mikk_131-4	28	169.5
mikk_55-2	35	234
mikk_55-2	35	208
mikk_55-2	35	199.5
mikk_55-2	35	225
mikk_55-2	35	214
mikk_55-2	35	197
mikk_55-2	35	206.5
mikk_55-2	35	199.5
mikk_55-2	35	208
mikk_137-4	35	219.5
mikk_137-4	35	218
mikk_137-4	35	242
mikk_137-4	35	217.5
mikk_137-4	35	239
mikk_137-4	35	222
mikk_137-4	35	217
mikk_137-4	35	236.5
mikk_137-4	35	221
mikk_137-4	35	225
mikk_137-4	35	234
mikk_137-4	35	231
mikk_137-4	35	225
mikk_14-2	35	253.5
mikk_14-2	35	250.5
mikk_14-2	35	262
mikk_14-2	35	253.5
mikk_14-2	35	262
mikk_14-2	35	256.5
mikk_14-2	35	259
mikk_14-2	35	236.5
mikk_14-2	35	248
mikk_14-2	35	253.5
mikk_14-2	35	236
mikk_14-2	35	260
mikk_14-2	35	244.5
mikk_30-1	35	256.5
mikk_30-1	35	265
mikk_30-1	35	256
mikk_30-1	35	262
mikk_22-1	35	225
mikk_22-1	35	171
mikk_22-1	35	214
mikk_22-1	35	259
mikk_22-1	35	197
mikk_22-1	35	191
mikk_22-1	35	157
mikk_69-2	35	231.5
mikk_69-2	35	239
mikk_69-2	35	233.5
mikk_69-2	35	214.5
mikk_69-2	35	228
mikk_69-2	35	236.5
mikk_18-2	35	256
mikk_18-2	35	259
mikk_43-2	35	251
mikk_43-2	35	245
mikk_43-2	35	271
mikk_43-2	35	232
mikk_43-2	35	236.5
mikk_43-2	35	242
mikk_43-2	35	271
mikk_43-2	35	239
mikk_43-2	35	242.5
mikk_43-2	35	245
mikk_43-2	35	262
mikk_43-2	35	253
mikk_135-2	35	251
mikk_135-2	35	251
mikk_135-2	35	250
mikk_135-2	35	251
mikk_135-2	35	228
mikk_135-2	35	263
mikk_135-2	35	239
mikk_135-2	35	248
mikk_135-2	35	228
mikk_135-2	35	228
mikk_135-2	35	274
mikk_131-4	35	236.5
mikk_131-4	35	259
mikk_131-4	35	279
mikk_131-4	35	268
mikk_131-4	35	256
mikk_131-4	35	253.5
mikk_131-4	35	265
mikk_131-4	35	262
mikk_131-4	35	251.5
mikk_131-4	35	234
mikk_131-4	35	238.5
mikk_80-2	21	91
mikk_80-2	21	97
mikk_80-2	21	97
mikk_50-2	21	103
mikk_140-3	21	97
mikk_140-3	21	97
mikk_140-3	21	97
mikk_30-1	21	97
mikk_30-1	21	108
mikk_30-1	21	103
mikk_30-1	21	108
mikk_30-1	21	103
mikk_30-1	21	103
mikk_30-1	21	79.75
mikk_14-1	21	97
mikk_14-1	21	101
mikk_14-1	21	103
mikk_14-1	21	114
mikk_14-1	21	103
mikk_14-1	21	108
mikk_14-1	21	100
mikk_14-1	21	97
mikk_14-1	21	97
mikk_80-1	21	103
mikk_80-1	21	105.5
mikk_80-1	21	103
mikk_80-1	21	97
mikk_80-1	21	103
mikk_80-1	21	114
mikk_80-1	21	112.5
mikk_80-1	21	103.5
mikk_80-1	21	114
mikk_71-1	21	91
mikk_71-1	21	97
mikk_71-1	21	97
mikk_71-1	21	97
mikk_71-1	21	91
mikk_71-1	21	97
mikk_71-1	21	86
mikk_71-1	21	97
mikk_71-1	21	91
mikk_71-1	21	94
mikk_135-1	21	102
mikk_135-1	21	86
mikk_135-1	21	91
mikk_135-1	21	86
mikk_135-1	21	104.5
mikk_135-1	21	97
mikk_135-1	21	86
mikk_135-1	21	97
mikk_135-1	21	86
mikk_135-1	21	91
mikk_59-2	21	105.5
mikk_59-2	21	103
mikk_59-2	21	108
mikk_59-2	21	97
mikk_59-2	21	107.5
mikk_59-2	21	103
mikk_59-2	21	97
mikk_59-2	21	103
mikk_59-2	21	103
mikk_59-2	21	97
mikk_72-2	21	103
mikk_72-2	21	91
mikk_72-2	21	103
mikk_72-2	21	103
mikk_72-2	21	105.5
mikk_72-2	21	97
mikk_72-2	21	100
mikk_72-2	21	97
mikk_72-2	21	91
mikk_72-2	21	97
mikk_47-1	21	103
mikk_47-1	21	97
mikk_47-1	21	97
mikk_47-1	21	105.5
mikk_47-1	21	106.75
mikk_47-1	21	103
mikk_47-1	21	97
mikk_47-1	21	97
mikk_47-1	21	94
mikk_117-1	21	97
mikk_117-1	21	97
mikk_117-1	21	117
mikk_117-1	21	103
mikk_117-1	21	97
mikk_117-1	21	97
mikk_117-1	21	103
mikk_117-1	21	108
mikk_80-2	28	160
mikk_80-2	28	159.5
mikk_80-2	28	160
mikk_50-2	28	170
mikk_140-3	28	160
mikk_140-3	28	168
mikk_140-3	28	172.5
mikk_30-1	28	165
mikk_30-1	28	171
mikk_30-1	28	182
mikk_30-1	28	182
mikk_30-1	28	171
mikk_30-1	28	174
mikk_30-1	28	177
mikk_14-1	28	155.5
mikk_14-1	28	157
mikk_14-1	28	154
mikk_14-1	28	177
mikk_14-1	28	160
mikk_14-1	28	171
mikk_14-1	28	154
mikk_14-1	28	154
mikk_14-1	28	157
mikk_80-1	28	171
mikk_80-1	28	177
mikk_80-1	28	177
mikk_80-1	28	165
mikk_80-1	28	171
mikk_80-1	28	176
mikk_80-1	28	182
mikk_80-1	28	168
mikk_80-1	28	180.5
mikk_71-1	28	164
mikk_71-1	28	163
mikk_71-1	28	165
mikk_71-1	28	168
mikk_71-1	28	168
mikk_71-1	28	164.5
mikk_71-1	28	157
mikk_71-1	28	160
mikk_71-1	28	157
mikk_71-1	28	154
mikk_135-1	28	171
mikk_135-1	28	148
mikk_135-1	28	162.5
mikk_135-1	28	160
mikk_135-1	28	161
mikk_135-1	28	165
mikk_135-1	28	154
mikk_135-1	28	171
mikk_135-1	28	160
mikk_135-1	28	160
mikk_59-2	28	170
mikk_59-2	28	168
mikk_59-2	28	171
mikk_59-2	28	157
mikk_59-2	28	182
mikk_59-2	28	176.5
mikk_59-2	28	174
mikk_59-2	28	174
mikk_59-2	28	186
mikk_59-2	28	177
mikk_72-2	28	171
mikk_72-2	28	151
mikk_72-2	28	165
mikk_72-2	28	171
mikk_72-2	28	177
mikk_72-2	28	165
mikk_72-2	28	168
mikk_72-2	28	160
mikk_72-2	28	160
mikk_72-2	28	162.5
mikk_47-1	28	165
mikk_47-1	28	171
mikk_47-1	28	160
mikk_47-1	28	168
mikk_47-1	28	171
mikk_47-1	28	171
mikk_47-1	28	165
mikk_47-1	28	171
mikk_47-1	28	165
mikk_47-1	28	165
mikk_117-1	28	166.5
mikk_117-1	28	160
mikk_117-1	28	174
mikk_117-1	28	171
mikk_117-1	28	168
mikk_117-1	28	157
mikk_117-1	28	171
mikk_117-1	28	179.5
mikk_80-2	35	236.5
mikk_80-2	35	233.5
mikk_80-2	35	239
mikk_50-2	35	239
mikk_140-3	35	234
mikk_140-3	35	239
mikk_140-3	35	239
mikk_30-1	35	236.5
mikk_30-1	35	256
mikk_30-1	35	259
mikk_30-1	35	268
mikk_30-1	35	248
mikk_30-1	35	256
mikk_30-1	35	257
mikk_14-1	35	228
mikk_14-1	35	233.5
mikk_14-1	35	219.5
mikk_14-1	35	245
mikk_14-1	35	219.5
mikk_14-1	35	236.5
mikk_14-1	35	225
mikk_14-1	35	219.5
mikk_14-1	35	224
mikk_80-1	35	236.5
mikk_80-1	35	253
mikk_80-1	35	235.5
mikk_80-1	35	249
mikk_80-1	35	245
mikk_80-1	35	248
mikk_80-1	35	249
mikk_80-1	35	239
mikk_80-1	35	247.5
mikk_71-1	35	236
mikk_71-1	35	231
mikk_71-1	35	237
mikk_71-1	35	242
mikk_71-1	35	248
mikk_71-1	35	236.5
mikk_71-1	35	228
mikk_71-1	35	228
mikk_71-1	35	228
mikk_71-1	35	217
mikk_135-1	35	236.5
mikk_135-1	35	205
mikk_135-1	35	219.5
mikk_135-1	35	221
mikk_135-1	35	228
mikk_135-1	35	225
mikk_135-1	35	213.5
mikk_135-1	35	256.5
mikk_135-1	35	208
mikk_135-1	35	211
mikk_59-2	35	253.5
mikk_59-2	35	234
mikk_59-2	35	242
mikk_59-2	35	231
mikk_59-2	35	262
mikk_59-2	35	198
mikk_59-2	35	253.5
mikk_59-2	35	251
mikk_59-2	35	262
mikk_59-2	35	259
mikk_72-2	35	251
mikk_72-2	35	219.5
mikk_72-2	35	236.5
mikk_72-2	35	242
mikk_72-2	35	248.5
mikk_72-2	35	239
mikk_72-2	35	248
mikk_72-2	35	234
mikk_72-2	35	239
mikk_72-2	35	234
mikk_47-1	35	250.5
mikk_47-1	35	253.5
mikk_47-1	35	248
mikk_47-1	35	248
mikk_47-1	35	245
mikk_47-1	35	248
mikk_47-1	35	252.5
mikk_47-1	35	251
mikk_47-1	35	248
mikk_47-1	35	248
mikk_117-1	35	236.5
mikk_117-1	35	239
mikk_117-1	35	256
mikk_117-1	35	251
mikk_117-1	35	245
mikk_117-1	35	228
mikk_117-1	35	256
mikk_117-1	35	253.5
mikk_21-2	21	100
mikk_21-2	21	103
mikk_21-2	21	100
mikk_21-2	21	103
mikk_21-2	21	97
mikk_21-2	21	96
mikk_21-2	21	97
mikk_21-2	21	67
mikk_21-2	21	91
mikk_84-2	21	103
mikk_138-1	21	97
mikk_138-1	21	103
mikk_138-1	21	97
mikk_138-1	21	97
mikk_104-1	21	103
mikk_104-1	21	105.5
mikk_104-1	21	103
mikk_132-4-1	21	91
mikk_132-4-1	21	103
mikk_132-4-1	21	97
mikk_132-4-1	21	97
mikk_132-4-1	21	103
mikk_117-2	21	94
mikk_117-2	21	125
mikk_117-2	21	97
mikk_117-2	21	93.5
mikk_117-2	21	91
mikk_117-2	21	97
mikk_29-1	21	103
mikk_29-1	21	105.5
mikk_29-1	21	103
mikk_29-1	21	103
mikk_29-1	21	108
mikk_29-1	21	108
mikk_29-1	21	103
mikk_29-1	21	103
mikk_29-1	21	91
mikk_110-2	21	99
mikk_110-2	21	97
mikk_110-2	21	108
mikk_110-2	21	108
mikk_110-2	21	103
mikk_110-2	21	108
mikk_110-2	21	114
mikk_110-2	21	105.5
mikk_110-2	21	97.5
mikk_110-2	21	103
mikk_94-1	21	80
mikk_94-1	21	91
mikk_94-1	21	91
mikk_94-1	21	97
mikk_94-1	21	88.5
mikk_94-1	21	103
mikk_94-1	21	108
mikk_94-1	21	108
mikk_94-1	21	91
mikk_94-1	21	86
mikk_94-1	21	97
mikk_94-1	21	103
mikk_94-1	21	103
mikk_79-2	21	94
mikk_79-2	21	100
mikk_79-2	21	103
mikk_79-2	21	111
mikk_79-2	21	108
mikk_79-2	21	108
mikk_79-2	21	114
mikk_79-2	21	105.5
mikk_79-2	21	123.5
mikk_79-2	21	108
mikk_79-2	21	108
mikk_79-2	21	97
mikk_79-2	21	114
mikk_25-1	21	91
mikk_25-1	21	97
mikk_25-1	21	103
mikk_25-1	21	97.5
mikk_25-1	21	103
mikk_25-1	21	97
mikk_25-1	21	97
mikk_25-1	21	97
mikk_25-1	21	94
mikk_25-1	21	91
mikk_25-1	21	97
mikk_25-1	21	97
mikk_25-1	21	97
mikk_25-1	21	103
mikk_21-2	28	165
mikk_21-2	28	171
mikk_21-2	28	165
mikk_21-2	28	165
mikk_21-2	28	160
mikk_21-2	28	165
mikk_21-2	28	160
mikk_21-2	28	143
mikk_21-2	28	160
mikk_84-2	28	165
mikk_138-1	28	162.5
mikk_138-1	28	171
mikk_138-1	28	160
mikk_138-1	28	156.5
mikk_104-1	28	159.5
mikk_104-1	28	168
mikk_104-1	28	160
mikk_132-4-1	28	162.5
mikk_132-4-1	28	168
mikk_132-4-1	28	157
mikk_132-4-1	28	154
mikk_132-4-1	28	180
mikk_117-2	28	165
mikk_117-2	28	167.5
mikk_117-2	28	175
mikk_117-2	28	168
mikk_117-2	28	165
mikk_117-2	28	171
mikk_29-1	28	171
mikk_29-1	28	171
mikk_29-1	28	165
mikk_29-1	28	171
mikk_29-1	28	177
mikk_29-1	28	179.5
mikk_29-1	28	171
mikk_29-1	28	171
mikk_29-1	28	165
mikk_110-2	28	168
mikk_110-2	28	165
mikk_110-2	28	179.5
mikk_110-2	28	177
mikk_110-2	28	174
mikk_110-2	28	171.5
mikk_110-2	28	194
mikk_110-2	28	183
mikk_110-2	28	185
mikk_110-2	28	171
mikk_94-1	28	143
mikk_94-1	28	151
mikk_94-1	28	159.5
mikk_94-1	28	159
mikk_94-1	28	141.5
mikk_94-1	28	165
mikk_94-1	28	171
mikk_94-1	28	131
mikk_94-1	28	174
mikk_94-1	28	148
mikk_94-1	28	137
mikk_94-1	28	160
mikk_94-1	28	165
mikk_94-1	28	165
mikk_79-2	28	165
mikk_79-2	28	165
mikk_79-2	28	177
mikk_79-2	28	177
mikk_79-2	28	179.5
mikk_79-2	28	182
mikk_79-2	28	177
mikk_79-2	28	177
mikk_79-2	28	188
mikk_79-2	28	179.5
mikk_79-2	28	182
mikk_79-2	28	163.5
mikk_79-2	28	182
mikk_25-1	28	162.5
mikk_25-1	28	171
mikk_25-1	28	184
mikk_25-1	28	158.5
mikk_25-1	28	171
mikk_25-1	28	160
mikk_25-1	28	160
mikk_25-1	28	165.5
mikk_25-1	28	163
mikk_25-1	28	165
mikk_25-1	28	165
mikk_25-1	28	168
mikk_25-1	28	165
mikk_25-1	28	174
mikk_21-2	35	236.5
mikk_21-2	35	248
mikk_21-2	35	239
mikk_21-2	35	245
mikk_21-2	35	225.5
mikk_21-2	35	228
mikk_21-2	35	216
mikk_21-2	35	205
mikk_21-2	35	231
mikk_84-2	35	234
mikk_138-1	35	236.5
mikk_138-1	35	228
mikk_138-1	35	219.5
mikk_138-1	35	222.5
mikk_104-1	35	248
mikk_104-1	35	245
mikk_104-1	35	225
mikk_132-4-1	35	225
mikk_132-4-1	35	231
mikk_132-4-1	35	228.5
mikk_132-4-1	35	219.5
mikk_132-4-1	35	251
mikk_117-2	35	234
mikk_117-2	35	243.5
mikk_117-2	35	253.5
mikk_117-2	35	247.5
mikk_117-2	35	239
mikk_117-2	35	242
mikk_29-1	35	239.5
mikk_29-1	35	239
mikk_29-1	35	231
mikk_29-1	35	242.5
mikk_29-1	35	245
mikk_29-1	35	253.5
mikk_29-1	35	236.5
mikk_29-1	35	249.5
mikk_29-1	35	233.5
mikk_110-2	35	245
mikk_110-2	35	241.5
mikk_110-2	35	256
mikk_110-2	35	253.5
mikk_110-2	35	248
mikk_110-2	35	234
mikk_110-2	35	259
mikk_110-2	35	256
mikk_110-2	35	262
mikk_110-2	35	240
mikk_94-1	35	202.5
mikk_94-1	35	224
mikk_94-1	35	225
mikk_94-1	35	225
mikk_94-1	35	197
mikk_94-1	35	259.5
mikk_94-1	35	234
mikk_94-1	35	185
mikk_94-1	35	248
mikk_94-1	35	208
mikk_94-1	35	194
mikk_94-1	35	231
mikk_94-1	35	233.5
mikk_94-1	35	233.5
mikk_79-2	35	235.5
mikk_79-2	35	242
mikk_79-2	35	245
mikk_79-2	35	259
mikk_79-2	35	253.5
mikk_79-2	35	251
mikk_79-2	35	259
mikk_79-2	35	248
mikk_79-2	35	268
mikk_79-2	35	262
mikk_79-2	35	262
mikk_79-2	35	251
mikk_79-2	35	268
mikk_25-1	35	248
mikk_25-1	35	243
mikk_25-1	35	251
mikk_25-1	35	231
mikk_25-1	35	245
mikk_25-1	35	239
mikk_25-1	35	241.5
mikk_25-1	35	242
mikk_25-1	35	248
mikk_25-1	35	242
mikk_25-1	35	251
mikk_25-1	35	247
mikk_25-1	35	242
mikk_25-1	35	248
mikk_29-1	21	92.5
mikk_29-1	21	103
mikk_29-1	21	97
mikk_29-1	21	95.5
mikk_29-1	21	97
mikk_29-1	21	103
mikk_29-1	21	97
mikk_4-2	21	108
mikk_4-2	21	108
mikk_4-2	21	103
mikk_4-2	21	108
mikk_4-2	21	108
mikk_4-2	21	103
mikk_4-2	21	103
mikk_132-4-1	21	94
mikk_132-4-1	21	103
mikk_132-4-1	21	103
mikk_132-4-1	21	105.5
mikk_132-4-1	21	97
mikk_79-2	21	114
mikk_79-2	21	125
mikk_79-2	21	120
mikk_79-2	21	103
mikk_79-2	21	120
mikk_79-2	21	114
mikk_79-2	21	117
mikk_79-2	21	117
mikk_117-2	21	97
mikk_117-2	21	94
mikk_117-2	21	97
mikk_117-2	21	101.5
mikk_117-2	21	97
mikk_117-2	21	94
mikk_117-2	21	95
mikk_117-2	21	95
mikk_21-2	21	100
mikk_21-2	21	97
mikk_21-2	21	98.5
mikk_21-2	21	86
mikk_21-2	21	97
mikk_21-2	21	97
mikk_21-2	21	103
mikk_21-2	21	91
mikk_21-2	21	91
mikk_21-2	21	91
mikk_21-2	21	94
mikk_21-2	21	94
mikk_21-2	21	103
mikk_25-1	21	100
mikk_25-1	21	97
mikk_25-1	21	97
mikk_25-1	21	103
mikk_25-1	21	96.5
mikk_25-1	21	103
mikk_25-1	21	103
mikk_25-1	21	97
mikk_25-1	21	103
mikk_25-1	21	97
mikk_25-1	21	97
mikk_138-1	21	91
mikk_138-1	21	97
mikk_138-1	21	91
mikk_138-1	21	97
mikk_138-1	21	98.5
mikk_138-1	21	97
mikk_138-1	21	97
mikk_138-1	21	91
mikk_138-1	21	97
mikk_138-1	21	91
mikk_138-1	21	91
mikk_138-1	21	97
mikk_138-1	21	97
mikk_138-1	21	97
mikk_138-1	21	91
mikk_94-1	21	80
mikk_94-1	21	108
mikk_94-1	21	86
mikk_94-1	21	97
mikk_94-1	21	91
mikk_94-1	21	91
mikk_94-1	21	97
mikk_94-1	21	86
mikk_94-1	21	97
mikk_94-1	21	94
mikk_94-1	21	94
mikk_94-1	21	97
mikk_94-1	21	103
mikk_29-1	28	157
mikk_29-1	28	171
mikk_29-1	28	165
mikk_29-1	28	154
mikk_29-1	28	165
mikk_29-1	28	174
mikk_29-1	28	160
mikk_4-2	28	179.5
mikk_4-2	28	177
mikk_4-2	28	177
mikk_4-2	28	182
mikk_4-2	28	177
mikk_4-2	28	182
mikk_4-2	28	177
mikk_132-4-1	28	160
mikk_132-4-1	28	171
mikk_132-4-1	28	165
mikk_132-4-1	28	160
mikk_132-4-1	28	160
mikk_79-2	28	177
mikk_79-2	28	183.5
mikk_79-2	28	188
mikk_79-2	28	171
mikk_79-2	28	188
mikk_79-2	28	194
mikk_79-2	28	182
mikk_79-2	28	179.5
mikk_79-2	28	182
mikk_117-2	28	171
mikk_117-2	28	159.5
mikk_117-2	28	167
mikk_117-2	28	171
mikk_117-2	28	160
mikk_117-2	28	163
mikk_117-2	28	168
mikk_117-2	28	171.5
mikk_21-2	28	167
mikk_21-2	28	162.5
mikk_21-2	28	165
mikk_21-2	28	143
mikk_21-2	28	154.5
mikk_21-2	28	160
mikk_21-2	28	177
mikk_21-2	28	146
mikk_21-2	28	160
mikk_21-2	28	151.5
mikk_21-2	28	154
mikk_21-2	28	160
mikk_21-2	28	171
mikk_25-1	28	168
mikk_25-1	28	165
mikk_25-1	28	177
mikk_25-1	28	171
mikk_25-1	28	171
mikk_25-1	28	154
mikk_25-1	28	171
mikk_25-1	28	171
mikk_25-1	28	165
mikk_25-1	28	177
mikk_25-1	28	165
mikk_25-1	28	160
mikk_138-1	28	148
mikk_138-1	28	157
mikk_138-1	28	148
mikk_138-1	28	151
mikk_138-1	28	160
mikk_138-1	28	148
mikk_138-1	28	160
mikk_138-1	28	157
mikk_138-1	28	160
mikk_138-1	28	154
mikk_138-1	28	148
mikk_138-1	28	160
mikk_138-1	28	154
mikk_138-1	28	157
mikk_138-1	28	148
mikk_94-1	28	134
mikk_94-1	28	165
mikk_94-1	28	151
mikk_94-1	28	165
mikk_94-1	28	148
mikk_94-1	28	157
mikk_94-1	28	146.5
mikk_94-1	28	168
mikk_94-1	28	147.5
mikk_94-1	28	162.5
mikk_94-1	28	160.5
mikk_94-1	28	160
mikk_94-1	28	160
mikk_94-1	28	165
mikk_29-1	35	225
mikk_29-1	35	244
mikk_29-1	35	228
mikk_29-1	35	228
mikk_29-1	35	228
mikk_29-1	35	239
mikk_29-1	35	219.5
mikk_4-2	35	253.5
mikk_4-2	35	250.5
mikk_4-2	35	251
mikk_4-2	35	256.5
mikk_4-2	35	253.5
mikk_4-2	35	262
mikk_4-2	35	259
mikk_132-4-1	35	223.5
mikk_132-4-1	35	245
mikk_132-4-1	35	225.5
mikk_132-4-1	35	214
mikk_132-4-1	35	208
mikk_79-2	35	250.5
mikk_79-2	35	262
mikk_79-2	35	271
mikk_79-2	35	251
mikk_79-2	35	271
mikk_79-2	35	279
mikk_79-2	35	266
mikk_79-2	35	265
mikk_79-2	35	265
mikk_117-2	35	242
mikk_117-2	35	214
mikk_117-2	35	231
mikk_117-2	35	233.5
mikk_117-2	35	222.5
mikk_117-2	35	234
mikk_117-2	35	236.5
mikk_117-2	35	251
mikk_21-2	35	245
mikk_21-2	35	231
mikk_21-2	35	236.5
mikk_21-2	35	211
mikk_21-2	35	219.5
mikk_21-2	35	219.5
mikk_21-2	35	243
mikk_21-2	35	205.5
mikk_21-2	35	222
mikk_21-2	35	217
mikk_21-2	35	225
mikk_21-2	35	228
mikk_21-2	35	231
mikk_25-1	35	245
mikk_25-1	35	236.5
mikk_25-1	35	252.5
mikk_25-1	35	248
mikk_25-1	35	245
mikk_25-1	35	225
mikk_25-1	35	242
mikk_25-1	35	248
mikk_25-1	35	239
mikk_25-1	35	262
mikk_25-1	35	245
mikk_25-1	35	239.5
mikk_138-1	35	216.5
mikk_138-1	35	227
mikk_138-1	35	211
mikk_138-1	35	199.5
mikk_138-1	35	231
mikk_138-1	35	202.5
mikk_138-1	35	231
mikk_138-1	35	233.5
mikk_138-1	35	232
mikk_138-1	35	217
mikk_138-1	35	208
mikk_138-1	35	219.5
mikk_138-1	35	225
mikk_138-1	35	202.5
mikk_94-1	35	197
mikk_94-1	35	228
mikk_94-1	35	211
mikk_94-1	35	222.5
mikk_94-1	35	197
mikk_94-1	35	216.5
mikk_94-1	35	211
mikk_94-1	35	239
mikk_94-1	35	202.5
mikk_94-1	35	225
mikk_94-1	35	222.5
mikk_94-1	35	222
mikk_94-1	35	222
mikk_94-1	35	228
mikk_11-1	21	83
mikk_11-1	21	96
mikk_139-4	21	111
mikk_139-4	21	103
mikk_139-4	21	105.5
mikk_139-4	21	100
mikk_139-4	21	100
mikk_139-4	21	91
mikk_139-4	21	97
mikk_139-4	21	91
mikk_39-1	21	97
mikk_39-1	21	97
mikk_39-1	21	103
mikk_39-1	21	105.5
mikk_11-1	28	131
mikk_11-1	28	154
mikk_139-4	28	177
mikk_139-4	28	172
mikk_139-4	28	177
mikk_139-4	28	174
mikk_139-4	28	177
mikk_139-4	28	171
mikk_139-4	28	173
mikk_139-4	28	171
mikk_39-1	28	165
mikk_39-1	28	160
mikk_39-1	28	168
mikk_39-1	28	177
mikk_11-1	35	182
mikk_11-1	35	222
mikk_139-4	35	256
mikk_139-4	35	253.5
mikk_139-4	35	262
mikk_139-4	35	249.5
mikk_139-4	35	259
mikk_139-4	35	251
mikk_139-4	35	268
mikk_139-4	35	253.5
mikk_39-1	35	254
mikk_39-1	35	232
mikk_39-1	35	248
mikk_39-1	35	248
mikk_22-1	21	88.5
mikk_23-2	21	103
mikk_39-1	21	97
mikk_39-1	21	91
mikk_39-1	21	88.5
mikk_39-1	21	97
mikk_39-1	21	97
mikk_39-1	21	103
mikk_23-2	28	177
mikk_39-1	28	174
mikk_39-1	28	148.5
mikk_39-1	28	154
mikk_39-1	28	160
mikk_39-1	28	165
mikk_39-1	28	171
mikk_22-1	35	214
mikk_23-2	35	265
mikk_39-1	35	256
mikk_39-1	35	237
mikk_39-1	35	234.5
mikk_39-1	35	240.5
mikk_39-1	35	239.5
mikk_39-1	35	248
mikk_22-1	21	97
mikk_22-1	21	103
mikk_22-1	21	86
mikk_22-1	21	97
mikk_22-1	21	105.5
mikk_22-1	21	91
mikk_22-1	21	86
mikk_22-1	21	103
mikk_59-1	21	103
mikk_59-1	21	83
mikk_59-1	21	88.5
mikk_59-1	21	86
mikk_59-1	21	80
mikk_59-1	21	83
mikk_70-2	21	97
mikk_70-2	21	103
mikk_70-2	21	97
mikk_70-2	21	88.5
mikk_70-2	21	97
mikk_70-2	21	97
mikk_70-2	21	91
mikk_70-2	21	97
mikk_70-2	21	97
mikk_70-2	21	97
mikk_70-2	21	94.5
mikk_139-4	21	103
mikk_139-4	21	91
mikk_139-4	21	91
mikk_139-4	21	97
mikk_139-4	21	100
mikk_139-4	21	97
mikk_139-4	21	91
mikk_139-4	21	100
mikk_55-2	21	97
mikk_55-2	21	103
mikk_55-2	21	103
mikk_55-2	21	103
mikk_55-2	21	97
mikk_55-2	21	103
mikk_55-2	21	100.5
mikk_55-2	21	103
mikk_55-2	21	97
mikk_55-2	21	98
mikk_55-2	21	108
mikk_55-2	21	97
mikk_55-2	21	103
mikk_55-2	21	103
mikk_55-2	21	100
mikk_22-1	28	122.5
mikk_22-1	28	165
mikk_22-1	28	105.5
mikk_22-1	28	140
mikk_22-1	28	165
mikk_22-1	28	168
mikk_59-1	28	143
mikk_59-1	28	137
mikk_59-1	28	143
mikk_59-1	28	127.5
mikk_59-1	28	117
mikk_59-1	28	131
mikk_70-2	28	148
mikk_70-2	28	162.5
mikk_70-2	28	154
mikk_70-2	28	134
mikk_70-2	28	165
mikk_70-2	28	165
mikk_70-2	28	149
mikk_70-2	28	154
mikk_70-2	28	148
mikk_70-2	28	148
mikk_70-2	28	154
mikk_139-4	28	165
mikk_139-4	28	166.5
mikk_139-4	28	174
mikk_139-4	28	165
mikk_139-4	28	168
mikk_139-4	28	177
mikk_139-4	28	169
mikk_139-4	28	165
mikk_139-4	28	156.5
mikk_55-2	28	165
mikk_55-2	28	165
mikk_55-2	28	160
mikk_55-2	28	168
mikk_55-2	28	157
mikk_55-2	28	154
mikk_55-2	28	162.5
mikk_55-2	28	165
mikk_55-2	28	157
mikk_55-2	28	165
mikk_55-2	28	157
mikk_55-2	28	160
mikk_55-2	28	160
mikk_55-2	28	160
mikk_55-2	28	148
mikk_22-1	35	177
mikk_22-1	35	236.5
mikk_22-1	35	154
mikk_22-1	35	202.5
mikk_22-1	35	236.5
mikk_22-1	35	174
mikk_22-1	35	234
mikk_59-1	35	253
mikk_59-1	35	191
mikk_59-1	35	205.5
mikk_59-1	35	185
mikk_59-1	35	160
mikk_59-1	35	214
mikk_70-2	35	222.5
mikk_70-2	35	250.5
mikk_70-2	35	225
mikk_70-2	35	202.5
mikk_70-2	35	242
mikk_70-2	35	245
mikk_70-2	35	210
mikk_70-2	35	228
mikk_70-2	35	219.5
mikk_70-2	35	208
mikk_70-2	35	230.5
mikk_139-4	35	236.5
mikk_139-4	35	239.5
mikk_139-4	35	253.5
mikk_139-4	35	246
mikk_139-4	35	245
mikk_139-4	35	251
[truncated: 2,948 more rows]
