# Supplementary material for: Discovery and characterization of gene-by-environment and epistatic genetic effects in a vertebrate model
Source: Cell Genom. 2026 Feb 10;6(5):101164. doi: 10.1016/j.xgen.2026.101164 (PMC13174225; doi:10.1016/j.xgen.2026.101164)
Supplement: Data S4. Heart rate measurements of F2 embryos — Data underlying the plots in Figures 1D and S1. [file mmc5.csv]

experiment	phenotyping_well	sequencing_id	cross_id	phenotyping_plate_id	sequencing_plate_id	sequencing_flowcell	temperature_celsius	heart_rate_bpm_measurement_1	heart_rate_bpm_measurement_2	heart_rate_bpm_average	mean_sequencing_depth
20221210_132902_Ol_HR_IPF2_2x_BQ_21C	A01	AAC2CVCHV_BeW96-4_96-5_96-6_23s001124-1-1_Welz_lane1BeWPool965A1_AAC2CVCHV_BeW96-4_96-5_96-6_23s001124-1-1_Welz_lane1BeWPool965A1	72-2x55-2	BeW33	Pool_96-5	AAC2CVCHV	21	95.92	95.56	95.74	1.13178696389195
20221210_132902_Ol_HR_IPF2_2x_BQ_21C	A02	AAC2CVCHV_BeW96-4_96-5_96-6_23s001124-1-1_Welz_lane1BeWPool965A2_AAC2CVCHV_BeW96-4_96-5_96-6_23s001124-1-1_Welz_lane1BeWPool965A2	72-2x55-2	BeW33	Pool_96-5	AAC2CVCHV	21	95.84	95.92	95.88	1.58577596601185
20221210_132902_Ol_HR_IPF2_2x_BQ_21C	A03	AAC2CVCHV_BeW96-4_96-5_96-6_23s001124-1-1_Welz_lane1BeWPool965A3_AAC2CVCHV_BeW96-4_96-5_96-6_23s001124-1-1_Welz_lane1BeWPool965A3	72-2x55-2	BeW33	Pool_96-5	AAC2CVCHV	21	89.85	89.81	89.83	2.07728149453883
20221210_132902_Ol_HR_IPF2_2x_BQ_21C	A04	AAC2CVCHV_BeW96-4_96-5_96-6_23s001124-1-1_Welz_lane1BeWPool965A4_AAC2CVCHV_BeW96-4_96-5_96-6_23s001124-1-1_Welz_lane1BeWPool965A4	72-2x55-2	BeW33	Pool_96-5	AAC2CVCHV	21	107.77	107.73	107.75	1.47808846677441
20221210_132902_Ol_HR_IPF2_2x_BQ_21C	A05	AAC2CVCHV_BeW96-4_96-5_96-6_23s001124-1-1_Welz_lane1BeWPool965A5_AAC2CVCHV_BeW96-4_96-5_96-6_23s001124-1-1_Welz_lane1BeWPool965A5	72-2x55-2	BeW33	Pool_96-5	AAC2CVCHV	21	95.68	95.72	95.7	1.84077938154606
20221210_132902_Ol_HR_IPF2_2x_BQ_21C	A06	AAC2CVCHV_BeW96-4_96-5_96-6_23s001124-1-1_Welz_lane1BeWPool965A6_AAC2CVCHV_BeW96-4_96-5_96-6_23s001124-1-1_Welz_lane1BeWPool965A6	72-2x55-2	BeW33	Pool_96-5	AAC2CVCHV	21	95.8	95.76	95.78	0.882492782018262
20221210_132902_Ol_HR_IPF2_2x_BQ_21C	A07	AAC2CVCHV_BeW96-4_96-5_96-6_23s001124-1-1_Welz_lane1BeWPool965A7_AAC2CVCHV_BeW96-4_96-5_96-6_23s001124-1-1_Welz_lane1BeWPool965A7	72-2x55-2	BeW33	Pool_96-5	AAC2CVCHV	21	95.8	95.8	95.8	1.59187171247306
20221210_132902_Ol_HR_IPF2_2x_BQ_21C	A08	AAC2CVCHV_BeW96-4_96-5_96-6_23s001124-1-1_Welz_lane1BeWPool965A8_AAC2CVCHV_BeW96-4_96-5_96-6_23s001124-1-1_Welz_lane1BeWPool965A8	72-2x55-2	BeW33	Pool_96-5	AAC2CVCHV	21	89.89	89.74	89.815	1.60406972274817
20221210_132902_Ol_HR_IPF2_2x_BQ_21C	A09	AAC2CVCHV_BeW96-4_96-5_96-6_23s001124-1-1_Welz_lane1BeWPool965A9_AAC2CVCHV_BeW96-4_96-5_96-6_23s001124-1-1_Welz_lane1BeWPool965A9	72-2x55-2	BeW33	Pool_96-5	AAC2CVCHV	21	89.81	89.59	89.7	1.10265255546462
20221210_132902_Ol_HR_IPF2_2x_BQ_21C	A10	AAC2CVCHV_BeW96-4_96-5_96-6_23s001124-1-1_Welz_lane1BeWPool965A10_AAC2CVCHV_BeW96-4_96-5_96-6_23s001124-1-1_Welz_lane1BeWPool965A10	72-2x55-2	BeW33	Pool_96-5	AAC2CVCHV	21	95.76	95.76	95.76	1.27806814009952
20221210_132902_Ol_HR_IPF2_2x_BQ_21C	A11	AAC2CVCHV_BeW96-4_96-5_96-6_23s001124-1-1_Welz_lane1BeWPool965A11_AAC2CVCHV_BeW96-4_96-5_96-6_23s001124-1-1_Welz_lane1BeWPool965A11	72-2x55-2	BeW33	Pool_96-5	AAC2CVCHV	21	95.88		95.88	1.72220232322589
20221210_132902_Ol_HR_IPF2_2x_BQ_21C	A12	AAC2CVCHV_BeW96-4_96-5_96-6_23s001124-1-1_Welz_lane1BeWPool965A12_AAC2CVCHV_BeW96-4_96-5_96-6_23s001124-1-1_Welz_lane1BeWPool965A12	72-2x55-2	BeW33	Pool_96-5	AAC2CVCHV	21	89.81	89.81	89.81	0.996200525057769
20221210_132902_Ol_HR_IPF2_2x_BQ_21C	B01	AAC2CVCHV_BeW96-4_96-5_96-6_23s001124-1-1_Welz_lane1BeWPool965B1_AAC2CVCHV_BeW96-4_96-5_96-6_23s001124-1-1_Welz_lane1BeWPool965B1	72-2x55-2	BeW33	Pool_96-5	AAC2CVCHV	21	89.89	89.85	89.87	2.18177017244496
20221210_132902_Ol_HR_IPF2_2x_BQ_21C	B02	AAC2CVCHV_BeW96-4_96-5_96-6_23s001124-1-1_Welz_lane1BeWPool965B2_AAC2CVCHV_BeW96-4_96-5_96-6_23s001124-1-1_Welz_lane1BeWPool965B2	72-2x55-2	BeW33	Pool_96-5	AAC2CVCHV	21	89.89	89.74	89.815	1.40099820286179
20221210_132902_Ol_HR_IPF2_2x_BQ_21C	B03	AAC2CVCHV_BeW96-4_96-5_96-6_23s001124-1-1_Welz_lane1BeWPool965B3_AAC2CVCHV_BeW96-4_96-5_96-6_23s001124-1-1_Welz_lane1BeWPool965B3	72-2x55-2	BeW33	Pool_96-5	AAC2CVCHV	21	89.74	89.74	89.74	1.91859238499759
20221210_132902_Ol_HR_IPF2_2x_BQ_21C	B04	AAC2CVCHV_BeW96-4_96-5_96-6_23s001124-1-1_Welz_lane1BeWPool965B4_AAC2CVCHV_BeW96-4_96-5_96-6_23s001124-1-1_Welz_lane1BeWPool965B4	72-2x55-2	BeW33	Pool_96-5	AAC2CVCHV	21		95.76	95.76	1.94487608646136
20221210_132902_Ol_HR_IPF2_2x_BQ_21C	B05	AAC2CVCHV_BeW96-4_96-5_96-6_23s001124-1-1_Welz_lane1BeWPool965B5_AAC2CVCHV_BeW96-4_96-5_96-6_23s001124-1-1_Welz_lane1BeWPool965B5	72-2x55-2	BeW33	Pool_96-5	AAC2CVCHV	21	89.74	89.74	89.74	1.85689746639712
20221210_132902_Ol_HR_IPF2_2x_BQ_21C	B06	AAC2CVCHV_BeW96-4_96-5_96-6_23s001124-1-1_Welz_lane1BeWPool965B6_AAC2CVCHV_BeW96-4_96-5_96-6_23s001124-1-1_Welz_lane1BeWPool965B6	72-2x55-2	BeW33	Pool_96-5	AAC2CVCHV	21	83.89	83.75	83.82	2.08742552650769
20221210_132902_Ol_HR_IPF2_2x_BQ_21C	B07	AAC2CVCHV_BeW96-4_96-5_96-6_23s001124-1-1_Welz_lane1BeWPool965B7_AAC2CVCHV_BeW96-4_96-5_96-6_23s001124-1-1_Welz_lane1BeWPool965B7	72-2x55-2	BeW33	Pool_96-5	AAC2CVCHV	21	95.84	95.72	95.78	2.55637023463336
20221210_132902_Ol_HR_IPF2_2x_BQ_21C	B08	AAC2CVCHV_BeW96-4_96-5_96-6_23s001124-1-1_Welz_lane1BeWPool965B8_AAC2CVCHV_BeW96-4_96-5_96-6_23s001124-1-1_Welz_lane1BeWPool965B8	72-2x55-2	BeW33	Pool_96-5	AAC2CVCHV	21	89.85	95.68	92.765	1.41846517128625
20221210_132902_Ol_HR_IPF2_2x_BQ_21C	B09	AAC2CVCHV_BeW96-4_96-5_96-6_23s001124-1-1_Welz_lane1BeWPool965B9_AAC2CVCHV_BeW96-4_96-5_96-6_23s001124-1-1_Welz_lane1BeWPool965B9	72-2x55-2	BeW33	Pool_96-5	AAC2CVCHV	21	89.77	95.72	92.745	1.92556373316208
20221210_132902_Ol_HR_IPF2_2x_BQ_21C	B10	AAC2CVCHV_BeW96-4_96-5_96-6_23s001124-1-1_Welz_lane1BeWPool965B10_AAC2CVCHV_BeW96-4_96-5_96-6_23s001124-1-1_Welz_lane1BeWPool965B10	72-2x55-2	BeW33	Pool_96-5	AAC2CVCHV	21	89.81	89.85	89.83	2.68410959826608
20221210_132902_Ol_HR_IPF2_2x_BQ_21C	B11	AAC2CVCHV_BeW96-4_96-5_96-6_23s001124-1-1_Welz_lane1BeWPool965B11_AAC2CVCHV_BeW96-4_96-5_96-6_23s001124-1-1_Welz_lane1BeWPool965B11	72-2x55-2	BeW33	Pool_96-5	AAC2CVCHV	21	95.88	95.8	95.84	1.26171270999247
20221210_132902_Ol_HR_IPF2_2x_BQ_21C	B12	AAC2CVCHV_BeW96-4_96-5_96-6_23s001124-1-1_Welz_lane1BeWPool965B12_AAC2CVCHV_BeW96-4_96-5_96-6_23s001124-1-1_Welz_lane1BeWPool965B12	72-2x55-2	BeW33	Pool_96-5	AAC2CVCHV	21	83.79	89.81	86.8	1.83305558702976
20221210_132902_Ol_HR_IPF2_2x_BQ_21C	C01	AAC2CVCHV_BeW96-4_96-5_96-6_23s001124-1-1_Welz_lane1BeWPool965C1_AAC2CVCHV_BeW96-4_96-5_96-6_23s001124-1-1_Welz_lane1BeWPool965C1	72-2x55-2	BeW33	Pool_96-5	AAC2CVCHV	21	89.7	86.71	88.205	1.93290031328141
20221210_132902_Ol_HR_IPF2_2x_BQ_21C	C02	AAC2CVCHV_BeW96-4_96-5_96-6_23s001124-1-1_Welz_lane1BeWPool965C2_AAC2CVCHV_BeW96-4_96-5_96-6_23s001124-1-1_Welz_lane1BeWPool965C2	72-2x55-2	BeW33	Pool_96-5	AAC2CVCHV	21	89.77	89.81	89.79	2.84069389850944
20221210_132902_Ol_HR_IPF2_2x_BQ_21C	C03	AAC2CVCHV_BeW96-4_96-5_96-6_23s001124-1-1_Welz_lane1BeWPool965C3_AAC2CVCHV_BeW96-4_96-5_96-6_23s001124-1-1_Welz_lane1BeWPool965C3	72-2x55-2	BeW33	Pool_96-5	AAC2CVCHV	21	83.79		83.79	2.40952545454816
20221210_132902_Ol_HR_IPF2_2x_BQ_21C	C04	AAC2CVCHV_BeW96-4_96-5_96-6_23s001124-1-1_Welz_lane1BeWPool965C4_AAC2CVCHV_BeW96-4_96-5_96-6_23s001124-1-1_Welz_lane1BeWPool965C4	72-2x55-2	BeW33	Pool_96-5	AAC2CVCHV	21	95.72	101.79	98.755	2.20557002551353
20221210_132902_Ol_HR_IPF2_2x_BQ_21C	C05	AAC2CVCHV_BeW96-4_96-5_96-6_23s001124-1-1_Welz_lane1BeWPool965C5_AAC2CVCHV_BeW96-4_96-5_96-6_23s001124-1-1_Welz_lane1BeWPool965C5	72-2x55-2	BeW33	Pool_96-5	AAC2CVCHV	21	95.84	95.72	95.78	1.19682341259562
20221210_132902_Ol_HR_IPF2_2x_BQ_21C	C06	AAC2CVCHV_BeW96-4_96-5_96-6_23s001124-1-1_Welz_lane1BeWPool965C6_AAC2CVCHV_BeW96-4_96-5_96-6_23s001124-1-1_Welz_lane1BeWPool965C6	72-2x55-2	BeW33	Pool_96-5	AAC2CVCHV	21	95.72	95.76	95.74	2.52611176814128
20221210_132902_Ol_HR_IPF2_2x_BQ_21C	C07	AAC2CVCHV_BeW96-4_96-5_96-6_23s001124-1-1_Welz_lane1BeWPool965C7_AAC2CVCHV_BeW96-4_96-5_96-6_23s001124-1-1_Welz_lane1BeWPool965C7	72-2x55-2	BeW33	Pool_96-5	AAC2CVCHV	21	95.88	95.8	95.84	2.84185597900602
20221210_132902_Ol_HR_IPF2_2x_BQ_21C	C08	AAC2CVCHV_BeW96-4_96-5_96-6_23s001124-1-1_Welz_lane1BeWPool965C8_AAC2CVCHV_BeW96-4_96-5_96-6_23s001124-1-1_Welz_lane1BeWPool965C8	72-2x55-2	BeW33	Pool_96-5	AAC2CVCHV	21	89.74	89.81	89.775	1.44905046721327
20221210_132902_Ol_HR_IPF2_2x_BQ_21C	C09	AAC2CVCHV_BeW96-4_96-5_96-6_23s001124-1-1_Welz_lane1BeWPool965C9_AAC2CVCHV_BeW96-4_96-5_96-6_23s001124-1-1_Welz_lane1BeWPool965C9	72-2x55-2	BeW33	Pool_96-5	AAC2CVCHV	21	95.92	95.72	95.82	1.86885281835697
20221210_132902_Ol_HR_IPF2_2x_BQ_21C	C10	AAC2CVCHV_BeW96-4_96-5_96-6_23s001124-1-1_Welz_lane1BeWPool965C10_AAC2CVCHV_BeW96-4_96-5_96-6_23s001124-1-1_Welz_lane1BeWPool965C10	72-2x55-2	BeW33	Pool_96-5	AAC2CVCHV	21	89.81	89.81	89.81	1.79050604998604
20221210_132902_Ol_HR_IPF2_2x_BQ_21C	C11	AAC2CVCHV_BeW96-4_96-5_96-6_23s001124-1-1_Welz_lane1BeWPool965C11_AAC2CVCHV_BeW96-4_96-5_96-6_23s001124-1-1_Welz_lane1BeWPool965C11	72-2x55-2	BeW33	Pool_96-5	AAC2CVCHV	21	83.86	83.86	83.86	2.41089772784323
20221210_132902_Ol_HR_IPF2_2x_BQ_21C	C12	AAC2CVCHV_BeW96-4_96-5_96-6_23s001124-1-1_Welz_lane1BeWPool965C12_AAC2CVCHV_BeW96-4_96-5_96-6_23s001124-1-1_Welz_lane1BeWPool965C12	72-2x55-2	BeW33	Pool_96-5	AAC2CVCHV	21	89.7	89.89	89.795	1.89910944298851
20221210_132902_Ol_HR_IPF2_2x_BQ_21C	D01	AAC2CVCHV_BeW96-4_96-5_96-6_23s001124-1-1_Welz_lane1BeWPool965D1_AAC2CVCHV_BeW96-4_96-5_96-6_23s001124-1-1_Welz_lane1BeWPool965D1	72-2x55-2	BeW33	Pool_96-5	AAC2CVCHV	21	89.85	89.81	89.83	0.92651352424523
20221210_132902_Ol_HR_IPF2_2x_BQ_21C	D02	AAC2CVCHV_BeW96-4_96-5_96-6_23s001124-1-1_Welz_lane1BeWPool965D2_AAC2CVCHV_BeW96-4_96-5_96-6_23s001124-1-1_Welz_lane1BeWPool965D2	72-2x55-2	BeW33	Pool_96-5	AAC2CVCHV	21	89.77	89.74	89.755	2.57483654182443
20221210_132902_Ol_HR_IPF2_2x_BQ_21C	D03	AAC2CVCHV_BeW96-4_96-5_96-6_23s001124-1-1_Welz_lane1BeWPool965D3_AAC2CVCHV_BeW96-4_96-5_96-6_23s001124-1-1_Welz_lane1BeWPool965D3	72-2x55-2	BeW33	Pool_96-5	AAC2CVCHV	21	89.66	89.77	89.715	2.37507411922024
20221210_132902_Ol_HR_IPF2_2x_BQ_21C	D04	AAC2CVCHV_BeW96-4_96-5_96-6_23s001124-1-1_Welz_lane1BeWPool965D4_AAC2CVCHV_BeW96-4_96-5_96-6_23s001124-1-1_Welz_lane1BeWPool965D4	72-2x55-2	BeW33	Pool_96-5	AAC2CVCHV	21	95.76	95.76	95.76	2.56155193872633
20221210_132902_Ol_HR_IPF2_2x_BQ_21C	D05	AAC2CVCHV_BeW96-4_96-5_96-6_23s001124-1-1_Welz_lane1BeWPool965D5_AAC2CVCHV_BeW96-4_96-5_96-6_23s001124-1-1_Welz_lane1BeWPool965D5	72-2x55-2	BeW33	Pool_96-5	AAC2CVCHV	21	95.76	95.76	95.76	1.9979841408505
20221210_132902_Ol_HR_IPF2_2x_BQ_21C	D06	AAC2CVCHV_BeW96-4_96-5_96-6_23s001124-1-1_Welz_lane1BeWPool965D6_AAC2CVCHV_BeW96-4_96-5_96-6_23s001124-1-1_Welz_lane1BeWPool965D6	72-2x55-2	BeW33	Pool_96-5	AAC2CVCHV	21	89.92	89.77	89.845	3.39772638009616
20221210_132902_Ol_HR_IPF2_2x_BQ_21C	D07	AAC2CVCHV_BeW96-4_96-5_96-6_23s001124-1-1_Welz_lane1BeWPool965D7_AAC2CVCHV_BeW96-4_96-5_96-6_23s001124-1-1_Welz_lane1BeWPool965D7	72-2x55-2	BeW33	Pool_96-5	AAC2CVCHV	21	95.76	95.6	95.68	2.2117774347703
20221210_132902_Ol_HR_IPF2_2x_BQ_21C	D08	AAC2CVCHV_BeW96-4_96-5_96-6_23s001124-1-1_Welz_lane1BeWPool965D8_AAC2CVCHV_BeW96-4_96-5_96-6_23s001124-1-1_Welz_lane1BeWPool965D8	72-2x55-2	BeW33	Pool_96-5	AAC2CVCHV	21		89.74	89.74	1.3233503919591
20221210_132902_Ol_HR_IPF2_2x_BQ_21C	D09	AAC2CVCHV_BeW96-4_96-5_96-6_23s001124-1-1_Welz_lane1BeWPool965D9_AAC2CVCHV_BeW96-4_96-5_96-6_23s001124-1-1_Welz_lane1BeWPool965D9	72-2x55-2	BeW33	Pool_96-5	AAC2CVCHV	21	83.93	89.85	86.89	1.52635965232713
20221210_132902_Ol_HR_IPF2_2x_BQ_21C	D10	AAC2CVCHV_BeW96-4_96-5_96-6_23s001124-1-1_Welz_lane1BeWPool965D10_AAC2CVCHV_BeW96-4_96-5_96-6_23s001124-1-1_Welz_lane1BeWPool965D10	72-2x55-2	BeW33	Pool_96-5	AAC2CVCHV	21				1.08839748667121
20221210_132902_Ol_HR_IPF2_2x_BQ_21C	D11	AAC2CVCHV_BeW96-4_96-5_96-6_23s001124-1-1_Welz_lane1BeWPool965D11_AAC2CVCHV_BeW96-4_96-5_96-6_23s001124-1-1_Welz_lane1BeWPool965D11	72-2x55-2	BeW33	Pool_96-5	AAC2CVCHV	21	83.82		83.82	2.4964631209685
20221210_132902_Ol_HR_IPF2_2x_BQ_21C	D12	AAC2CVCHV_BeW96-4_96-5_96-6_23s001124-1-1_Welz_lane1BeWPool965D12_AAC2CVCHV_BeW96-4_96-5_96-6_23s001124-1-1_Welz_lane1BeWPool965D12	72-2x55-2	BeW33	Pool_96-5	AAC2CVCHV	21	95.76	95.72	95.74	1.97658383563677
20221210_132902_Ol_HR_IPF2_2x_BQ_21C	E01	AAC2CVCHV_BeW96-4_96-5_96-6_23s001124-1-1_Welz_lane1BeWPool965E1_AAC2CVCHV_BeW96-4_96-5_96-6_23s001124-1-1_Welz_lane1BeWPool965E1	72-2x55-2	BeW33	Pool_96-5	AAC2CVCHV	21	89.77	89.77	89.77	2.1538708513978
20221210_132902_Ol_HR_IPF2_2x_BQ_21C	E02	AAC2CVCHV_BeW96-4_96-5_96-6_23s001124-1-1_Welz_lane1BeWPool965E2_AAC2CVCHV_BeW96-4_96-5_96-6_23s001124-1-1_Welz_lane1BeWPool965E2	72-2x55-2	BeW33	Pool_96-5	AAC2CVCHV	21	89.81		89.81	2.24327380865095
20221210_132902_Ol_HR_IPF2_2x_BQ_21C	E03	AAC2CVCHV_BeW96-4_96-5_96-6_23s001124-1-1_Welz_lane1BeWPool965E3_AAC2CVCHV_BeW96-4_96-5_96-6_23s001124-1-1_Welz_lane1BeWPool965E3	72-2x55-2	BeW33	Pool_96-5	AAC2CVCHV	21	95.6		95.6	2.17227136929193
20221210_132902_Ol_HR_IPF2_2x_BQ_21C	E04	AAC2CVCHV_BeW96-4_96-5_96-6_23s001124-1-1_Welz_lane1BeWPool965E4_AAC2CVCHV_BeW96-4_96-5_96-6_23s001124-1-1_Welz_lane1BeWPool965E4	72-2x55-2	BeW33	Pool_96-5	AAC2CVCHV	21	89.7	89.85	89.775	1.96094902665653
20221210_132902_Ol_HR_IPF2_2x_BQ_21C	E05	AAC2CVCHV_BeW96-4_96-5_96-6_23s001124-1-1_Welz_lane1BeWPool965E5_AAC2CVCHV_BeW96-4_96-5_96-6_23s001124-1-1_Welz_lane1BeWPool965E5	72-2x55-2	BeW33	Pool_96-5	AAC2CVCHV	21	95.88		95.88	1.26670221757231
20221210_132902_Ol_HR_IPF2_2x_BQ_21C	E06	AAC2CVCHV_BeW96-4_96-5_96-6_23s001124-1-1_Welz_lane1BeWPool965E6_AAC2CVCHV_BeW96-4_96-5_96-6_23s001124-1-1_Welz_lane1BeWPool965E6	72-2x55-2	BeW33	Pool_96-5	AAC2CVCHV	21	95.68	95.92	95.8	1.42502081615751
20221210_132902_Ol_HR_IPF2_2x_BQ_21C	E07	AAC2CVCHV_BeW96-4_96-5_96-6_23s001124-1-1_Welz_lane1BeWPool965E7_AAC2CVCHV_BeW96-4_96-5_96-6_23s001124-1-1_Welz_lane1BeWPool965E7	72-2x55-2	BeW33	Pool_96-5	AAC2CVCHV	21	95.8	95.68	95.74	2.49450810179689
20221210_132902_Ol_HR_IPF2_2x_BQ_21C	E08	AAC2CVCHV_BeW96-4_96-5_96-6_23s001124-1-1_Welz_lane1BeWPool965E8_AAC2CVCHV_BeW96-4_96-5_96-6_23s001124-1-1_Welz_lane1BeWPool965E8	72-2x55-2	BeW33	Pool_96-5	AAC2CVCHV	21	101.83	101.7	101.765	0.865780126327983
20221210_132902_Ol_HR_IPF2_2x_BQ_21C	E09	AAC2CVCHV_BeW96-4_96-5_96-6_23s001124-1-1_Welz_lane1BeWPool965E9_AAC2CVCHV_BeW96-4_96-5_96-6_23s001124-1-1_Welz_lane1BeWPool965E9	72-2x55-2	BeW33	Pool_96-5	AAC2CVCHV	21	95.76	95.72	95.74	0.964284551640438
20221210_132902_Ol_HR_IPF2_2x_BQ_21C	E10	AAC2CVCHV_BeW96-4_96-5_96-6_23s001124-1-1_Welz_lane1BeWPool965E10_AAC2CVCHV_BeW96-4_96-5_96-6_23s001124-1-1_Welz_lane1BeWPool965E10	72-2x55-2	BeW33	Pool_96-5	AAC2CVCHV	21	89.85		89.85	0.364600042734434
20221210_132902_Ol_HR_IPF2_2x_BQ_21C	E11	AAC2CVCHV_BeW96-4_96-5_96-6_23s001124-1-1_Welz_lane1BeWPool965E11_AAC2CVCHV_BeW96-4_96-5_96-6_23s001124-1-1_Welz_lane1BeWPool965E11	72-2x55-2	BeW33	Pool_96-5	AAC2CVCHV	21	89.7	89.81	89.755	2.26017086700512
20221210_132902_Ol_HR_IPF2_2x_BQ_21C	E12	AAC2CVCHV_BeW96-4_96-5_96-6_23s001124-1-1_Welz_lane1BeWPool965E12_AAC2CVCHV_BeW96-4_96-5_96-6_23s001124-1-1_Welz_lane1BeWPool965E12	72-2x55-2	BeW33	Pool_96-5	AAC2CVCHV	21	89.77	89.81	89.79	1.70771340762167
20221210_132902_Ol_HR_IPF2_2x_BQ_21C	F01	AAC2CVCHV_BeW96-4_96-5_96-6_23s001124-1-1_Welz_lane1BeWPool965F1_AAC2CVCHV_BeW96-4_96-5_96-6_23s001124-1-1_Welz_lane1BeWPool965F1	72-2x55-2	BeW33	Pool_96-5	AAC2CVCHV	21	95.76	95.72	95.74	2.26871512320578
20221210_132902_Ol_HR_IPF2_2x_BQ_21C	F02	AAC2CVCHV_BeW96-4_96-5_96-6_23s001124-1-1_Welz_lane1BeWPool965F2_AAC2CVCHV_BeW96-4_96-5_96-6_23s001124-1-1_Welz_lane1BeWPool965F2	72-2x55-2	BeW33	Pool_96-5	AAC2CVCHV	21		89.74	89.74	0.673649541445113
20221210_132902_Ol_HR_IPF2_2x_BQ_21C	F03	AAC2CVCHV_BeW96-4_96-5_96-6_23s001124-1-1_Welz_lane1BeWPool965F3_AAC2CVCHV_BeW96-4_96-5_96-6_23s001124-1-1_Welz_lane1BeWPool965F3	72-2x55-2	BeW33	Pool_96-5	AAC2CVCHV	21		95.8	95.8	1.87454910177611
20221210_132902_Ol_HR_IPF2_2x_BQ_21C	F04	AAC2CVCHV_BeW96-4_96-5_96-6_23s001124-1-1_Welz_lane1BeWPool965F4_AAC2CVCHV_BeW96-4_96-5_96-6_23s001124-1-1_Welz_lane1BeWPool965F4	72-2x55-2	BeW33	Pool_96-5	AAC2CVCHV	21	95.88	95.84	95.86	2.4019030127678
20221210_132902_Ol_HR_IPF2_2x_BQ_21C	F05	AAC2CVCHV_BeW96-4_96-5_96-6_23s001124-1-1_Welz_lane1BeWPool965F5_AAC2CVCHV_BeW96-4_96-5_96-6_23s001124-1-1_Welz_lane1BeWPool965F5	72-2x55-2	BeW33	Pool_96-5	AAC2CVCHV	21	89.81	89.81	89.81	1.92420397416506
20221210_132902_Ol_HR_IPF2_2x_BQ_21C	F06	AAC2CVCHV_BeW96-4_96-5_96-6_23s001124-1-1_Welz_lane1BeWPool965F6_AAC2CVCHV_BeW96-4_96-5_96-6_23s001124-1-1_Welz_lane1BeWPool965F6	72-2x55-2	BeW33	Pool_96-5	AAC2CVCHV	21	83.79	89.81	86.8	0.780698261103273
20221210_132902_Ol_HR_IPF2_2x_BQ_21C	F07	AAC2CVCHV_BeW96-4_96-5_96-6_23s001124-1-1_Welz_lane1BeWPool965F7_AAC2CVCHV_BeW96-4_96-5_96-6_23s001124-1-1_Welz_lane1BeWPool965F7	72-2x55-2	BeW33	Pool_96-5	AAC2CVCHV	21	95.72	95.8	95.76	2.31111444235386
20221210_144334_Ol_HR_IPF2_2x_BQ_28C	A01	AAC2CVCHV_BeW96-4_96-5_96-6_23s001124-1-1_Welz_lane1BeWPool965A1_AAC2CVCHV_BeW96-4_96-5_96-6_23s001124-1-1_Welz_lane1BeWPool965A1	72-2x55-2	BeW33	Pool_96-5	AAC2CVCHV	28	161.59	161.66	161.625	1.13178696389195
20221210_144334_Ol_HR_IPF2_2x_BQ_28C	A02	AAC2CVCHV_BeW96-4_96-5_96-6_23s001124-1-1_Welz_lane1BeWPool965A2_AAC2CVCHV_BeW96-4_96-5_96-6_23s001124-1-1_Welz_lane1BeWPool965A2	72-2x55-2	BeW33	Pool_96-5	AAC2CVCHV	28				1.58577596601185
20221210_144334_Ol_HR_IPF2_2x_BQ_28C	A03	AAC2CVCHV_BeW96-4_96-5_96-6_23s001124-1-1_Welz_lane1BeWPool965A3_AAC2CVCHV_BeW96-4_96-5_96-6_23s001124-1-1_Welz_lane1BeWPool965A3	72-2x55-2	BeW33	Pool_96-5	AAC2CVCHV	28	167.37	167.65	167.51	2.07728149453883
20221210_144334_Ol_HR_IPF2_2x_BQ_28C	A04	AAC2CVCHV_BeW96-4_96-5_96-6_23s001124-1-1_Welz_lane1BeWPool965A4_AAC2CVCHV_BeW96-4_96-5_96-6_23s001124-1-1_Welz_lane1BeWPool965A4	72-2x55-2	BeW33	Pool_96-5	AAC2CVCHV	28	197.5	197.42	197.46	1.47808846677441
20221210_144334_Ol_HR_IPF2_2x_BQ_28C	A05	AAC2CVCHV_BeW96-4_96-5_96-6_23s001124-1-1_Welz_lane1BeWPool965A5_AAC2CVCHV_BeW96-4_96-5_96-6_23s001124-1-1_Welz_lane1BeWPool965A5	72-2x55-2	BeW33	Pool_96-5	AAC2CVCHV	28	179.62	179.7	179.66	1.84077938154606
20221210_144334_Ol_HR_IPF2_2x_BQ_28C	A06	AAC2CVCHV_BeW96-4_96-5_96-6_23s001124-1-1_Welz_lane1BeWPool965A6_AAC2CVCHV_BeW96-4_96-5_96-6_23s001124-1-1_Welz_lane1BeWPool965A6	72-2x55-2	BeW33	Pool_96-5	AAC2CVCHV	28	155.67	155.54	155.605	0.882492782018262
20221210_144334_Ol_HR_IPF2_2x_BQ_28C	A07	AAC2CVCHV_BeW96-4_96-5_96-6_23s001124-1-1_Welz_lane1BeWPool965A7_AAC2CVCHV_BeW96-4_96-5_96-6_23s001124-1-1_Welz_lane1BeWPool965A7	72-2x55-2	BeW33	Pool_96-5	AAC2CVCHV	28	164.97	173.71	169.34	1.59187171247306
20221210_144334_Ol_HR_IPF2_2x_BQ_28C	A08	AAC2CVCHV_BeW96-4_96-5_96-6_23s001124-1-1_Welz_lane1BeWPool965A8_AAC2CVCHV_BeW96-4_96-5_96-6_23s001124-1-1_Welz_lane1BeWPool965A8	72-2x55-2	BeW33	Pool_96-5	AAC2CVCHV	28	161.59	161.59	161.59	1.60406972274817
20221210_144334_Ol_HR_IPF2_2x_BQ_28C	A09	AAC2CVCHV_BeW96-4_96-5_96-6_23s001124-1-1_Welz_lane1BeWPool965A9_AAC2CVCHV_BeW96-4_96-5_96-6_23s001124-1-1_Welz_lane1BeWPool965A9	72-2x55-2	BeW33	Pool_96-5	AAC2CVCHV	28	167.44	167.58	167.51	1.10265255546462
20221210_144334_Ol_HR_IPF2_2x_BQ_28C	A10	AAC2CVCHV_BeW96-4_96-5_96-6_23s001124-1-1_Welz_lane1BeWPool965A10_AAC2CVCHV_BeW96-4_96-5_96-6_23s001124-1-1_Welz_lane1BeWPool965A10	72-2x55-2	BeW33	Pool_96-5	AAC2CVCHV	28		161.73	161.73	1.27806814009952
20221210_144334_Ol_HR_IPF2_2x_BQ_28C	A11	AAC2CVCHV_BeW96-4_96-5_96-6_23s001124-1-1_Welz_lane1BeWPool965A11_AAC2CVCHV_BeW96-4_96-5_96-6_23s001124-1-1_Welz_lane1BeWPool965A11	72-2x55-2	BeW33	Pool_96-5	AAC2CVCHV	28	173.85	167.37	170.61	1.72220232322589
20221210_144334_Ol_HR_IPF2_2x_BQ_28C	A12	AAC2CVCHV_BeW96-4_96-5_96-6_23s001124-1-1_Welz_lane1BeWPool965A12_AAC2CVCHV_BeW96-4_96-5_96-6_23s001124-1-1_Welz_lane1BeWPool965A12	72-2x55-2	BeW33	Pool_96-5	AAC2CVCHV	28	167.72	173.71	170.715	0.996200525057769
20221210_144334_Ol_HR_IPF2_2x_BQ_28C	B01	AAC2CVCHV_BeW96-4_96-5_96-6_23s001124-1-1_Welz_lane1BeWPool965B1_AAC2CVCHV_BeW96-4_96-5_96-6_23s001124-1-1_Welz_lane1BeWPool965B1	72-2x55-2	BeW33	Pool_96-5	AAC2CVCHV	28	167.72	167.58	167.65	2.18177017244496
20221210_144334_Ol_HR_IPF2_2x_BQ_28C	B02	AAC2CVCHV_BeW96-4_96-5_96-6_23s001124-1-1_Welz_lane1BeWPool965B2_AAC2CVCHV_BeW96-4_96-5_96-6_23s001124-1-1_Welz_lane1BeWPool965B2	72-2x55-2	BeW33	Pool_96-5	AAC2CVCHV	28	167.51	167.51	167.51	1.40099820286179
20221210_144334_Ol_HR_IPF2_2x_BQ_28C	B03	AAC2CVCHV_BeW96-4_96-5_96-6_23s001124-1-1_Welz_lane1BeWPool965B3_AAC2CVCHV_BeW96-4_96-5_96-6_23s001124-1-1_Welz_lane1BeWPool965B3	72-2x55-2	BeW33	Pool_96-5	AAC2CVCHV	28		173.27	173.27	1.91859238499759
20221210_144334_Ol_HR_IPF2_2x_BQ_28C	B04	AAC2CVCHV_BeW96-4_96-5_96-6_23s001124-1-1_Welz_lane1BeWPool965B4_AAC2CVCHV_BeW96-4_96-5_96-6_23s001124-1-1_Welz_lane1BeWPool965B4	72-2x55-2	BeW33	Pool_96-5	AAC2CVCHV	28	173.42	179.55	176.485	1.94487608646136
20221210_144334_Ol_HR_IPF2_2x_BQ_28C	B05	AAC2CVCHV_BeW96-4_96-5_96-6_23s001124-1-1_Welz_lane1BeWPool965B5_AAC2CVCHV_BeW96-4_96-5_96-6_23s001124-1-1_Welz_lane1BeWPool965B5	72-2x55-2	BeW33	Pool_96-5	AAC2CVCHV	28	161.59	161.73	161.66	1.85689746639712
20221210_144334_Ol_HR_IPF2_2x_BQ_28C	B06	AAC2CVCHV_BeW96-4_96-5_96-6_23s001124-1-1_Welz_lane1BeWPool965B6_AAC2CVCHV_BeW96-4_96-5_96-6_23s001124-1-1_Welz_lane1BeWPool965B6	72-2x55-2	BeW33	Pool_96-5	AAC2CVCHV	28		143.52	143.52	2.08742552650769
20221210_144334_Ol_HR_IPF2_2x_BQ_28C	B07	AAC2CVCHV_BeW96-4_96-5_96-6_23s001124-1-1_Welz_lane1BeWPool965B7_AAC2CVCHV_BeW96-4_96-5_96-6_23s001124-1-1_Welz_lane1BeWPool965B7	72-2x55-2	BeW33	Pool_96-5	AAC2CVCHV	28	167.51	173.56	170.535	2.55637023463336
20221210_144334_Ol_HR_IPF2_2x_BQ_28C	B08	AAC2CVCHV_BeW96-4_96-5_96-6_23s001124-1-1_Welz_lane1BeWPool965B8_AAC2CVCHV_BeW96-4_96-5_96-6_23s001124-1-1_Welz_lane1BeWPool965B8	72-2x55-2	BeW33	Pool_96-5	AAC2CVCHV	28	173.49		173.49	1.41846517128625
20221210_144334_Ol_HR_IPF2_2x_BQ_28C	B09	AAC2CVCHV_BeW96-4_96-5_96-6_23s001124-1-1_Welz_lane1BeWPool965B9_AAC2CVCHV_BeW96-4_96-5_96-6_23s001124-1-1_Welz_lane1BeWPool965B9	72-2x55-2	BeW33	Pool_96-5	AAC2CVCHV	28	167.65	167.58	167.615	1.92556373316208
20221210_144334_Ol_HR_IPF2_2x_BQ_28C	B10	AAC2CVCHV_BeW96-4_96-5_96-6_23s001124-1-1_Welz_lane1BeWPool965B10_AAC2CVCHV_BeW96-4_96-5_96-6_23s001124-1-1_Welz_lane1BeWPool965B10	72-2x55-2	BeW33	Pool_96-5	AAC2CVCHV	28	167.72		167.72	2.68410959826608
20221210_144334_Ol_HR_IPF2_2x_BQ_28C	B11	AAC2CVCHV_BeW96-4_96-5_96-6_23s001124-1-1_Welz_lane1BeWPool965B11_AAC2CVCHV_BeW96-4_96-5_96-6_23s001124-1-1_Welz_lane1BeWPool965B11	72-2x55-2	BeW33	Pool_96-5	AAC2CVCHV	28	167.72	173.56	170.64	1.26171270999247
20221210_144334_Ol_HR_IPF2_2x_BQ_28C	B12	AAC2CVCHV_BeW96-4_96-5_96-6_23s001124-1-1_Welz_lane1BeWPool965B12_AAC2CVCHV_BeW96-4_96-5_96-6_23s001124-1-1_Welz_lane1BeWPool965B12	72-2x55-2	BeW33	Pool_96-5	AAC2CVCHV	28	161.66	161.59	161.625	1.83305558702976
20221210_144334_Ol_HR_IPF2_2x_BQ_28C	C01	AAC2CVCHV_BeW96-4_96-5_96-6_23s001124-1-1_Welz_lane1BeWPool965C1_AAC2CVCHV_BeW96-4_96-5_96-6_23s001124-1-1_Welz_lane1BeWPool965C1	72-2x55-2	BeW33	Pool_96-5	AAC2CVCHV	28	167.51	167.72	167.615	1.93290031328141
20221210_144334_Ol_HR_IPF2_2x_BQ_28C	C02	AAC2CVCHV_BeW96-4_96-5_96-6_23s001124-1-1_Welz_lane1BeWPool965C2_AAC2CVCHV_BeW96-4_96-5_96-6_23s001124-1-1_Welz_lane1BeWPool965C2	72-2x55-2	BeW33	Pool_96-5	AAC2CVCHV	28	167.44	167.51	167.475	2.84069389850944
20221210_144334_Ol_HR_IPF2_2x_BQ_28C	C03	AAC2CVCHV_BeW96-4_96-5_96-6_23s001124-1-1_Welz_lane1BeWPool965C3_AAC2CVCHV_BeW96-4_96-5_96-6_23s001124-1-1_Welz_lane1BeWPool965C3	72-2x55-2	BeW33	Pool_96-5	AAC2CVCHV	28	143.46	137.77	140.615	2.40952545454816
20221210_144334_Ol_HR_IPF2_2x_BQ_28C	C04	AAC2CVCHV_BeW96-4_96-5_96-6_23s001124-1-1_Welz_lane1BeWPool965C4_AAC2CVCHV_BeW96-4_96-5_96-6_23s001124-1-1_Welz_lane1BeWPool965C4	72-2x55-2	BeW33	Pool_96-5	AAC2CVCHV	28	179.7	173.64	176.67	2.20557002551353
20221210_144334_Ol_HR_IPF2_2x_BQ_28C	C05	AAC2CVCHV_BeW96-4_96-5_96-6_23s001124-1-1_Welz_lane1BeWPool965C5_AAC2CVCHV_BeW96-4_96-5_96-6_23s001124-1-1_Welz_lane1BeWPool965C5	72-2x55-2	BeW33	Pool_96-5	AAC2CVCHV	28	161.59	161.46	161.525	1.19682341259562
20221210_144334_Ol_HR_IPF2_2x_BQ_28C	C06	AAC2CVCHV_BeW96-4_96-5_96-6_23s001124-1-1_Welz_lane1BeWPool965C6_AAC2CVCHV_BeW96-4_96-5_96-6_23s001124-1-1_Welz_lane1BeWPool965C6	72-2x55-2	BeW33	Pool_96-5	AAC2CVCHV	28	167.72	167.65	167.685	2.52611176814128
20221210_144334_Ol_HR_IPF2_2x_BQ_28C	C07	AAC2CVCHV_BeW96-4_96-5_96-6_23s001124-1-1_Welz_lane1BeWPool965C7_AAC2CVCHV_BeW96-4_96-5_96-6_23s001124-1-1_Welz_lane1BeWPool965C7	72-2x55-2	BeW33	Pool_96-5	AAC2CVCHV	28	167.65	167.65	167.65	2.84185597900602
20221210_144334_Ol_HR_IPF2_2x_BQ_28C	C08	AAC2CVCHV_BeW96-4_96-5_96-6_23s001124-1-1_Welz_lane1BeWPool965C8_AAC2CVCHV_BeW96-4_96-5_96-6_23s001124-1-1_Welz_lane1BeWPool965C8	72-2x55-2	BeW33	Pool_96-5	AAC2CVCHV	28	161.32	161.66	161.49	1.44905046721327
20221210_144334_Ol_HR_IPF2_2x_BQ_28C	C09	AAC2CVCHV_BeW96-4_96-5_96-6_23s001124-1-1_Welz_lane1BeWPool965C9_AAC2CVCHV_BeW96-4_96-5_96-6_23s001124-1-1_Welz_lane1BeWPool965C9	72-2x55-2	BeW33	Pool_96-5	AAC2CVCHV	28	149.56	143.7	146.63	1.86885281835697
20221210_144334_Ol_HR_IPF2_2x_BQ_28C	C10	AAC2CVCHV_BeW96-4_96-5_96-6_23s001124-1-1_Welz_lane1BeWPool965C10_AAC2CVCHV_BeW96-4_96-5_96-6_23s001124-1-1_Welz_lane1BeWPool965C10	72-2x55-2	BeW33	Pool_96-5	AAC2CVCHV	28	167.79	167.65	167.72	1.79050604998604
20221210_144334_Ol_HR_IPF2_2x_BQ_28C	C11	AAC2CVCHV_BeW96-4_96-5_96-6_23s001124-1-1_Welz_lane1BeWPool965C11_AAC2CVCHV_BeW96-4_96-5_96-6_23s001124-1-1_Welz_lane1BeWPool965C11	72-2x55-2	BeW33	Pool_96-5	AAC2CVCHV	28	167.79	161.46	164.625	2.41089772784323
20221210_144334_Ol_HR_IPF2_2x_BQ_28C	C12	AAC2CVCHV_BeW96-4_96-5_96-6_23s001124-1-1_Welz_lane1BeWPool965C12_AAC2CVCHV_BeW96-4_96-5_96-6_23s001124-1-1_Welz_lane1BeWPool965C12	72-2x55-2	BeW33	Pool_96-5	AAC2CVCHV	28		167.58	167.58	1.89910944298851
20221210_144334_Ol_HR_IPF2_2x_BQ_28C	D01	AAC2CVCHV_BeW96-4_96-5_96-6_23s001124-1-1_Welz_lane1BeWPool965D1_AAC2CVCHV_BeW96-4_96-5_96-6_23s001124-1-1_Welz_lane1BeWPool965D1	72-2x55-2	BeW33	Pool_96-5	AAC2CVCHV	28	173.97	179.55	176.76	0.92651352424523
20221210_144334_Ol_HR_IPF2_2x_BQ_28C	D02	AAC2CVCHV_BeW96-4_96-5_96-6_23s001124-1-1_Welz_lane1BeWPool965D2_AAC2CVCHV_BeW96-4_96-5_96-6_23s001124-1-1_Welz_lane1BeWPool965D2	72-2x55-2	BeW33	Pool_96-5	AAC2CVCHV	28	173.56	179.62	176.59	2.57483654182443
20221210_144334_Ol_HR_IPF2_2x_BQ_28C	D03	AAC2CVCHV_BeW96-4_96-5_96-6_23s001124-1-1_Welz_lane1BeWPool965D3_AAC2CVCHV_BeW96-4_96-5_96-6_23s001124-1-1_Welz_lane1BeWPool965D3	72-2x55-2	BeW33	Pool_96-5	AAC2CVCHV	28	161.53	167.72	164.625	2.37507411922024
20221210_144334_Ol_HR_IPF2_2x_BQ_28C	D04	AAC2CVCHV_BeW96-4_96-5_96-6_23s001124-1-1_Welz_lane1BeWPool965D4_AAC2CVCHV_BeW96-4_96-5_96-6_23s001124-1-1_Welz_lane1BeWPool965D4	72-2x55-2	BeW33	Pool_96-5	AAC2CVCHV	28	173.71	173.34	173.525	2.56155193872633
20221210_144334_Ol_HR_IPF2_2x_BQ_28C	D05	AAC2CVCHV_BeW96-4_96-5_96-6_23s001124-1-1_Welz_lane1BeWPool965D5_AAC2CVCHV_BeW96-4_96-5_96-6_23s001124-1-1_Welz_lane1BeWPool965D5	72-2x55-2	BeW33	Pool_96-5	AAC2CVCHV	28	179.47	173.56	176.515	1.9979841408505
20221210_144334_Ol_HR_IPF2_2x_BQ_28C	D06	AAC2CVCHV_BeW96-4_96-5_96-6_23s001124-1-1_Welz_lane1BeWPool965D6_AAC2CVCHV_BeW96-4_96-5_96-6_23s001124-1-1_Welz_lane1BeWPool965D6	72-2x55-2	BeW33	Pool_96-5	AAC2CVCHV	28	167.51	167.44	167.475	3.39772638009616
20221210_144334_Ol_HR_IPF2_2x_BQ_28C	D07	AAC2CVCHV_BeW96-4_96-5_96-6_23s001124-1-1_Welz_lane1BeWPool965D7_AAC2CVCHV_BeW96-4_96-5_96-6_23s001124-1-1_Welz_lane1BeWPool965D7	72-2x55-2	BeW33	Pool_96-5	AAC2CVCHV	28	167.65	167.65	167.65	2.2117774347703
20221210_144334_Ol_HR_IPF2_2x_BQ_28C	D08	AAC2CVCHV_BeW96-4_96-5_96-6_23s001124-1-1_Welz_lane1BeWPool965D8_AAC2CVCHV_BeW96-4_96-5_96-6_23s001124-1-1_Welz_lane1BeWPool965D8	72-2x55-2	BeW33	Pool_96-5	AAC2CVCHV	28	167.72	167.72	167.72	1.3233503919591
20221210_144334_Ol_HR_IPF2_2x_BQ_28C	D09	AAC2CVCHV_BeW96-4_96-5_96-6_23s001124-1-1_Welz_lane1BeWPool965D9_AAC2CVCHV_BeW96-4_96-5_96-6_23s001124-1-1_Welz_lane1BeWPool965D9	72-2x55-2	BeW33	Pool_96-5	AAC2CVCHV	28	161.8	161.59	161.695	1.52635965232713
20221210_144334_Ol_HR_IPF2_2x_BQ_28C	D10	AAC2CVCHV_BeW96-4_96-5_96-6_23s001124-1-1_Welz_lane1BeWPool965D10_AAC2CVCHV_BeW96-4_96-5_96-6_23s001124-1-1_Welz_lane1BeWPool965D10	72-2x55-2	BeW33	Pool_96-5	AAC2CVCHV	28		161.46	161.46	1.08839748667121
20221210_144334_Ol_HR_IPF2_2x_BQ_28C	D11	AAC2CVCHV_BeW96-4_96-5_96-6_23s001124-1-1_Welz_lane1BeWPool965D11_AAC2CVCHV_BeW96-4_96-5_96-6_23s001124-1-1_Welz_lane1BeWPool965D11	72-2x55-2	BeW33	Pool_96-5	AAC2CVCHV	28	161.66	161.46	161.56	2.4964631209685
20221210_144334_Ol_HR_IPF2_2x_BQ_28C	D12	AAC2CVCHV_BeW96-4_96-5_96-6_23s001124-1-1_Welz_lane1BeWPool965D12_AAC2CVCHV_BeW96-4_96-5_96-6_23s001124-1-1_Welz_lane1BeWPool965D12	72-2x55-2	BeW33	Pool_96-5	AAC2CVCHV	28	173.56	173.56	173.56	1.97658383563677
20221210_144334_Ol_HR_IPF2_2x_BQ_28C	E01	AAC2CVCHV_BeW96-4_96-5_96-6_23s001124-1-1_Welz_lane1BeWPool965E1_AAC2CVCHV_BeW96-4_96-5_96-6_23s001124-1-1_Welz_lane1BeWPool965E1	72-2x55-2	BeW33	Pool_96-5	AAC2CVCHV	28	155.67	155.54	155.605	2.1538708513978
20221210_144334_Ol_HR_IPF2_2x_BQ_28C	E02	AAC2CVCHV_BeW96-4_96-5_96-6_23s001124-1-1_Welz_lane1BeWPool965E2_AAC2CVCHV_BeW96-4_96-5_96-6_23s001124-1-1_Welz_lane1BeWPool965E2	72-2x55-2	BeW33	Pool_96-5	AAC2CVCHV	28	167.44		167.44	2.24327380865095
20221210_144334_Ol_HR_IPF2_2x_BQ_28C	E03	AAC2CVCHV_BeW96-4_96-5_96-6_23s001124-1-1_Welz_lane1BeWPool965E3_AAC2CVCHV_BeW96-4_96-5_96-6_23s001124-1-1_Welz_lane1BeWPool965E3	72-2x55-2	BeW33	Pool_96-5	AAC2CVCHV	28	179.62	179.7	179.66	2.17227136929193
20221210_144334_Ol_HR_IPF2_2x_BQ_28C	E04	AAC2CVCHV_BeW96-4_96-5_96-6_23s001124-1-1_Welz_lane1BeWPool965E4_AAC2CVCHV_BeW96-4_96-5_96-6_23s001124-1-1_Welz_lane1BeWPool965E4	72-2x55-2	BeW33	Pool_96-5	AAC2CVCHV	28		173.56	173.56	1.96094902665653
20221210_144334_Ol_HR_IPF2_2x_BQ_28C	E05	AAC2CVCHV_BeW96-4_96-5_96-6_23s001124-1-1_Welz_lane1BeWPool965E5_AAC2CVCHV_BeW96-4_96-5_96-6_23s001124-1-1_Welz_lane1BeWPool965E5	72-2x55-2	BeW33	Pool_96-5	AAC2CVCHV	28	179.62		179.62	1.26670221757231
20221210_144334_Ol_HR_IPF2_2x_BQ_28C	E06	AAC2CVCHV_BeW96-4_96-5_96-6_23s001124-1-1_Welz_lane1BeWPool965E6_AAC2CVCHV_BeW96-4_96-5_96-6_23s001124-1-1_Welz_lane1BeWPool965E6	72-2x55-2	BeW33	Pool_96-5	AAC2CVCHV	28	167.65	167.65	167.65	1.42502081615751
20221210_144334_Ol_HR_IPF2_2x_BQ_28C	E07	AAC2CVCHV_BeW96-4_96-5_96-6_23s001124-1-1_Welz_lane1BeWPool965E7_AAC2CVCHV_BeW96-4_96-5_96-6_23s001124-1-1_Welz_lane1BeWPool965E7	72-2x55-2	BeW33	Pool_96-5	AAC2CVCHV	28	143.64		143.64	2.49450810179689
20221210_144334_Ol_HR_IPF2_2x_BQ_28C	E08	AAC2CVCHV_BeW96-4_96-5_96-6_23s001124-1-1_Welz_lane1BeWPool965E8_AAC2CVCHV_BeW96-4_96-5_96-6_23s001124-1-1_Welz_lane1BeWPool965E8	72-2x55-2	BeW33	Pool_96-5	AAC2CVCHV	28	185.61	185.3	185.455	0.865780126327983
20221210_144334_Ol_HR_IPF2_2x_BQ_28C	E09	AAC2CVCHV_BeW96-4_96-5_96-6_23s001124-1-1_Welz_lane1BeWPool965E9_AAC2CVCHV_BeW96-4_96-5_96-6_23s001124-1-1_Welz_lane1BeWPool965E9	72-2x55-2	BeW33	Pool_96-5	AAC2CVCHV	28	167.65	173.49	170.57	0.964284551640438
20221210_144334_Ol_HR_IPF2_2x_BQ_28C	E10	AAC2CVCHV_BeW96-4_96-5_96-6_23s001124-1-1_Welz_lane1BeWPool965E10_AAC2CVCHV_BeW96-4_96-5_96-6_23s001124-1-1_Welz_lane1BeWPool965E10	72-2x55-2	BeW33	Pool_96-5	AAC2CVCHV	28	173.42	173.49	173.455	0.364600042734434
20221210_144334_Ol_HR_IPF2_2x_BQ_28C	E11	AAC2CVCHV_BeW96-4_96-5_96-6_23s001124-1-1_Welz_lane1BeWPool965E11_AAC2CVCHV_BeW96-4_96-5_96-6_23s001124-1-1_Welz_lane1BeWPool965E11	72-2x55-2	BeW33	Pool_96-5	AAC2CVCHV	28	161.39	161.59	161.49	2.26017086700512
20221210_144334_Ol_HR_IPF2_2x_BQ_28C	E12	AAC2CVCHV_BeW96-4_96-5_96-6_23s001124-1-1_Welz_lane1BeWPool965E12_AAC2CVCHV_BeW96-4_96-5_96-6_23s001124-1-1_Welz_lane1BeWPool965E12	72-2x55-2	BeW33	Pool_96-5	AAC2CVCHV	28				1.70771340762167
20221210_144334_Ol_HR_IPF2_2x_BQ_28C	F01	AAC2CVCHV_BeW96-4_96-5_96-6_23s001124-1-1_Welz_lane1BeWPool965F1_AAC2CVCHV_BeW96-4_96-5_96-6_23s001124-1-1_Welz_lane1BeWPool965F1	72-2x55-2	BeW33	Pool_96-5	AAC2CVCHV	28	173.49	179.55	176.52	2.26871512320578
20221210_144334_Ol_HR_IPF2_2x_BQ_28C	F02	AAC2CVCHV_BeW96-4_96-5_96-6_23s001124-1-1_Welz_lane1BeWPool965F2_AAC2CVCHV_BeW96-4_96-5_96-6_23s001124-1-1_Welz_lane1BeWPool965F2	72-2x55-2	BeW33	Pool_96-5	AAC2CVCHV	28	167.58	167.65	167.615	0.673649541445113
20221210_144334_Ol_HR_IPF2_2x_BQ_28C	F03	AAC2CVCHV_BeW96-4_96-5_96-6_23s001124-1-1_Welz_lane1BeWPool965F3_AAC2CVCHV_BeW96-4_96-5_96-6_23s001124-1-1_Welz_lane1BeWPool965F3	72-2x55-2	BeW33	Pool_96-5	AAC2CVCHV	28	167.65	167.58	167.615	1.87454910177611
20221210_144334_Ol_HR_IPF2_2x_BQ_28C	F04	AAC2CVCHV_BeW96-4_96-5_96-6_23s001124-1-1_Welz_lane1BeWPool965F4_AAC2CVCHV_BeW96-4_96-5_96-6_23s001124-1-1_Welz_lane1BeWPool965F4	72-2x55-2	BeW33	Pool_96-5	AAC2CVCHV	28	173.34	173.78	173.56	2.4019030127678
20221210_144334_Ol_HR_IPF2_2x_BQ_28C	F05	AAC2CVCHV_BeW96-4_96-5_96-6_23s001124-1-1_Welz_lane1BeWPool965F5_AAC2CVCHV_BeW96-4_96-5_96-6_23s001124-1-1_Welz_lane1BeWPool965F5	72-2x55-2	BeW33	Pool_96-5	AAC2CVCHV	28	137.54	137.6	137.57	1.92420397416506
20221210_144334_Ol_HR_IPF2_2x_BQ_28C	F06	AAC2CVCHV_BeW96-4_96-5_96-6_23s001124-1-1_Welz_lane1BeWPool965F6_AAC2CVCHV_BeW96-4_96-5_96-6_23s001124-1-1_Welz_lane1BeWPool965F6	72-2x55-2	BeW33	Pool_96-5	AAC2CVCHV	28	143.52	143.64	143.58	0.780698261103273
20221210_144334_Ol_HR_IPF2_2x_BQ_28C	F07	AAC2CVCHV_BeW96-4_96-5_96-6_23s001124-1-1_Welz_lane1BeWPool965F7_AAC2CVCHV_BeW96-4_96-5_96-6_23s001124-1-1_Welz_lane1BeWPool965F7	72-2x55-2	BeW33	Pool_96-5	AAC2CVCHV	28	149.69	137.83	143.76	2.31111444235386
20221210_155811_Ol_HR_IPF2_2x_BQ_35C	A01	AAC2CVCHV_BeW96-4_96-5_96-6_23s001124-1-1_Welz_lane1BeWPool965A1_AAC2CVCHV_BeW96-4_96-5_96-6_23s001124-1-1_Welz_lane1BeWPool965A1	72-2x55-2	BeW33	Pool_96-5	AAC2CVCHV	35	221.35	227.33	224.34	1.13178696389195
20221210_155811_Ol_HR_IPF2_2x_BQ_35C	A02	AAC2CVCHV_BeW96-4_96-5_96-6_23s001124-1-1_Welz_lane1BeWPool965A2_AAC2CVCHV_BeW96-4_96-5_96-6_23s001124-1-1_Welz_lane1BeWPool965A2	72-2x55-2	BeW33	Pool_96-5	AAC2CVCHV	35	263.23	269.1	266.165	1.58577596601185
20221210_155811_Ol_HR_IPF2_2x_BQ_35C	A03	AAC2CVCHV_BeW96-4_96-5_96-6_23s001124-1-1_Welz_lane1BeWPool965A3_AAC2CVCHV_BeW96-4_96-5_96-6_23s001124-1-1_Welz_lane1BeWPool965A3	72-2x55-2	BeW33	Pool_96-5	AAC2CVCHV	35	251.26		251.26	2.07728149453883
20221210_155811_Ol_HR_IPF2_2x_BQ_35C	A04	AAC2CVCHV_BeW96-4_96-5_96-6_23s001124-1-1_Welz_lane1BeWPool965A4_AAC2CVCHV_BeW96-4_96-5_96-6_23s001124-1-1_Welz_lane1BeWPool965A4	72-2x55-2	BeW33	Pool_96-5	AAC2CVCHV	35	305.36		305.36	1.47808846677441
20221210_155811_Ol_HR_IPF2_2x_BQ_35C	A05	AAC2CVCHV_BeW96-4_96-5_96-6_23s001124-1-1_Welz_lane1BeWPool965A5_AAC2CVCHV_BeW96-4_96-5_96-6_23s001124-1-1_Welz_lane1BeWPool965A5	72-2x55-2	BeW33	Pool_96-5	AAC2CVCHV	35	269.1	275.31	272.205	1.84077938154606
20221210_155811_Ol_HR_IPF2_2x_BQ_35C	A06	AAC2CVCHV_BeW96-4_96-5_96-6_23s001124-1-1_Welz_lane1BeWPool965A6_AAC2CVCHV_BeW96-4_96-5_96-6_23s001124-1-1_Welz_lane1BeWPool965A6	72-2x55-2	BeW33	Pool_96-5	AAC2CVCHV	35	209.3	209.38	209.34	0.882492782018262
20221210_155811_Ol_HR_IPF2_2x_BQ_35C	A07	AAC2CVCHV_BeW96-4_96-5_96-6_23s001124-1-1_Welz_lane1BeWPool965A7_AAC2CVCHV_BeW96-4_96-5_96-6_23s001124-1-1_Welz_lane1BeWPool965A7	72-2x55-2	BeW33	Pool_96-5	AAC2CVCHV	35		269.66	269.66	1.59187171247306
20221210_155811_Ol_HR_IPF2_2x_BQ_35C	A08	AAC2CVCHV_BeW96-4_96-5_96-6_23s001124-1-1_Welz_lane1BeWPool965A8_AAC2CVCHV_BeW96-4_96-5_96-6_23s001124-1-1_Welz_lane1BeWPool965A8	72-2x55-2	BeW33	Pool_96-5	AAC2CVCHV	35	245.49	257.35	251.42	1.60406972274817
20221210_155811_Ol_HR_IPF2_2x_BQ_35C	A09	AAC2CVCHV_BeW96-4_96-5_96-6_23s001124-1-1_Welz_lane1BeWPool965A9_AAC2CVCHV_BeW96-4_96-5_96-6_23s001124-1-1_Welz_lane1BeWPool965A9	72-2x55-2	BeW33	Pool_96-5	AAC2CVCHV	35	257.35		257.35	1.10265255546462
20221210_155811_Ol_HR_IPF2_2x_BQ_35C	A10	AAC2CVCHV_BeW96-4_96-5_96-6_23s001124-1-1_Welz_lane1BeWPool965A10_AAC2CVCHV_BeW96-4_96-5_96-6_23s001124-1-1_Welz_lane1BeWPool965A10	72-2x55-2	BeW33	Pool_96-5	AAC2CVCHV	35	251.47	251.58	251.525	1.27806814009952
20221210_155811_Ol_HR_IPF2_2x_BQ_35C	A11	AAC2CVCHV_BeW96-4_96-5_96-6_23s001124-1-1_Welz_lane1BeWPool965A11_AAC2CVCHV_BeW96-4_96-5_96-6_23s001124-1-1_Welz_lane1BeWPool965A11	72-2x55-2	BeW33	Pool_96-5	AAC2CVCHV	35	257.46	263.23	260.345	1.72220232322589
20221210_155811_Ol_HR_IPF2_2x_BQ_35C	A12	AAC2CVCHV_BeW96-4_96-5_96-6_23s001124-1-1_Welz_lane1BeWPool965A12_AAC2CVCHV_BeW96-4_96-5_96-6_23s001124-1-1_Welz_lane1BeWPool965A12	72-2x55-2	BeW33	Pool_96-5	AAC2CVCHV	35	263.56	269.66	266.61	0.996200525057769
20221210_155811_Ol_HR_IPF2_2x_BQ_35C	B01	AAC2CVCHV_BeW96-4_96-5_96-6_23s001124-1-1_Welz_lane1BeWPool965B1_AAC2CVCHV_BeW96-4_96-5_96-6_23s001124-1-1_Welz_lane1BeWPool965B1	72-2x55-2	BeW33	Pool_96-5	AAC2CVCHV	35	269.77	269.1	269.435	2.18177017244496
20221210_155811_Ol_HR_IPF2_2x_BQ_35C	B02	AAC2CVCHV_BeW96-4_96-5_96-6_23s001124-1-1_Welz_lane1BeWPool965B2_AAC2CVCHV_BeW96-4_96-5_96-6_23s001124-1-1_Welz_lane1BeWPool965B2	72-2x55-2	BeW33	Pool_96-5	AAC2CVCHV	35	251.37	257.35	254.36	1.40099820286179
20221210_155811_Ol_HR_IPF2_2x_BQ_35C	B03	AAC2CVCHV_BeW96-4_96-5_96-6_23s001124-1-1_Welz_lane1BeWPool965B3_AAC2CVCHV_BeW96-4_96-5_96-6_23s001124-1-1_Welz_lane1BeWPool965B3	72-2x55-2	BeW33	Pool_96-5	AAC2CVCHV	35		275.42	275.42	1.91859238499759
20221210_155811_Ol_HR_IPF2_2x_BQ_35C	B04	AAC2CVCHV_BeW96-4_96-5_96-6_23s001124-1-1_Welz_lane1BeWPool965B4_AAC2CVCHV_BeW96-4_96-5_96-6_23s001124-1-1_Welz_lane1BeWPool965B4	72-2x55-2	BeW33	Pool_96-5	AAC2CVCHV	35		275.77	275.77	1.94487608646136
20221210_155811_Ol_HR_IPF2_2x_BQ_35C	B05	AAC2CVCHV_BeW96-4_96-5_96-6_23s001124-1-1_Welz_lane1BeWPool965B5_AAC2CVCHV_BeW96-4_96-5_96-6_23s001124-1-1_Welz_lane1BeWPool965B5	72-2x55-2	BeW33	Pool_96-5	AAC2CVCHV	35	239.6	251.37	245.485	1.85689746639712
20221210_155811_Ol_HR_IPF2_2x_BQ_35C	B06	AAC2CVCHV_BeW96-4_96-5_96-6_23s001124-1-1_Welz_lane1BeWPool965B6_AAC2CVCHV_BeW96-4_96-5_96-6_23s001124-1-1_Welz_lane1BeWPool965B6	72-2x55-2	BeW33	Pool_96-5	AAC2CVCHV	35				2.08742552650769
20221210_155811_Ol_HR_IPF2_2x_BQ_35C	B07	AAC2CVCHV_BeW96-4_96-5_96-6_23s001124-1-1_Welz_lane1BeWPool965B7_AAC2CVCHV_BeW96-4_96-5_96-6_23s001124-1-1_Welz_lane1BeWPool965B7	72-2x55-2	BeW33	Pool_96-5	AAC2CVCHV	35		257.57	257.57	2.55637023463336
20221210_155811_Ol_HR_IPF2_2x_BQ_35C	B08	AAC2CVCHV_BeW96-4_96-5_96-6_23s001124-1-1_Welz_lane1BeWPool965B8_AAC2CVCHV_BeW96-4_96-5_96-6_23s001124-1-1_Welz_lane1BeWPool965B8	72-2x55-2	BeW33	Pool_96-5	AAC2CVCHV	35	263.12	269.44	266.28	1.41846517128625
20221210_155811_Ol_HR_IPF2_2x_BQ_35C	B09	AAC2CVCHV_BeW96-4_96-5_96-6_23s001124-1-1_Welz_lane1BeWPool965B9_AAC2CVCHV_BeW96-4_96-5_96-6_23s001124-1-1_Welz_lane1BeWPool965B9	72-2x55-2	BeW33	Pool_96-5	AAC2CVCHV	35	263.12	269.55	266.335	1.92556373316208
20221210_155811_Ol_HR_IPF2_2x_BQ_35C	B10	AAC2CVCHV_BeW96-4_96-5_96-6_23s001124-1-1_Welz_lane1BeWPool965B10_AAC2CVCHV_BeW96-4_96-5_96-6_23s001124-1-1_Welz_lane1BeWPool965B10	72-2x55-2	BeW33	Pool_96-5	AAC2CVCHV	35	251.96	269.21	260.585	2.68410959826608
20221210_155811_Ol_HR_IPF2_2x_BQ_35C	B11	AAC2CVCHV_BeW96-4_96-5_96-6_23s001124-1-1_Welz_lane1BeWPool965B11_AAC2CVCHV_BeW96-4_96-5_96-6_23s001124-1-1_Welz_lane1BeWPool965B11	72-2x55-2	BeW33	Pool_96-5	AAC2CVCHV	35	263.34	269.21	266.275	1.26171270999247
20221210_155811_Ol_HR_IPF2_2x_BQ_35C	B12	AAC2CVCHV_BeW96-4_96-5_96-6_23s001124-1-1_Welz_lane1BeWPool965B12_AAC2CVCHV_BeW96-4_96-5_96-6_23s001124-1-1_Welz_lane1BeWPool965B12	72-2x55-2	BeW33	Pool_96-5	AAC2CVCHV	35	245.49	257.24	251.365	1.83305558702976
20221210_155811_Ol_HR_IPF2_2x_BQ_35C	C01	AAC2CVCHV_BeW96-4_96-5_96-6_23s001124-1-1_Welz_lane1BeWPool965C1_AAC2CVCHV_BeW96-4_96-5_96-6_23s001124-1-1_Welz_lane1BeWPool965C1	72-2x55-2	BeW33	Pool_96-5	AAC2CVCHV	35	257.57	269.44	263.505	1.93290031328141
20221210_155811_Ol_HR_IPF2_2x_BQ_35C	C02	AAC2CVCHV_BeW96-4_96-5_96-6_23s001124-1-1_Welz_lane1BeWPool965C2_AAC2CVCHV_BeW96-4_96-5_96-6_23s001124-1-1_Welz_lane1BeWPool965C2	72-2x55-2	BeW33	Pool_96-5	AAC2CVCHV	35	257.03	263.34	260.185	2.84069389850944
20221210_155811_Ol_HR_IPF2_2x_BQ_35C	C03	AAC2CVCHV_BeW96-4_96-5_96-6_23s001124-1-1_Welz_lane1BeWPool965C3_AAC2CVCHV_BeW96-4_96-5_96-6_23s001124-1-1_Welz_lane1BeWPool965C3	72-2x55-2	BeW33	Pool_96-5	AAC2CVCHV	35	197.59	203.49	200.54	2.40952545454816
20221210_155811_Ol_HR_IPF2_2x_BQ_35C	C04	AAC2CVCHV_BeW96-4_96-5_96-6_23s001124-1-1_Welz_lane1BeWPool965C4_AAC2CVCHV_BeW96-4_96-5_96-6_23s001124-1-1_Welz_lane1BeWPool965C4	72-2x55-2	BeW33	Pool_96-5	AAC2CVCHV	35	263.12	269.1	266.11	2.20557002551353
20221210_155811_Ol_HR_IPF2_2x_BQ_35C	C05	AAC2CVCHV_BeW96-4_96-5_96-6_23s001124-1-1_Welz_lane1BeWPool965C5_AAC2CVCHV_BeW96-4_96-5_96-6_23s001124-1-1_Welz_lane1BeWPool965C5	72-2x55-2	BeW33	Pool_96-5	AAC2CVCHV	35	227.33	233.31	230.32	1.19682341259562
20221210_155811_Ol_HR_IPF2_2x_BQ_35C	C06	AAC2CVCHV_BeW96-4_96-5_96-6_23s001124-1-1_Welz_lane1BeWPool965C6_AAC2CVCHV_BeW96-4_96-5_96-6_23s001124-1-1_Welz_lane1BeWPool965C6	72-2x55-2	BeW33	Pool_96-5	AAC2CVCHV	35	251.47	251.58	251.525	2.52611176814128
20221210_155811_Ol_HR_IPF2_2x_BQ_35C	C07	AAC2CVCHV_BeW96-4_96-5_96-6_23s001124-1-1_Welz_lane1BeWPool965C7_AAC2CVCHV_BeW96-4_96-5_96-6_23s001124-1-1_Welz_lane1BeWPool965C7	72-2x55-2	BeW33	Pool_96-5	AAC2CVCHV	35	263.23	263.34	263.285	2.84185597900602
20221210_155811_Ol_HR_IPF2_2x_BQ_35C	C08	AAC2CVCHV_BeW96-4_96-5_96-6_23s001124-1-1_Welz_lane1BeWPool965C8_AAC2CVCHV_BeW96-4_96-5_96-6_23s001124-1-1_Welz_lane1BeWPool965C8	72-2x55-2	BeW33	Pool_96-5	AAC2CVCHV	35	251.16	257.57	254.365	1.44905046721327
20221210_155811_Ol_HR_IPF2_2x_BQ_35C	C09	AAC2CVCHV_BeW96-4_96-5_96-6_23s001124-1-1_Welz_lane1BeWPool965C9_AAC2CVCHV_BeW96-4_96-5_96-6_23s001124-1-1_Welz_lane1BeWPool965C9	72-2x55-2	BeW33	Pool_96-5	AAC2CVCHV	35		221.16	221.16	1.86885281835697
20221210_155811_Ol_HR_IPF2_2x_BQ_35C	C10	AAC2CVCHV_BeW96-4_96-5_96-6_23s001124-1-1_Welz_lane1BeWPool965C10_AAC2CVCHV_BeW96-4_96-5_96-6_23s001124-1-1_Welz_lane1BeWPool965C10	72-2x55-2	BeW33	Pool_96-5	AAC2CVCHV	35	263.45	268.98	266.215	1.79050604998604
20221210_155811_Ol_HR_IPF2_2x_BQ_35C	C11	AAC2CVCHV_BeW96-4_96-5_96-6_23s001124-1-1_Welz_lane1BeWPool965C11_AAC2CVCHV_BeW96-4_96-5_96-6_23s001124-1-1_Welz_lane1BeWPool965C11	72-2x55-2	BeW33	Pool_96-5	AAC2CVCHV	35	263.45	269.21	266.33	2.41089772784323
20221210_155811_Ol_HR_IPF2_2x_BQ_35C	C12	AAC2CVCHV_BeW96-4_96-5_96-6_23s001124-1-1_Welz_lane1BeWPool965C12_AAC2CVCHV_BeW96-4_96-5_96-6_23s001124-1-1_Welz_lane1BeWPool965C12	72-2x55-2	BeW33	Pool_96-5	AAC2CVCHV	35	251.16	263.45	257.305	1.89910944298851
20221210_155811_Ol_HR_IPF2_2x_BQ_35C	D01	AAC2CVCHV_BeW96-4_96-5_96-6_23s001124-1-1_Welz_lane1BeWPool965D1_AAC2CVCHV_BeW96-4_96-5_96-6_23s001124-1-1_Welz_lane1BeWPool965D1	72-2x55-2	BeW33	Pool_96-5	AAC2CVCHV	35	269.1	274.96	272.03	0.92651352424523
20221210_155811_Ol_HR_IPF2_2x_BQ_35C	D02	AAC2CVCHV_BeW96-4_96-5_96-6_23s001124-1-1_Welz_lane1BeWPool965D2_AAC2CVCHV_BeW96-4_96-5_96-6_23s001124-1-1_Welz_lane1BeWPool965D2	72-2x55-2	BeW33	Pool_96-5	AAC2CVCHV	35	281.29	281.29	281.29	2.57483654182443
20221210_155811_Ol_HR_IPF2_2x_BQ_35C	D03	AAC2CVCHV_BeW96-4_96-5_96-6_23s001124-1-1_Welz_lane1BeWPool965D3_AAC2CVCHV_BeW96-4_96-5_96-6_23s001124-1-1_Welz_lane1BeWPool965D3	72-2x55-2	BeW33	Pool_96-5	AAC2CVCHV	35	251.16		251.16	2.37507411922024
20221210_155811_Ol_HR_IPF2_2x_BQ_35C	D04	AAC2CVCHV_BeW96-4_96-5_96-6_23s001124-1-1_Welz_lane1BeWPool965D4_AAC2CVCHV_BeW96-4_96-5_96-6_23s001124-1-1_Welz_lane1BeWPool965D4	72-2x55-2	BeW33	Pool_96-5	AAC2CVCHV	35	269.32	269.44	269.38	2.56155193872633
20221210_155811_Ol_HR_IPF2_2x_BQ_35C	D05	AAC2CVCHV_BeW96-4_96-5_96-6_23s001124-1-1_Welz_lane1BeWPool965D5_AAC2CVCHV_BeW96-4_96-5_96-6_23s001124-1-1_Welz_lane1BeWPool965D5	72-2x55-2	BeW33	Pool_96-5	AAC2CVCHV	35	275.31	275.31	275.31	1.9979841408505
20221210_155811_Ol_HR_IPF2_2x_BQ_35C	D06	AAC2CVCHV_BeW96-4_96-5_96-6_23s001124-1-1_Welz_lane1BeWPool965D6_AAC2CVCHV_BeW96-4_96-5_96-6_23s001124-1-1_Welz_lane1BeWPool965D6	72-2x55-2	BeW33	Pool_96-5	AAC2CVCHV	35	251.37	251.47	251.42	3.39772638009616
20221210_155811_Ol_HR_IPF2_2x_BQ_35C	D07	AAC2CVCHV_BeW96-4_96-5_96-6_23s001124-1-1_Welz_lane1BeWPool965D7_AAC2CVCHV_BeW96-4_96-5_96-6_23s001124-1-1_Welz_lane1BeWPool965D7	72-2x55-2	BeW33	Pool_96-5	AAC2CVCHV	35	244.97	251.26	248.115	2.2117774347703
20221210_155811_Ol_HR_IPF2_2x_BQ_35C	D08	AAC2CVCHV_BeW96-4_96-5_96-6_23s001124-1-1_Welz_lane1BeWPool965D8_AAC2CVCHV_BeW96-4_96-5_96-6_23s001124-1-1_Welz_lane1BeWPool965D8	72-2x55-2	BeW33	Pool_96-5	AAC2CVCHV	35	249.36	263.01	256.185	1.3233503919591
20221210_155811_Ol_HR_IPF2_2x_BQ_35C	D09	AAC2CVCHV_BeW96-4_96-5_96-6_23s001124-1-1_Welz_lane1BeWPool965D9_AAC2CVCHV_BeW96-4_96-5_96-6_23s001124-1-1_Welz_lane1BeWPool965D9	72-2x55-2	BeW33	Pool_96-5	AAC2CVCHV	35	257.35	257.57	257.46	1.52635965232713
20221210_155811_Ol_HR_IPF2_2x_BQ_35C	D10	AAC2CVCHV_BeW96-4_96-5_96-6_23s001124-1-1_Welz_lane1BeWPool965D10_AAC2CVCHV_BeW96-4_96-5_96-6_23s001124-1-1_Welz_lane1BeWPool965D10	72-2x55-2	BeW33	Pool_96-5	AAC2CVCHV	35		263.23	263.23	1.08839748667121
20221210_155811_Ol_HR_IPF2_2x_BQ_35C	D11	AAC2CVCHV_BeW96-4_96-5_96-6_23s001124-1-1_Welz_lane1BeWPool965D11_AAC2CVCHV_BeW96-4_96-5_96-6_23s001124-1-1_Welz_lane1BeWPool965D11	72-2x55-2	BeW33	Pool_96-5	AAC2CVCHV	35	245.18	251.05	248.115	2.4964631209685
20221210_155811_Ol_HR_IPF2_2x_BQ_35C	D12	AAC2CVCHV_BeW96-4_96-5_96-6_23s001124-1-1_Welz_lane1BeWPool965D12_AAC2CVCHV_BeW96-4_96-5_96-6_23s001124-1-1_Welz_lane1BeWPool965D12	72-2x55-2	BeW33	Pool_96-5	AAC2CVCHV	35	269.1	269.55	269.325	1.97658383563677
20221210_155811_Ol_HR_IPF2_2x_BQ_35C	E01	AAC2CVCHV_BeW96-4_96-5_96-6_23s001124-1-1_Welz_lane1BeWPool965E1_AAC2CVCHV_BeW96-4_96-5_96-6_23s001124-1-1_Welz_lane1BeWPool965E1	72-2x55-2	BeW33	Pool_96-5	AAC2CVCHV	35	221.44	227.43	224.435	2.1538708513978
20221210_155811_Ol_HR_IPF2_2x_BQ_35C	E02	AAC2CVCHV_BeW96-4_96-5_96-6_23s001124-1-1_Welz_lane1BeWPool965E2_AAC2CVCHV_BeW96-4_96-5_96-6_23s001124-1-1_Welz_lane1BeWPool965E2	72-2x55-2	BeW33	Pool_96-5	AAC2CVCHV	35	251.26		251.26	2.24327380865095
20221210_155811_Ol_HR_IPF2_2x_BQ_35C	E03	AAC2CVCHV_BeW96-4_96-5_96-6_23s001124-1-1_Welz_lane1BeWPool965E3_AAC2CVCHV_BeW96-4_96-5_96-6_23s001124-1-1_Welz_lane1BeWPool965E3	72-2x55-2	BeW33	Pool_96-5	AAC2CVCHV	35	281.41	287.16	284.285	2.17227136929193
20221210_155811_Ol_HR_IPF2_2x_BQ_35C	E04	AAC2CVCHV_BeW96-4_96-5_96-6_23s001124-1-1_Welz_lane1BeWPool965E4_AAC2CVCHV_BeW96-4_96-5_96-6_23s001124-1-1_Welz_lane1BeWPool965E4	72-2x55-2	BeW33	Pool_96-5	AAC2CVCHV	35	269.44	275.08	272.26	1.96094902665653
20221210_155811_Ol_HR_IPF2_2x_BQ_35C	E05	AAC2CVCHV_BeW96-4_96-5_96-6_23s001124-1-1_Welz_lane1BeWPool965E5_AAC2CVCHV_BeW96-4_96-5_96-6_23s001124-1-1_Welz_lane1BeWPool965E5	72-2x55-2	BeW33	Pool_96-5	AAC2CVCHV	35	280.94	281.41	281.175	1.26670221757231
20221210_155811_Ol_HR_IPF2_2x_BQ_35C	E06	AAC2CVCHV_BeW96-4_96-5_96-6_23s001124-1-1_Welz_lane1BeWPool965E6_AAC2CVCHV_BeW96-4_96-5_96-6_23s001124-1-1_Welz_lane1BeWPool965E6	72-2x55-2	BeW33	Pool_96-5	AAC2CVCHV	35	257.68	263.45	260.565	1.42502081615751
20221210_155811_Ol_HR_IPF2_2x_BQ_35C	E07	AAC2CVCHV_BeW96-4_96-5_96-6_23s001124-1-1_Welz_lane1BeWPool965E7_AAC2CVCHV_BeW96-4_96-5_96-6_23s001124-1-1_Welz_lane1BeWPool965E7	72-2x55-2	BeW33	Pool_96-5	AAC2CVCHV	35	203.49	203.57	203.53	2.49450810179689
20221210_155811_Ol_HR_IPF2_2x_BQ_35C	E08	AAC2CVCHV_BeW96-4_96-5_96-6_23s001124-1-1_Welz_lane1BeWPool965E8_AAC2CVCHV_BeW96-4_96-5_96-6_23s001124-1-1_Welz_lane1BeWPool965E8	72-2x55-2	BeW33	Pool_96-5	AAC2CVCHV	35	293.26		293.26	0.865780126327983
20221210_155811_Ol_HR_IPF2_2x_BQ_35C	E09	AAC2CVCHV_BeW96-4_96-5_96-6_23s001124-1-1_Welz_lane1BeWPool965E9_AAC2CVCHV_BeW96-4_96-5_96-6_23s001124-1-1_Welz_lane1BeWPool965E9	72-2x55-2	BeW33	Pool_96-5	AAC2CVCHV	35	263.23	269.32	266.275	0.964284551640438
20221210_155811_Ol_HR_IPF2_2x_BQ_35C	E10	AAC2CVCHV_BeW96-4_96-5_96-6_23s001124-1-1_Welz_lane1BeWPool965E10_AAC2CVCHV_BeW96-4_96-5_96-6_23s001124-1-1_Welz_lane1BeWPool965E10	72-2x55-2	BeW33	Pool_96-5	AAC2CVCHV	35	263.45	269.55	266.5	0.364600042734434
20221210_155811_Ol_HR_IPF2_2x_BQ_35C	E11	AAC2CVCHV_BeW96-4_96-5_96-6_23s001124-1-1_Welz_lane1BeWPool965E11_AAC2CVCHV_BeW96-4_96-5_96-6_23s001124-1-1_Welz_lane1BeWPool965E11	72-2x55-2	BeW33	Pool_96-5	AAC2CVCHV	35	243.04	257.46	250.25	2.26017086700512
20221210_155811_Ol_HR_IPF2_2x_BQ_35C	E12	AAC2CVCHV_BeW96-4_96-5_96-6_23s001124-1-1_Welz_lane1BeWPool965E12_AAC2CVCHV_BeW96-4_96-5_96-6_23s001124-1-1_Welz_lane1BeWPool965E12	72-2x55-2	BeW33	Pool_96-5	AAC2CVCHV	35	257.46	263.56	260.51	1.70771340762167
20221210_155811_Ol_HR_IPF2_2x_BQ_35C	F01	AAC2CVCHV_BeW96-4_96-5_96-6_23s001124-1-1_Welz_lane1BeWPool965F1_AAC2CVCHV_BeW96-4_96-5_96-6_23s001124-1-1_Welz_lane1BeWPool965F1	72-2x55-2	BeW33	Pool_96-5	AAC2CVCHV	35	275.65	281.53	278.59	2.26871512320578
20221210_155811_Ol_HR_IPF2_2x_BQ_35C	F02	AAC2CVCHV_BeW96-4_96-5_96-6_23s001124-1-1_Welz_lane1BeWPool965F2_AAC2CVCHV_BeW96-4_96-5_96-6_23s001124-1-1_Welz_lane1BeWPool965F2	72-2x55-2	BeW33	Pool_96-5	AAC2CVCHV	35	269.1	269.55	269.325	0.673649541445113
20221210_155811_Ol_HR_IPF2_2x_BQ_35C	F03	AAC2CVCHV_BeW96-4_96-5_96-6_23s001124-1-1_Welz_lane1BeWPool965F3_AAC2CVCHV_BeW96-4_96-5_96-6_23s001124-1-1_Welz_lane1BeWPool965F3	72-2x55-2	BeW33	Pool_96-5	AAC2CVCHV	35	257.57	263.23	260.4	1.87454910177611
20221210_155811_Ol_HR_IPF2_2x_BQ_35C	F04	AAC2CVCHV_BeW96-4_96-5_96-6_23s001124-1-1_Welz_lane1BeWPool965F4_AAC2CVCHV_BeW96-4_96-5_96-6_23s001124-1-1_Welz_lane1BeWPool965F4	72-2x55-2	BeW33	Pool_96-5	AAC2CVCHV	35	263.01	275.42	269.215	2.4019030127678
20221210_155811_Ol_HR_IPF2_2x_BQ_35C	F05	AAC2CVCHV_BeW96-4_96-5_96-6_23s001124-1-1_Welz_lane1BeWPool965F5_AAC2CVCHV_BeW96-4_96-5_96-6_23s001124-1-1_Welz_lane1BeWPool965F5	72-2x55-2	BeW33	Pool_96-5	AAC2CVCHV	35	191.28		191.28	1.92420397416506
20221210_155811_Ol_HR_IPF2_2x_BQ_35C	F06	AAC2CVCHV_BeW96-4_96-5_96-6_23s001124-1-1_Welz_lane1BeWPool965F6_AAC2CVCHV_BeW96-4_96-5_96-6_23s001124-1-1_Welz_lane1BeWPool965F6	72-2x55-2	BeW33	Pool_96-5	AAC2CVCHV	35	209.38	215.37	212.375	0.780698261103273
20221210_155811_Ol_HR_IPF2_2x_BQ_35C	F07	AAC2CVCHV_BeW96-4_96-5_96-6_23s001124-1-1_Welz_lane1BeWPool965F7_AAC2CVCHV_BeW96-4_96-5_96-6_23s001124-1-1_Welz_lane1BeWPool965F7	72-2x55-2	BeW33	Pool_96-5	AAC2CVCHV	35	203.15	215.28	209.215	2.31111444235386
20221213_134042_Ol_HR_IPF2_2x_BQ_21C	A01	AAC2CVCHV_BeW96-4_96-5_96-6_23s001124-1-1_Welz_lane1BeWPool966A1_AAC2CVCHV_BeW96-4_96-5_96-6_23s001124-1-1_Welz_lane1BeWPool966A1	72-2x55-2	BeW35	Pool_96-6	AAC2CVCHV	21	90.38	90.56	90.47	0.219206327250894
20221213_134042_Ol_HR_IPF2_2x_BQ_21C	A02	AAC2CVCHV_BeW96-4_96-5_96-6_23s001124-1-1_Welz_lane1BeWPool966A2_AAC2CVCHV_BeW96-4_96-5_96-6_23s001124-1-1_Welz_lane1BeWPool966A2	72-2x55-2	BeW35	Pool_96-6	AAC2CVCHV	21	90.38	90.64	90.51	0.539654923775773
20221213_134042_Ol_HR_IPF2_2x_BQ_21C	A03	AAC2CVCHV_BeW96-4_96-5_96-6_23s001124-1-1_Welz_lane1BeWPool966A3_AAC2CVCHV_BeW96-4_96-5_96-6_23s001124-1-1_Welz_lane1BeWPool966A3	72-2x55-2	BeW35	Pool_96-6	AAC2CVCHV	21	96.36	90.64	93.5	0.371741889695408
20221213_134042_Ol_HR_IPF2_2x_BQ_21C	A04	AAC2CVCHV_BeW96-4_96-5_96-6_23s001124-1-1_Welz_lane1BeWPool966A4_AAC2CVCHV_BeW96-4_96-5_96-6_23s001124-1-1_Welz_lane1BeWPool966A4	72-2x55-2	BeW35	Pool_96-6	AAC2CVCHV	21	84.39		84.39	0.878971863961728
20221213_134042_Ol_HR_IPF2_2x_BQ_21C	A05	AAC2CVCHV_BeW96-4_96-5_96-6_23s001124-1-1_Welz_lane1BeWPool966A5_AAC2CVCHV_BeW96-4_96-5_96-6_23s001124-1-1_Welz_lane1BeWPool966A5	72-2x55-2	BeW35	Pool_96-6	AAC2CVCHV	21	90.38	90.41	90.395	1.30369758872064
20221213_134042_Ol_HR_IPF2_2x_BQ_21C	A06	AAC2CVCHV_BeW96-4_96-5_96-6_23s001124-1-1_Welz_lane1BeWPool966A6_AAC2CVCHV_BeW96-4_96-5_96-6_23s001124-1-1_Welz_lane1BeWPool966A6	72-2x55-2	BeW35	Pool_96-6	AAC2CVCHV	21	90.23	90.3	90.265	0.415987680851974
20221213_134042_Ol_HR_IPF2_2x_BQ_21C	A07	AAC2CVCHV_BeW96-4_96-5_96-6_23s001124-1-1_Welz_lane1BeWPool966A7_AAC2CVCHV_BeW96-4_96-5_96-6_23s001124-1-1_Welz_lane1BeWPool966A7	72-2x55-2	BeW35	Pool_96-6	AAC2CVCHV	21	90.3	90.49	90.395	0.7312357187351
20221213_134042_Ol_HR_IPF2_2x_BQ_21C	A08	AAC2CVCHV_BeW96-4_96-5_96-6_23s001124-1-1_Welz_lane1BeWPool966A8_AAC2CVCHV_BeW96-4_96-5_96-6_23s001124-1-1_Welz_lane1BeWPool966A8	72-2x55-2	BeW35	Pool_96-6	AAC2CVCHV	21	90.11	96.6	93.355	0.887551097802561
20221213_134042_Ol_HR_IPF2_2x_BQ_21C	A09	AAC2CVCHV_BeW96-4_96-5_96-6_23s001124-1-1_Welz_lane1BeWPool966A9_AAC2CVCHV_BeW96-4_96-5_96-6_23s001124-1-1_Welz_lane1BeWPool966A9	72-2x55-2	BeW35	Pool_96-6	AAC2CVCHV	21	96.12	96.48	96.3	0.504466928693671
20221213_134042_Ol_HR_IPF2_2x_BQ_21C	A10	AAC2CVCHV_BeW96-4_96-5_96-6_23s001124-1-1_Welz_lane1BeWPool966A10_AAC2CVCHV_BeW96-4_96-5_96-6_23s001124-1-1_Welz_lane1BeWPool966A10	72-2x55-2	BeW35	Pool_96-6	AAC2CVCHV	21	90.49		90.49	1.27514824620573
20221213_134042_Ol_HR_IPF2_2x_BQ_21C	A11	AAC2CVCHV_BeW96-4_96-5_96-6_23s001124-1-1_Welz_lane1BeWPool966A11_AAC2CVCHV_BeW96-4_96-5_96-6_23s001124-1-1_Welz_lane1BeWPool966A11	72-2x55-2	BeW35	Pool_96-6	AAC2CVCHV	21	90.34	96.32	93.33	0.872609138997058
20221213_134042_Ol_HR_IPF2_2x_BQ_21C	A12	AAC2CVCHV_BeW96-4_96-5_96-6_23s001124-1-1_Welz_lane1BeWPool966A12_AAC2CVCHV_BeW96-4_96-5_96-6_23s001124-1-1_Welz_lane1BeWPool966A12	72-2x55-2	BeW35	Pool_96-6	AAC2CVCHV	21	96.2	96.48	96.34	0.742241753700163
20221213_134042_Ol_HR_IPF2_2x_BQ_21C	B01	AAC2CVCHV_BeW96-4_96-5_96-6_23s001124-1-1_Welz_lane1BeWPool966B1_AAC2CVCHV_BeW96-4_96-5_96-6_23s001124-1-1_Welz_lane1BeWPool966B1	72-2x55-2	BeW35	Pool_96-6	AAC2CVCHV	21	84.35	90.3	87.325	0.351786090860953
20221213_134042_Ol_HR_IPF2_2x_BQ_21C	B02	AAC2CVCHV_BeW96-4_96-5_96-6_23s001124-1-1_Welz_lane1BeWPool966B2_AAC2CVCHV_BeW96-4_96-5_96-6_23s001124-1-1_Welz_lane1BeWPool966B2	72-2x55-2	BeW35	Pool_96-6	AAC2CVCHV	21		90.26	90.26	0.636036596635587
20221213_134042_Ol_HR_IPF2_2x_BQ_21C	B03	AAC2CVCHV_BeW96-4_96-5_96-6_23s001124-1-1_Welz_lane1BeWPool966B3_AAC2CVCHV_BeW96-4_96-5_96-6_23s001124-1-1_Welz_lane1BeWPool966B3	72-2x55-2	BeW35	Pool_96-6	AAC2CVCHV	21	96.36	96.32	96.34	0.8329704173274
20221213_134042_Ol_HR_IPF2_2x_BQ_21C	B04	AAC2CVCHV_BeW96-4_96-5_96-6_23s001124-1-1_Welz_lane1BeWPool966B4_AAC2CVCHV_BeW96-4_96-5_96-6_23s001124-1-1_Welz_lane1BeWPool966B4	72-2x55-2	BeW35	Pool_96-6	AAC2CVCHV	21	90.26	90.6	90.43	0.400792531612962
20221213_134042_Ol_HR_IPF2_2x_BQ_21C	B05	AAC2CVCHV_BeW96-4_96-5_96-6_23s001124-1-1_Welz_lane1BeWPool966B5_AAC2CVCHV_BeW96-4_96-5_96-6_23s001124-1-1_Welz_lane1BeWPool966B5	72-2x55-2	BeW35	Pool_96-6	AAC2CVCHV	21	96.04	96.6	96.32	0.775474420363353
20221213_134042_Ol_HR_IPF2_2x_BQ_21C	B06	AAC2CVCHV_BeW96-4_96-5_96-6_23s001124-1-1_Welz_lane1BeWPool966B6_AAC2CVCHV_BeW96-4_96-5_96-6_23s001124-1-1_Welz_lane1BeWPool966B6	72-2x55-2	BeW35	Pool_96-6	AAC2CVCHV	21	84.35	84.35	84.35	0.896019269632216
20221213_134042_Ol_HR_IPF2_2x_BQ_21C	B07	AAC2CVCHV_BeW96-4_96-5_96-6_23s001124-1-1_Welz_lane1BeWPool966B7_AAC2CVCHV_BeW96-4_96-5_96-6_23s001124-1-1_Welz_lane1BeWPool966B7	72-2x55-2	BeW35	Pool_96-6	AAC2CVCHV	21	90.11	90.26	90.185	0.472941743046253
20221213_134042_Ol_HR_IPF2_2x_BQ_21C	B08	AAC2CVCHV_BeW96-4_96-5_96-6_23s001124-1-1_Welz_lane1BeWPool966B8_AAC2CVCHV_BeW96-4_96-5_96-6_23s001124-1-1_Welz_lane1BeWPool966B8	72-2x55-2	BeW35	Pool_96-6	AAC2CVCHV	21	96.4	96.44	96.42	0.486337416329466
20221213_134042_Ol_HR_IPF2_2x_BQ_21C	B09	AAC2CVCHV_BeW96-4_96-5_96-6_23s001124-1-1_Welz_lane1BeWPool966B9_AAC2CVCHV_BeW96-4_96-5_96-6_23s001124-1-1_Welz_lane1BeWPool966B9	72-2x55-2	BeW35	Pool_96-6	AAC2CVCHV	21	90.49	90.23	90.36	0.510916086234014
20221213_134042_Ol_HR_IPF2_2x_BQ_21C	B10	AAC2CVCHV_BeW96-4_96-5_96-6_23s001124-1-1_Welz_lane1BeWPool966B10_AAC2CVCHV_BeW96-4_96-5_96-6_23s001124-1-1_Welz_lane1BeWPool966B10	72-2x55-2	BeW35	Pool_96-6	AAC2CVCHV	21	90.19	90.41	90.3	0.689189559998752
20221213_134042_Ol_HR_IPF2_2x_BQ_21C	B11	AAC2CVCHV_BeW96-4_96-5_96-6_23s001124-1-1_Welz_lane1BeWPool966B11_AAC2CVCHV_BeW96-4_96-5_96-6_23s001124-1-1_Welz_lane1BeWPool966B11	72-2x55-2	BeW35	Pool_96-6	AAC2CVCHV	21	90.3	90.34	90.32	0.947858752106894
20221213_134042_Ol_HR_IPF2_2x_BQ_21C	B12	AAC2CVCHV_BeW96-4_96-5_96-6_23s001124-1-1_Welz_lane1BeWPool966B12_AAC2CVCHV_BeW96-4_96-5_96-6_23s001124-1-1_Welz_lane1BeWPool966B12	72-2x55-2	BeW35	Pool_96-6	AAC2CVCHV	21	87.93	90.38	89.155	1.0231000305253
20221213_134042_Ol_HR_IPF2_2x_BQ_21C	C01	AAC2CVCHV_BeW96-4_96-5_96-6_23s001124-1-1_Welz_lane1BeWPool966C1_AAC2CVCHV_BeW96-4_96-5_96-6_23s001124-1-1_Welz_lane1BeWPool966C1	72-2x55-2	BeW35	Pool_96-6	AAC2CVCHV	21	90.23	90.38	90.305	0.359612067767848
20221213_134042_Ol_HR_IPF2_2x_BQ_21C	C02	AAC2CVCHV_BeW96-4_96-5_96-6_23s001124-1-1_Welz_lane1BeWPool966C2_AAC2CVCHV_BeW96-4_96-5_96-6_23s001124-1-1_Welz_lane1BeWPool966C2	72-2x55-2	BeW35	Pool_96-6	AAC2CVCHV	21	96.4	96.32	96.36	0.483898392444278
20221213_134042_Ol_HR_IPF2_2x_BQ_21C	C03	AAC2CVCHV_BeW96-4_96-5_96-6_23s001124-1-1_Welz_lane1BeWPool966C3_AAC2CVCHV_BeW96-4_96-5_96-6_23s001124-1-1_Welz_lane1BeWPool966C3	72-2x55-2	BeW35	Pool_96-6	AAC2CVCHV	21	84.28	90.41	87.345	0.437854851395013
20221213_134042_Ol_HR_IPF2_2x_BQ_21C	C04	AAC2CVCHV_BeW96-4_96-5_96-6_23s001124-1-1_Welz_lane1BeWPool966C4_AAC2CVCHV_BeW96-4_96-5_96-6_23s001124-1-1_Welz_lane1BeWPool966C4	72-2x55-2	BeW35	Pool_96-6	AAC2CVCHV	21	89.96	90.56	90.26	1.49485306374947
20221213_134042_Ol_HR_IPF2_2x_BQ_21C	C05	AAC2CVCHV_BeW96-4_96-5_96-6_23s001124-1-1_Welz_lane1BeWPool966C5_AAC2CVCHV_BeW96-4_96-5_96-6_23s001124-1-1_Welz_lane1BeWPool966C5	72-2x55-2	BeW35	Pool_96-6	AAC2CVCHV	21	84.28	84.39	84.335	0.386685762564569
20221213_134042_Ol_HR_IPF2_2x_BQ_21C	C06	AAC2CVCHV_BeW96-4_96-5_96-6_23s001124-1-1_Welz_lane1BeWPool966C6_AAC2CVCHV_BeW96-4_96-5_96-6_23s001124-1-1_Welz_lane1BeWPool966C6	72-2x55-2	BeW35	Pool_96-6	AAC2CVCHV	21	96.32	96.28	96.3	0.169086436842468
20221213_134042_Ol_HR_IPF2_2x_BQ_21C	C07	AAC2CVCHV_BeW96-4_96-5_96-6_23s001124-1-1_Welz_lane1BeWPool966C7_AAC2CVCHV_BeW96-4_96-5_96-6_23s001124-1-1_Welz_lane1BeWPool966C7	72-2x55-2	BeW35	Pool_96-6	AAC2CVCHV	21	96.52	96.32	96.42	0.134408130347359
20221213_134042_Ol_HR_IPF2_2x_BQ_21C	C08	AAC2CVCHV_BeW96-4_96-5_96-6_23s001124-1-1_Welz_lane1BeWPool966C8_AAC2CVCHV_BeW96-4_96-5_96-6_23s001124-1-1_Welz_lane1BeWPool966C8	72-2x55-2	BeW35	Pool_96-6	AAC2CVCHV	21	90.3	90.45	90.375	1.20234129983248
20221213_134042_Ol_HR_IPF2_2x_BQ_21C	C09	AAC2CVCHV_BeW96-4_96-5_96-6_23s001124-1-1_Welz_lane1BeWPool966C9_AAC2CVCHV_BeW96-4_96-5_96-6_23s001124-1-1_Welz_lane1BeWPool966C9	72-2x55-2	BeW35	Pool_96-6	AAC2CVCHV	21	102.68	102.6	102.64	0.930480022698261
20221213_134042_Ol_HR_IPF2_2x_BQ_21C	C10	AAC2CVCHV_BeW96-4_96-5_96-6_23s001124-1-1_Welz_lane1BeWPool966C10_AAC2CVCHV_BeW96-4_96-5_96-6_23s001124-1-1_Welz_lane1BeWPool966C10	72-2x55-2	BeW35	Pool_96-6	AAC2CVCHV	21		84.35	84.35	1.59645496991819
20221213_134042_Ol_HR_IPF2_2x_BQ_21C	C11	AAC2CVCHV_BeW96-4_96-5_96-6_23s001124-1-1_Welz_lane1BeWPool966C11_AAC2CVCHV_BeW96-4_96-5_96-6_23s001124-1-1_Welz_lane1BeWPool966C11	72-2x55-2	BeW35	Pool_96-6	AAC2CVCHV	21	90.38	90.19	90.285	0.606066554333881
20221213_134042_Ol_HR_IPF2_2x_BQ_21C	C12	AAC2CVCHV_BeW96-4_96-5_96-6_23s001124-1-1_Welz_lane1BeWPool966C12_AAC2CVCHV_BeW96-4_96-5_96-6_23s001124-1-1_Welz_lane1BeWPool966C12	55-2x139-4	BeW35	Pool_96-6	AAC2CVCHV	21	84.11	84.56	84.335	1.42879588644751
20221213_134042_Ol_HR_IPF2_2x_BQ_21C	D01	AAC2CVCHV_BeW96-4_96-5_96-6_23s001124-1-1_Welz_lane1BeWPool966D1_AAC2CVCHV_BeW96-4_96-5_96-6_23s001124-1-1_Welz_lane1BeWPool966D1	55-2x139-4	BeW35	Pool_96-6	AAC2CVCHV	21	90.45	90.41	90.43	1.04754651968925
20221213_134042_Ol_HR_IPF2_2x_BQ_21C	D02	AAC2CVCHV_BeW96-4_96-5_96-6_23s001124-1-1_Welz_lane1BeWPool966D2_AAC2CVCHV_BeW96-4_96-5_96-6_23s001124-1-1_Welz_lane1BeWPool966D2	55-2x139-4	BeW35	Pool_96-6	AAC2CVCHV	21		84.46	84.46	0.807223070558849
20221213_134042_Ol_HR_IPF2_2x_BQ_21C	D03	AAC2CVCHV_BeW96-4_96-5_96-6_23s001124-1-1_Welz_lane1BeWPool966D3_AAC2CVCHV_BeW96-4_96-5_96-6_23s001124-1-1_Welz_lane1BeWPool966D3	55-2x139-4	BeW35	Pool_96-6	AAC2CVCHV	21	84.32	84.35	84.335	1.46582461407177
20221213_134042_Ol_HR_IPF2_2x_BQ_21C	D04	AAC2CVCHV_BeW96-4_96-5_96-6_23s001124-1-1_Welz_lane1BeWPool966D4_AAC2CVCHV_BeW96-4_96-5_96-6_23s001124-1-1_Welz_lane1BeWPool966D4	55-2x139-4	BeW35	Pool_96-6	AAC2CVCHV	21	90.38	90.41	90.395	1.3923568389233
20221213_134042_Ol_HR_IPF2_2x_BQ_21C	D05	AAC2CVCHV_BeW96-4_96-5_96-6_23s001124-1-1_Welz_lane1BeWPool966D5_AAC2CVCHV_BeW96-4_96-5_96-6_23s001124-1-1_Welz_lane1BeWPool966D5	55-2x139-4	BeW35	Pool_96-6	AAC2CVCHV	21	72.48	72.3	72.39	0.547021039055329
20221213_134042_Ol_HR_IPF2_2x_BQ_21C	D06	AAC2CVCHV_BeW96-4_96-5_96-6_23s001124-1-1_Welz_lane1BeWPool966D6_AAC2CVCHV_BeW96-4_96-5_96-6_23s001124-1-1_Welz_lane1BeWPool966D6	55-2x139-4	BeW35	Pool_96-6	AAC2CVCHV	21		84.42	84.42	0.990673068864937
20221213_134042_Ol_HR_IPF2_2x_BQ_21C	D07	AAC2CVCHV_BeW96-4_96-5_96-6_23s001124-1-1_Welz_lane1BeWPool966D7_AAC2CVCHV_BeW96-4_96-5_96-6_23s001124-1-1_Welz_lane1BeWPool966D7	55-2x139-4	BeW35	Pool_96-6	AAC2CVCHV	21	84.25	84.28	84.265	1.45682607768064
20221213_134042_Ol_HR_IPF2_2x_BQ_21C	D08	AAC2CVCHV_BeW96-4_96-5_96-6_23s001124-1-1_Welz_lane1BeWPool966D8_AAC2CVCHV_BeW96-4_96-5_96-6_23s001124-1-1_Welz_lane1BeWPool966D8	55-2x139-4	BeW35	Pool_96-6	AAC2CVCHV	21	90.45	90.38	90.415	1.30076756323152
20221213_134042_Ol_HR_IPF2_2x_BQ_21C	D09	AAC2CVCHV_BeW96-4_96-5_96-6_23s001124-1-1_Welz_lane1BeWPool966D9_AAC2CVCHV_BeW96-4_96-5_96-6_23s001124-1-1_Welz_lane1BeWPool966D9	55-2x139-4	BeW35	Pool_96-6	AAC2CVCHV	21	84.53	90.34	87.435	0.763050809417878
20221213_134042_Ol_HR_IPF2_2x_BQ_21C	D10	AAC2CVCHV_BeW96-4_96-5_96-6_23s001124-1-1_Welz_lane1BeWPool966D10_AAC2CVCHV_BeW96-4_96-5_96-6_23s001124-1-1_Welz_lane1BeWPool966D10	55-2x139-4	BeW35	Pool_96-6	AAC2CVCHV	21	90.45	84.42	87.435	1.79631083833629
20221213_134042_Ol_HR_IPF2_2x_BQ_21C	D11	AAC2CVCHV_BeW96-4_96-5_96-6_23s001124-1-1_Welz_lane1BeWPool966D11_AAC2CVCHV_BeW96-4_96-5_96-6_23s001124-1-1_Welz_lane1BeWPool966D11	55-2x139-4	BeW35	Pool_96-6	AAC2CVCHV	21		78.46	78.46	0.60020882884082
20221213_134042_Ol_HR_IPF2_2x_BQ_21C	D12	AAC2CVCHV_BeW96-4_96-5_96-6_23s001124-1-1_Welz_lane1BeWPool966D12_AAC2CVCHV_BeW96-4_96-5_96-6_23s001124-1-1_Welz_lane1BeWPool966D12	55-2x139-4	BeW35	Pool_96-6	AAC2CVCHV	21	90.6	90.45	90.525	1.50277781042812
20221213_145108_Ol_HR_IPF2_2x_BQ_28C	A01	AAC2CVCHV_BeW96-4_96-5_96-6_23s001124-1-1_Welz_lane1BeWPool966A1_AAC2CVCHV_BeW96-4_96-5_96-6_23s001124-1-1_Welz_lane1BeWPool966A1	72-2x55-2	BeW35	Pool_96-6	AAC2CVCHV	28	168.56	168.49	168.525	0.219206327250894
20221213_145108_Ol_HR_IPF2_2x_BQ_28C	A02	AAC2CVCHV_BeW96-4_96-5_96-6_23s001124-1-1_Welz_lane1BeWPool966A2_AAC2CVCHV_BeW96-4_96-5_96-6_23s001124-1-1_Welz_lane1BeWPool966A2	72-2x55-2	BeW35	Pool_96-6	AAC2CVCHV	28	162.81	168.28	165.545	0.539654923775773
20221213_145108_Ol_HR_IPF2_2x_BQ_28C	A03	AAC2CVCHV_BeW96-4_96-5_96-6_23s001124-1-1_Welz_lane1BeWPool966A3_AAC2CVCHV_BeW96-4_96-5_96-6_23s001124-1-1_Welz_lane1BeWPool966A3	72-2x55-2	BeW35	Pool_96-6	AAC2CVCHV	28	180.75	180.53	180.64	0.371741889695408
20221213_145108_Ol_HR_IPF2_2x_BQ_28C	A04	AAC2CVCHV_BeW96-4_96-5_96-6_23s001124-1-1_Welz_lane1BeWPool966A4_AAC2CVCHV_BeW96-4_96-5_96-6_23s001124-1-1_Welz_lane1BeWPool966A4	72-2x55-2	BeW35	Pool_96-6	AAC2CVCHV	28	168.91	168.35	168.63	0.878971863961728
20221213_145108_Ol_HR_IPF2_2x_BQ_28C	A05	AAC2CVCHV_BeW96-4_96-5_96-6_23s001124-1-1_Welz_lane1BeWPool966A5_AAC2CVCHV_BeW96-4_96-5_96-6_23s001124-1-1_Welz_lane1BeWPool966A5	72-2x55-2	BeW35	Pool_96-6	AAC2CVCHV	28	168.35	162.47	165.41	1.30369758872064
20221213_145108_Ol_HR_IPF2_2x_BQ_28C	A06	AAC2CVCHV_BeW96-4_96-5_96-6_23s001124-1-1_Welz_lane1BeWPool966A6_AAC2CVCHV_BeW96-4_96-5_96-6_23s001124-1-1_Welz_lane1BeWPool966A6	72-2x55-2	BeW35	Pool_96-6	AAC2CVCHV	28	162.68	162.68	162.68	0.415987680851974
20221213_145108_Ol_HR_IPF2_2x_BQ_28C	A07	AAC2CVCHV_BeW96-4_96-5_96-6_23s001124-1-1_Welz_lane1BeWPool966A7_AAC2CVCHV_BeW96-4_96-5_96-6_23s001124-1-1_Welz_lane1BeWPool966A7	72-2x55-2	BeW35	Pool_96-6	AAC2CVCHV	28	168.21	168.63	168.42	0.7312357187351
20221213_145108_Ol_HR_IPF2_2x_BQ_28C	A08	AAC2CVCHV_BeW96-4_96-5_96-6_23s001124-1-1_Welz_lane1BeWPool966A8_AAC2CVCHV_BeW96-4_96-5_96-6_23s001124-1-1_Welz_lane1BeWPool966A8	72-2x55-2	BeW35	Pool_96-6	AAC2CVCHV	28	162.41	168.63	165.52	0.887551097802561
20221213_145108_Ol_HR_IPF2_2x_BQ_28C	A09	AAC2CVCHV_BeW96-4_96-5_96-6_23s001124-1-1_Welz_lane1BeWPool966A9_AAC2CVCHV_BeW96-4_96-5_96-6_23s001124-1-1_Welz_lane1BeWPool966A9	72-2x55-2	BeW35	Pool_96-6	AAC2CVCHV	28	174.07	174.58	174.325	0.504466928693671
20221213_145108_Ol_HR_IPF2_2x_BQ_28C	A10	AAC2CVCHV_BeW96-4_96-5_96-6_23s001124-1-1_Welz_lane1BeWPool966A10_AAC2CVCHV_BeW96-4_96-5_96-6_23s001124-1-1_Welz_lane1BeWPool966A10	72-2x55-2	BeW35	Pool_96-6	AAC2CVCHV	28	162.41	162.54	162.475	1.27514824620573
20221213_145108_Ol_HR_IPF2_2x_BQ_28C	A11	AAC2CVCHV_BeW96-4_96-5_96-6_23s001124-1-1_Welz_lane1BeWPool966A11_AAC2CVCHV_BeW96-4_96-5_96-6_23s001124-1-1_Welz_lane1BeWPool966A11	72-2x55-2	BeW35	Pool_96-6	AAC2CVCHV	28	174.51	180.75	177.63	0.872609138997058
20221213_145108_Ol_HR_IPF2_2x_BQ_28C	A12	AAC2CVCHV_BeW96-4_96-5_96-6_23s001124-1-1_Welz_lane1BeWPool966A12_AAC2CVCHV_BeW96-4_96-5_96-6_23s001124-1-1_Welz_lane1BeWPool966A12	72-2x55-2	BeW35	Pool_96-6	AAC2CVCHV	28	168.28	168.7	168.49	0.742241753700163
20221213_145108_Ol_HR_IPF2_2x_BQ_28C	B01	AAC2CVCHV_BeW96-4_96-5_96-6_23s001124-1-1_Welz_lane1BeWPool966B1_AAC2CVCHV_BeW96-4_96-5_96-6_23s001124-1-1_Welz_lane1BeWPool966B1	72-2x55-2	BeW35	Pool_96-6	AAC2CVCHV	28	168.35	168.77	168.56	0.351786090860953
20221213_145108_Ol_HR_IPF2_2x_BQ_28C	B02	AAC2CVCHV_BeW96-4_96-5_96-6_23s001124-1-1_Welz_lane1BeWPool966B2_AAC2CVCHV_BeW96-4_96-5_96-6_23s001124-1-1_Welz_lane1BeWPool966B2	72-2x55-2	BeW35	Pool_96-6	AAC2CVCHV	28	174.51	174.66	174.585	0.636036596635587
20221213_145108_Ol_HR_IPF2_2x_BQ_28C	B03	AAC2CVCHV_BeW96-4_96-5_96-6_23s001124-1-1_Welz_lane1BeWPool966B3_AAC2CVCHV_BeW96-4_96-5_96-6_23s001124-1-1_Welz_lane1BeWPool966B3	72-2x55-2	BeW35	Pool_96-6	AAC2CVCHV	28	180.6	180.98	180.79	0.8329704173274
20221213_145108_Ol_HR_IPF2_2x_BQ_28C	B04	AAC2CVCHV_BeW96-4_96-5_96-6_23s001124-1-1_Welz_lane1BeWPool966B4_AAC2CVCHV_BeW96-4_96-5_96-6_23s001124-1-1_Welz_lane1BeWPool966B4	72-2x55-2	BeW35	Pool_96-6	AAC2CVCHV	28	168.28	168.07	168.175	0.400792531612962
20221213_145108_Ol_HR_IPF2_2x_BQ_28C	B05	AAC2CVCHV_BeW96-4_96-5_96-6_23s001124-1-1_Welz_lane1BeWPool966B5_AAC2CVCHV_BeW96-4_96-5_96-6_23s001124-1-1_Welz_lane1BeWPool966B5	72-2x55-2	BeW35	Pool_96-6	AAC2CVCHV	28	168.63	168.98	168.805	0.775474420363353
20221213_145108_Ol_HR_IPF2_2x_BQ_28C	B06	AAC2CVCHV_BeW96-4_96-5_96-6_23s001124-1-1_Welz_lane1BeWPool966B6_AAC2CVCHV_BeW96-4_96-5_96-6_23s001124-1-1_Welz_lane1BeWPool966B6	72-2x55-2	BeW35	Pool_96-6	AAC2CVCHV	28	144.54	127.08	135.81	0.896019269632216
20221213_145108_Ol_HR_IPF2_2x_BQ_28C	B07	AAC2CVCHV_BeW96-4_96-5_96-6_23s001124-1-1_Welz_lane1BeWPool966B7_AAC2CVCHV_BeW96-4_96-5_96-6_23s001124-1-1_Welz_lane1BeWPool966B7	72-2x55-2	BeW35	Pool_96-6	AAC2CVCHV	28	162.81	168.63	165.72	0.472941743046253
20221213_145108_Ol_HR_IPF2_2x_BQ_28C	B08	AAC2CVCHV_BeW96-4_96-5_96-6_23s001124-1-1_Welz_lane1BeWPool966B8_AAC2CVCHV_BeW96-4_96-5_96-6_23s001124-1-1_Welz_lane1BeWPool966B8	72-2x55-2	BeW35	Pool_96-6	AAC2CVCHV	28		174.51	174.51	0.486337416329466
20221213_145108_Ol_HR_IPF2_2x_BQ_28C	B09	AAC2CVCHV_BeW96-4_96-5_96-6_23s001124-1-1_Welz_lane1BeWPool966B9_AAC2CVCHV_BeW96-4_96-5_96-6_23s001124-1-1_Welz_lane1BeWPool966B9	72-2x55-2	BeW35	Pool_96-6	AAC2CVCHV	28	168.35	168.49	168.42	0.510916086234014
20221213_145108_Ol_HR_IPF2_2x_BQ_28C	B10	AAC2CVCHV_BeW96-4_96-5_96-6_23s001124-1-1_Welz_lane1BeWPool966B10_AAC2CVCHV_BeW96-4_96-5_96-6_23s001124-1-1_Welz_lane1BeWPool966B10	72-2x55-2	BeW35	Pool_96-6	AAC2CVCHV	28	144.6	132.33	138.465	0.689189559998752
20221213_145108_Ol_HR_IPF2_2x_BQ_28C	B11	AAC2CVCHV_BeW96-4_96-5_96-6_23s001124-1-1_Welz_lane1BeWPool966B11_AAC2CVCHV_BeW96-4_96-5_96-6_23s001124-1-1_Welz_lane1BeWPool966B11	72-2x55-2	BeW35	Pool_96-6	AAC2CVCHV	28	168.7	162.75	165.725	0.947858752106894
20221213_145108_Ol_HR_IPF2_2x_BQ_28C	B12	AAC2CVCHV_BeW96-4_96-5_96-6_23s001124-1-1_Welz_lane1BeWPool966B12_AAC2CVCHV_BeW96-4_96-5_96-6_23s001124-1-1_Welz_lane1BeWPool966B12	72-2x55-2	BeW35	Pool_96-6	AAC2CVCHV	28	162.61	162.68	162.645	1.0231000305253
20221213_145108_Ol_HR_IPF2_2x_BQ_28C	C01	AAC2CVCHV_BeW96-4_96-5_96-6_23s001124-1-1_Welz_lane1BeWPool966C1_AAC2CVCHV_BeW96-4_96-5_96-6_23s001124-1-1_Welz_lane1BeWPool966C1	72-2x55-2	BeW35	Pool_96-6	AAC2CVCHV	28	168.7	168.63	168.665	0.359612067767848
20221213_145108_Ol_HR_IPF2_2x_BQ_28C	C02	AAC2CVCHV_BeW96-4_96-5_96-6_23s001124-1-1_Welz_lane1BeWPool966C2_AAC2CVCHV_BeW96-4_96-5_96-6_23s001124-1-1_Welz_lane1BeWPool966C2	72-2x55-2	BeW35	Pool_96-6	AAC2CVCHV	28	168.42	168	168.21	0.483898392444278
20221213_145108_Ol_HR_IPF2_2x_BQ_28C	C03	AAC2CVCHV_BeW96-4_96-5_96-6_23s001124-1-1_Welz_lane1BeWPool966C3_AAC2CVCHV_BeW96-4_96-5_96-6_23s001124-1-1_Welz_lane1BeWPool966C3	72-2x55-2	BeW35	Pool_96-6	AAC2CVCHV	28	174.87	174.44	174.655	0.437854851395013
20221213_145108_Ol_HR_IPF2_2x_BQ_28C	C04	AAC2CVCHV_BeW96-4_96-5_96-6_23s001124-1-1_Welz_lane1BeWPool966C4_AAC2CVCHV_BeW96-4_96-5_96-6_23s001124-1-1_Welz_lane1BeWPool966C4	72-2x55-2	BeW35	Pool_96-6	AAC2CVCHV	28	168.49	174.58	171.535	1.49485306374947
20221213_145108_Ol_HR_IPF2_2x_BQ_28C	C05	AAC2CVCHV_BeW96-4_96-5_96-6_23s001124-1-1_Welz_lane1BeWPool966C5_AAC2CVCHV_BeW96-4_96-5_96-6_23s001124-1-1_Welz_lane1BeWPool966C5	72-2x55-2	BeW35	Pool_96-6	AAC2CVCHV	28	156.72	162.68	159.7	0.386685762564569
20221213_145108_Ol_HR_IPF2_2x_BQ_28C	C06	AAC2CVCHV_BeW96-4_96-5_96-6_23s001124-1-1_Welz_lane1BeWPool966C6_AAC2CVCHV_BeW96-4_96-5_96-6_23s001124-1-1_Welz_lane1BeWPool966C6	72-2x55-2	BeW35	Pool_96-6	AAC2CVCHV	28	156.52	150.69	153.605	0.169086436842468
20221213_145108_Ol_HR_IPF2_2x_BQ_28C	C07	AAC2CVCHV_BeW96-4_96-5_96-6_23s001124-1-1_Welz_lane1BeWPool966C7_AAC2CVCHV_BeW96-4_96-5_96-6_23s001124-1-1_Welz_lane1BeWPool966C7	72-2x55-2	BeW35	Pool_96-6	AAC2CVCHV	28	168.14	168.49	168.315	0.134408130347359
20221213_145108_Ol_HR_IPF2_2x_BQ_28C	C08	AAC2CVCHV_BeW96-4_96-5_96-6_23s001124-1-1_Welz_lane1BeWPool966C8_AAC2CVCHV_BeW96-4_96-5_96-6_23s001124-1-1_Welz_lane1BeWPool966C8	72-2x55-2	BeW35	Pool_96-6	AAC2CVCHV	28	162.88	168.49	165.685	1.20234129983248
20221213_145108_Ol_HR_IPF2_2x_BQ_28C	C09	AAC2CVCHV_BeW96-4_96-5_96-6_23s001124-1-1_Welz_lane1BeWPool966C9_AAC2CVCHV_BeW96-4_96-5_96-6_23s001124-1-1_Welz_lane1BeWPool966C9	72-2x55-2	BeW35	Pool_96-6	AAC2CVCHV	28	180.75	180.98	180.865	0.930480022698261
20221213_145108_Ol_HR_IPF2_2x_BQ_28C	C10	AAC2CVCHV_BeW96-4_96-5_96-6_23s001124-1-1_Welz_lane1BeWPool966C10_AAC2CVCHV_BeW96-4_96-5_96-6_23s001124-1-1_Welz_lane1BeWPool966C10	72-2x55-2	BeW35	Pool_96-6	AAC2CVCHV	28	138.69	132.5	135.595	1.59645496991819
20221213_145108_Ol_HR_IPF2_2x_BQ_28C	C11	AAC2CVCHV_BeW96-4_96-5_96-6_23s001124-1-1_Welz_lane1BeWPool966C11_AAC2CVCHV_BeW96-4_96-5_96-6_23s001124-1-1_Welz_lane1BeWPool966C11	72-2x55-2	BeW35	Pool_96-6	AAC2CVCHV	28	174.87	174.73	174.8	0.606066554333881
20221213_145108_Ol_HR_IPF2_2x_BQ_28C	C12	AAC2CVCHV_BeW96-4_96-5_96-6_23s001124-1-1_Welz_lane1BeWPool966C12_AAC2CVCHV_BeW96-4_96-5_96-6_23s001124-1-1_Welz_lane1BeWPool966C12	55-2x139-4	BeW35	Pool_96-6	AAC2CVCHV	28	168.56		168.56	1.42879588644751
20221213_145108_Ol_HR_IPF2_2x_BQ_28C	D01	AAC2CVCHV_BeW96-4_96-5_96-6_23s001124-1-1_Welz_lane1BeWPool966D1_AAC2CVCHV_BeW96-4_96-5_96-6_23s001124-1-1_Welz_lane1BeWPool966D1	55-2x139-4	BeW35	Pool_96-6	AAC2CVCHV	28	168.7	168.77	168.735	1.04754651968925
20221213_145108_Ol_HR_IPF2_2x_BQ_28C	D02	AAC2CVCHV_BeW96-4_96-5_96-6_23s001124-1-1_Welz_lane1BeWPool966D2_AAC2CVCHV_BeW96-4_96-5_96-6_23s001124-1-1_Welz_lane1BeWPool966D2	55-2x139-4	BeW35	Pool_96-6	AAC2CVCHV	28	156.65	156.33	156.49	0.807223070558849
20221213_145108_Ol_HR_IPF2_2x_BQ_28C	D03	AAC2CVCHV_BeW96-4_96-5_96-6_23s001124-1-1_Welz_lane1BeWPool966D3_AAC2CVCHV_BeW96-4_96-5_96-6_23s001124-1-1_Welz_lane1BeWPool966D3	55-2x139-4	BeW35	Pool_96-6	AAC2CVCHV	28	151.07	144.48	147.775	1.46582461407177
20221213_145108_Ol_HR_IPF2_2x_BQ_28C	D04	AAC2CVCHV_BeW96-4_96-5_96-6_23s001124-1-1_Welz_lane1BeWPool966D4_AAC2CVCHV_BeW96-4_96-5_96-6_23s001124-1-1_Welz_lane1BeWPool966D4	55-2x139-4	BeW35	Pool_96-6	AAC2CVCHV	28	168.63	168.49	168.56	1.3923568389233
20221213_145108_Ol_HR_IPF2_2x_BQ_28C	D05	AAC2CVCHV_BeW96-4_96-5_96-6_23s001124-1-1_Welz_lane1BeWPool966D5_AAC2CVCHV_BeW96-4_96-5_96-6_23s001124-1-1_Welz_lane1BeWPool966D5	55-2x139-4	BeW35	Pool_96-6	AAC2CVCHV	28	126.58	132.5	129.54	0.547021039055329
20221213_145108_Ol_HR_IPF2_2x_BQ_28C	D06	AAC2CVCHV_BeW96-4_96-5_96-6_23s001124-1-1_Welz_lane1BeWPool966D6_AAC2CVCHV_BeW96-4_96-5_96-6_23s001124-1-1_Welz_lane1BeWPool966D6	55-2x139-4	BeW35	Pool_96-6	AAC2CVCHV	28		162.47	162.47	0.990673068864937
20221213_145108_Ol_HR_IPF2_2x_BQ_28C	D07	AAC2CVCHV_BeW96-4_96-5_96-6_23s001124-1-1_Welz_lane1BeWPool966D7_AAC2CVCHV_BeW96-4_96-5_96-6_23s001124-1-1_Welz_lane1BeWPool966D7	55-2x139-4	BeW35	Pool_96-6	AAC2CVCHV	28		168.7	168.7	1.45682607768064
20221213_145108_Ol_HR_IPF2_2x_BQ_28C	D08	AAC2CVCHV_BeW96-4_96-5_96-6_23s001124-1-1_Welz_lane1BeWPool966D8_AAC2CVCHV_BeW96-4_96-5_96-6_23s001124-1-1_Welz_lane1BeWPool966D8	55-2x139-4	BeW35	Pool_96-6	AAC2CVCHV	28	162.61	162.81	162.71	1.30076756323152
20221213_145108_Ol_HR_IPF2_2x_BQ_28C	D09	AAC2CVCHV_BeW96-4_96-5_96-6_23s001124-1-1_Welz_lane1BeWPool966D9_AAC2CVCHV_BeW96-4_96-5_96-6_23s001124-1-1_Welz_lane1BeWPool966D9	55-2x139-4	BeW35	Pool_96-6	AAC2CVCHV	28	162.54	162.54	162.54	0.763050809417878
20221213_145108_Ol_HR_IPF2_2x_BQ_28C	D10	AAC2CVCHV_BeW96-4_96-5_96-6_23s001124-1-1_Welz_lane1BeWPool966D10_AAC2CVCHV_BeW96-4_96-5_96-6_23s001124-1-1_Welz_lane1BeWPool966D10	55-2x139-4	BeW35	Pool_96-6	AAC2CVCHV	28	162.54	162.68	162.61	1.79631083833629
20221213_145108_Ol_HR_IPF2_2x_BQ_28C	D11	AAC2CVCHV_BeW96-4_96-5_96-6_23s001124-1-1_Welz_lane1BeWPool966D11_AAC2CVCHV_BeW96-4_96-5_96-6_23s001124-1-1_Welz_lane1BeWPool966D11	55-2x139-4	BeW35	Pool_96-6	AAC2CVCHV	28	144.72	144.66	144.69	0.60020882884082
20221213_145108_Ol_HR_IPF2_2x_BQ_28C	D12	AAC2CVCHV_BeW96-4_96-5_96-6_23s001124-1-1_Welz_lane1BeWPool966D12_AAC2CVCHV_BeW96-4_96-5_96-6_23s001124-1-1_Welz_lane1BeWPool966D12	55-2x139-4	BeW35	Pool_96-6	AAC2CVCHV	28	156.59	150.31	153.45	1.50277781042812
20221213_163335_Ol_HR_IPF2_2x_BQ_35C	A01	AAC2CVCHV_BeW96-4_96-5_96-6_23s001124-1-1_Welz_lane1BeWPool966A1_AAC2CVCHV_BeW96-4_96-5_96-6_23s001124-1-1_Welz_lane1BeWPool966A1	72-2x55-2	BeW35	Pool_96-6	AAC2CVCHV	35		264.55	264.55	0.219206327250894
20221213_163335_Ol_HR_IPF2_2x_BQ_35C	A02	AAC2CVCHV_BeW96-4_96-5_96-6_23s001124-1-1_Welz_lane1BeWPool966A2_AAC2CVCHV_BeW96-4_96-5_96-6_23s001124-1-1_Welz_lane1BeWPool966A2	72-2x55-2	BeW35	Pool_96-6	AAC2CVCHV	35	264.88	277.73	271.305	0.539654923775773
20221213_163335_Ol_HR_IPF2_2x_BQ_35C	A03	AAC2CVCHV_BeW96-4_96-5_96-6_23s001124-1-1_Welz_lane1BeWPool966A3_AAC2CVCHV_BeW96-4_96-5_96-6_23s001124-1-1_Welz_lane1BeWPool966A3	72-2x55-2	BeW35	Pool_96-6	AAC2CVCHV	35	283.3	289.33	286.315	0.371741889695408
20221213_163335_Ol_HR_IPF2_2x_BQ_35C	A04	AAC2CVCHV_BeW96-4_96-5_96-6_23s001124-1-1_Welz_lane1BeWPool966A4_AAC2CVCHV_BeW96-4_96-5_96-6_23s001124-1-1_Welz_lane1BeWPool966A4	72-2x55-2	BeW35	Pool_96-6	AAC2CVCHV	35	253.16	265.1	259.13	0.878971863961728
20221213_163335_Ol_HR_IPF2_2x_BQ_35C	A05	AAC2CVCHV_BeW96-4_96-5_96-6_23s001124-1-1_Welz_lane1BeWPool966A5_AAC2CVCHV_BeW96-4_96-5_96-6_23s001124-1-1_Welz_lane1BeWPool966A5	72-2x55-2	BeW35	Pool_96-6	AAC2CVCHV	35	252.84	253.48	253.16	1.30369758872064
20221213_163335_Ol_HR_IPF2_2x_BQ_35C	A06	AAC2CVCHV_BeW96-4_96-5_96-6_23s001124-1-1_Welz_lane1BeWPool966A6_AAC2CVCHV_BeW96-4_96-5_96-6_23s001124-1-1_Welz_lane1BeWPool966A6	72-2x55-2	BeW35	Pool_96-6	AAC2CVCHV	35	247.03	253.16	250.095	0.415987680851974
20221213_163335_Ol_HR_IPF2_2x_BQ_35C	A07	AAC2CVCHV_BeW96-4_96-5_96-6_23s001124-1-1_Welz_lane1BeWPool966A7_AAC2CVCHV_BeW96-4_96-5_96-6_23s001124-1-1_Welz_lane1BeWPool966A7	72-2x55-2	BeW35	Pool_96-6	AAC2CVCHV	35	252.95	264.88	258.915	0.7312357187351
20221213_163335_Ol_HR_IPF2_2x_BQ_35C	A08	AAC2CVCHV_BeW96-4_96-5_96-6_23s001124-1-1_Welz_lane1BeWPool966A8_AAC2CVCHV_BeW96-4_96-5_96-6_23s001124-1-1_Welz_lane1BeWPool966A8	72-2x55-2	BeW35	Pool_96-6	AAC2CVCHV	35	252.74	252.95	252.845	0.887551097802561
20221213_163335_Ol_HR_IPF2_2x_BQ_35C	A09	AAC2CVCHV_BeW96-4_96-5_96-6_23s001124-1-1_Welz_lane1BeWPool966A9_AAC2CVCHV_BeW96-4_96-5_96-6_23s001124-1-1_Welz_lane1BeWPool966A9	72-2x55-2	BeW35	Pool_96-6	AAC2CVCHV	35	271.02	271.13	271.075	0.504466928693671
20221213_163335_Ol_HR_IPF2_2x_BQ_35C	A10	AAC2CVCHV_BeW96-4_96-5_96-6_23s001124-1-1_Welz_lane1BeWPool966A10_AAC2CVCHV_BeW96-4_96-5_96-6_23s001124-1-1_Welz_lane1BeWPool966A10	72-2x55-2	BeW35	Pool_96-6	AAC2CVCHV	35	246.72	253.16	249.94	1.27514824620573
20221213_163335_Ol_HR_IPF2_2x_BQ_35C	A11	AAC2CVCHV_BeW96-4_96-5_96-6_23s001124-1-1_Welz_lane1BeWPool966A11_AAC2CVCHV_BeW96-4_96-5_96-6_23s001124-1-1_Welz_lane1BeWPool966A11	72-2x55-2	BeW35	Pool_96-6	AAC2CVCHV	35	264.55	277.04	270.795	0.872609138997058
20221213_163335_Ol_HR_IPF2_2x_BQ_35C	A12	AAC2CVCHV_BeW96-4_96-5_96-6_23s001124-1-1_Welz_lane1BeWPool966A12_AAC2CVCHV_BeW96-4_96-5_96-6_23s001124-1-1_Welz_lane1BeWPool966A12	72-2x55-2	BeW35	Pool_96-6	AAC2CVCHV	35	265.1	277.5	271.3	0.742241753700163
20221213_163335_Ol_HR_IPF2_2x_BQ_35C	B01	AAC2CVCHV_BeW96-4_96-5_96-6_23s001124-1-1_Welz_lane1BeWPool966B1_AAC2CVCHV_BeW96-4_96-5_96-6_23s001124-1-1_Welz_lane1BeWPool966B1	72-2x55-2	BeW35	Pool_96-6	AAC2CVCHV	35	258.86	258.97	258.915	0.351786090860953
20221213_163335_Ol_HR_IPF2_2x_BQ_35C	B02	AAC2CVCHV_BeW96-4_96-5_96-6_23s001124-1-1_Welz_lane1BeWPool966B2_AAC2CVCHV_BeW96-4_96-5_96-6_23s001124-1-1_Welz_lane1BeWPool966B2	72-2x55-2	BeW35	Pool_96-6	AAC2CVCHV	35	265.22	271.13	268.175	0.636036596635587
20221213_163335_Ol_HR_IPF2_2x_BQ_35C	B03	AAC2CVCHV_BeW96-4_96-5_96-6_23s001124-1-1_Welz_lane1BeWPool966B3_AAC2CVCHV_BeW96-4_96-5_96-6_23s001124-1-1_Welz_lane1BeWPool966B3	72-2x55-2	BeW35	Pool_96-6	AAC2CVCHV	35	276.69	289.08	282.885	0.8329704173274
20221213_163335_Ol_HR_IPF2_2x_BQ_35C	B04	AAC2CVCHV_BeW96-4_96-5_96-6_23s001124-1-1_Welz_lane1BeWPool966B4_AAC2CVCHV_BeW96-4_96-5_96-6_23s001124-1-1_Welz_lane1BeWPool966B4	72-2x55-2	BeW35	Pool_96-6	AAC2CVCHV	35	259.19		259.19	0.400792531612962
20221213_163335_Ol_HR_IPF2_2x_BQ_35C	B05	AAC2CVCHV_BeW96-4_96-5_96-6_23s001124-1-1_Welz_lane1BeWPool966B5_AAC2CVCHV_BeW96-4_96-5_96-6_23s001124-1-1_Welz_lane1BeWPool966B5	72-2x55-2	BeW35	Pool_96-6	AAC2CVCHV	35	247.03	259.4	253.215	0.775474420363353
20221213_163335_Ol_HR_IPF2_2x_BQ_35C	B06	AAC2CVCHV_BeW96-4_96-5_96-6_23s001124-1-1_Welz_lane1BeWPool966B6_AAC2CVCHV_BeW96-4_96-5_96-6_23s001124-1-1_Welz_lane1BeWPool966B6	72-2x55-2	BeW35	Pool_96-6	AAC2CVCHV	35		205.19	205.19	0.896019269632216
20221213_163335_Ol_HR_IPF2_2x_BQ_35C	B07	AAC2CVCHV_BeW96-4_96-5_96-6_23s001124-1-1_Welz_lane1BeWPool966B7_AAC2CVCHV_BeW96-4_96-5_96-6_23s001124-1-1_Welz_lane1BeWPool966B7	72-2x55-2	BeW35	Pool_96-6	AAC2CVCHV	35	242.83	253.27	248.05	0.472941743046253
20221213_163335_Ol_HR_IPF2_2x_BQ_35C	B08	AAC2CVCHV_BeW96-4_96-5_96-6_23s001124-1-1_Welz_lane1BeWPool966B8_AAC2CVCHV_BeW96-4_96-5_96-6_23s001124-1-1_Welz_lane1BeWPool966B8	72-2x55-2	BeW35	Pool_96-6	AAC2CVCHV	35	258.86	265.1	261.98	0.486337416329466
20221213_163335_Ol_HR_IPF2_2x_BQ_35C	B09	AAC2CVCHV_BeW96-4_96-5_96-6_23s001124-1-1_Welz_lane1BeWPool966B9_AAC2CVCHV_BeW96-4_96-5_96-6_23s001124-1-1_Welz_lane1BeWPool966B9	72-2x55-2	BeW35	Pool_96-6	AAC2CVCHV	35	259.4		259.4	0.510916086234014
20221213_163335_Ol_HR_IPF2_2x_BQ_35C	B10	AAC2CVCHV_BeW96-4_96-5_96-6_23s001124-1-1_Welz_lane1BeWPool966B10_AAC2CVCHV_BeW96-4_96-5_96-6_23s001124-1-1_Welz_lane1BeWPool966B10	72-2x55-2	BeW35	Pool_96-6	AAC2CVCHV	35	198.41		198.41	0.689189559998752
20221213_163335_Ol_HR_IPF2_2x_BQ_35C	B11	AAC2CVCHV_BeW96-4_96-5_96-6_23s001124-1-1_Welz_lane1BeWPool966B11_AAC2CVCHV_BeW96-4_96-5_96-6_23s001124-1-1_Welz_lane1BeWPool966B11	72-2x55-2	BeW35	Pool_96-6	AAC2CVCHV	35	259.19	265.22	262.205	0.947858752106894
20221213_163335_Ol_HR_IPF2_2x_BQ_35C	B12	AAC2CVCHV_BeW96-4_96-5_96-6_23s001124-1-1_Welz_lane1BeWPool966B12_AAC2CVCHV_BeW96-4_96-5_96-6_23s001124-1-1_Welz_lane1BeWPool966B12	72-2x55-2	BeW35	Pool_96-6	AAC2CVCHV	35	258.97	258.86	258.915	1.0231000305253
20221213_163335_Ol_HR_IPF2_2x_BQ_35C	C01	AAC2CVCHV_BeW96-4_96-5_96-6_23s001124-1-1_Welz_lane1BeWPool966C1_AAC2CVCHV_BeW96-4_96-5_96-6_23s001124-1-1_Welz_lane1BeWPool966C1	72-2x55-2	BeW35	Pool_96-6	AAC2CVCHV	35	258.86		258.86	0.359612067767848
20221213_163335_Ol_HR_IPF2_2x_BQ_35C	C02	AAC2CVCHV_BeW96-4_96-5_96-6_23s001124-1-1_Welz_lane1BeWPool966C2_AAC2CVCHV_BeW96-4_96-5_96-6_23s001124-1-1_Welz_lane1BeWPool966C2	72-2x55-2	BeW35	Pool_96-6	AAC2CVCHV	35	259.08		259.08	0.483898392444278
20221213_163335_Ol_HR_IPF2_2x_BQ_35C	C03	AAC2CVCHV_BeW96-4_96-5_96-6_23s001124-1-1_Welz_lane1BeWPool966C3_AAC2CVCHV_BeW96-4_96-5_96-6_23s001124-1-1_Welz_lane1BeWPool966C3	72-2x55-2	BeW35	Pool_96-6	AAC2CVCHV	35	258.86		258.86	0.437854851395013
20221213_163335_Ol_HR_IPF2_2x_BQ_35C	C04	AAC2CVCHV_BeW96-4_96-5_96-6_23s001124-1-1_Welz_lane1BeWPool966C4_AAC2CVCHV_BeW96-4_96-5_96-6_23s001124-1-1_Welz_lane1BeWPool966C4	72-2x55-2	BeW35	Pool_96-6	AAC2CVCHV	35	258.76	271.36	265.06	1.49485306374947
20221213_163335_Ol_HR_IPF2_2x_BQ_35C	C05	AAC2CVCHV_BeW96-4_96-5_96-6_23s001124-1-1_Welz_lane1BeWPool966C5_AAC2CVCHV_BeW96-4_96-5_96-6_23s001124-1-1_Welz_lane1BeWPool966C5	72-2x55-2	BeW35	Pool_96-6	AAC2CVCHV	35	253.16	253.48	253.32	0.386685762564569
20221213_163335_Ol_HR_IPF2_2x_BQ_35C	C06	AAC2CVCHV_BeW96-4_96-5_96-6_23s001124-1-1_Welz_lane1BeWPool966C6_AAC2CVCHV_BeW96-4_96-5_96-6_23s001124-1-1_Welz_lane1BeWPool966C6	72-2x55-2	BeW35	Pool_96-6	AAC2CVCHV	35	211.67	216.99	214.33	0.169086436842468
20221213_163335_Ol_HR_IPF2_2x_BQ_35C	C07	AAC2CVCHV_BeW96-4_96-5_96-6_23s001124-1-1_Welz_lane1BeWPool966C7_AAC2CVCHV_BeW96-4_96-5_96-6_23s001124-1-1_Welz_lane1BeWPool966C7	72-2x55-2	BeW35	Pool_96-6	AAC2CVCHV	35	253.27	259.08	256.175	0.134408130347359
20221213_163335_Ol_HR_IPF2_2x_BQ_35C	C08	AAC2CVCHV_BeW96-4_96-5_96-6_23s001124-1-1_Welz_lane1BeWPool966C8_AAC2CVCHV_BeW96-4_96-5_96-6_23s001124-1-1_Welz_lane1BeWPool966C8	72-2x55-2	BeW35	Pool_96-6	AAC2CVCHV	35	259.19	264.99	262.09	1.20234129983248
20221213_163335_Ol_HR_IPF2_2x_BQ_35C	C09	AAC2CVCHV_BeW96-4_96-5_96-6_23s001124-1-1_Welz_lane1BeWPool966C9_AAC2CVCHV_BeW96-4_96-5_96-6_23s001124-1-1_Welz_lane1BeWPool966C9	72-2x55-2	BeW35	Pool_96-6	AAC2CVCHV	35	271.36	277.15	274.255	0.930480022698261
20221213_163335_Ol_HR_IPF2_2x_BQ_35C	C10	AAC2CVCHV_BeW96-4_96-5_96-6_23s001124-1-1_Welz_lane1BeWPool966C10_AAC2CVCHV_BeW96-4_96-5_96-6_23s001124-1-1_Welz_lane1BeWPool966C10	72-2x55-2	BeW35	Pool_96-6	AAC2CVCHV	35		210.44	210.44	1.59645496991819
20221213_163335_Ol_HR_IPF2_2x_BQ_35C	C11	AAC2CVCHV_BeW96-4_96-5_96-6_23s001124-1-1_Welz_lane1BeWPool966C11_AAC2CVCHV_BeW96-4_96-5_96-6_23s001124-1-1_Welz_lane1BeWPool966C11	72-2x55-2	BeW35	Pool_96-6	AAC2CVCHV	35	271.02	277.27	274.145	0.606066554333881
20221213_163335_Ol_HR_IPF2_2x_BQ_35C	C12	AAC2CVCHV_BeW96-4_96-5_96-6_23s001124-1-1_Welz_lane1BeWPool966C12_AAC2CVCHV_BeW96-4_96-5_96-6_23s001124-1-1_Welz_lane1BeWPool966C12	55-2x139-4	BeW35	Pool_96-6	AAC2CVCHV	35	264.44	265.22	264.83	1.42879588644751
20221213_163335_Ol_HR_IPF2_2x_BQ_35C	D01	AAC2CVCHV_BeW96-4_96-5_96-6_23s001124-1-1_Welz_lane1BeWPool966D1_AAC2CVCHV_BeW96-4_96-5_96-6_23s001124-1-1_Welz_lane1BeWPool966D1	55-2x139-4	BeW35	Pool_96-6	AAC2CVCHV	35	246.72	253.16	249.94	1.04754651968925
20221213_163335_Ol_HR_IPF2_2x_BQ_35C	D02	AAC2CVCHV_BeW96-4_96-5_96-6_23s001124-1-1_Welz_lane1BeWPool966D2_AAC2CVCHV_BeW96-4_96-5_96-6_23s001124-1-1_Welz_lane1BeWPool966D2	55-2x139-4	BeW35	Pool_96-6	AAC2CVCHV	35	240.7	247.03	243.865	0.807223070558849
20221213_163335_Ol_HR_IPF2_2x_BQ_35C	D03	AAC2CVCHV_BeW96-4_96-5_96-6_23s001124-1-1_Welz_lane1BeWPool966D3_AAC2CVCHV_BeW96-4_96-5_96-6_23s001124-1-1_Welz_lane1BeWPool966D3	55-2x139-4	BeW35	Pool_96-6	AAC2CVCHV	35	223.02	222.93	222.975	1.46582461407177
20221213_163335_Ol_HR_IPF2_2x_BQ_35C	D04	AAC2CVCHV_BeW96-4_96-5_96-6_23s001124-1-1_Welz_lane1BeWPool966D4_AAC2CVCHV_BeW96-4_96-5_96-6_23s001124-1-1_Welz_lane1BeWPool966D4	55-2x139-4	BeW35	Pool_96-6	AAC2CVCHV	35	253.16		253.16	1.3923568389233
20221213_163335_Ol_HR_IPF2_2x_BQ_35C	D05	AAC2CVCHV_BeW96-4_96-5_96-6_23s001124-1-1_Welz_lane1BeWPool966D5_AAC2CVCHV_BeW96-4_96-5_96-6_23s001124-1-1_Welz_lane1BeWPool966D5	55-2x139-4	BeW35	Pool_96-6	AAC2CVCHV	35		198.83	198.83	0.547021039055329
20221213_163335_Ol_HR_IPF2_2x_BQ_35C	D06	AAC2CVCHV_BeW96-4_96-5_96-6_23s001124-1-1_Welz_lane1BeWPool966D6_AAC2CVCHV_BeW96-4_96-5_96-6_23s001124-1-1_Welz_lane1BeWPool966D6	55-2x139-4	BeW35	Pool_96-6	AAC2CVCHV	35	234.69	234.88	234.785	0.990673068864937
20221213_163335_Ol_HR_IPF2_2x_BQ_35C	D07	AAC2CVCHV_BeW96-4_96-5_96-6_23s001124-1-1_Welz_lane1BeWPool966D7_AAC2CVCHV_BeW96-4_96-5_96-6_23s001124-1-1_Welz_lane1BeWPool966D7	55-2x139-4	BeW35	Pool_96-6	AAC2CVCHV	35	265.33	265.1	265.215	1.45682607768064
20221213_163335_Ol_HR_IPF2_2x_BQ_35C	D08	AAC2CVCHV_BeW96-4_96-5_96-6_23s001124-1-1_Welz_lane1BeWPool966D8_AAC2CVCHV_BeW96-4_96-5_96-6_23s001124-1-1_Welz_lane1BeWPool966D8	55-2x139-4	BeW35	Pool_96-6	AAC2CVCHV	35	240.9	247.03	243.965	1.30076756323152
20221213_163335_Ol_HR_IPF2_2x_BQ_35C	D09	AAC2CVCHV_BeW96-4_96-5_96-6_23s001124-1-1_Welz_lane1BeWPool966D9_AAC2CVCHV_BeW96-4_96-5_96-6_23s001124-1-1_Welz_lane1BeWPool966D9	55-2x139-4	BeW35	Pool_96-6	AAC2CVCHV	35	247.24	253.37	250.305	0.763050809417878
20221213_163335_Ol_HR_IPF2_2x_BQ_35C	D10	AAC2CVCHV_BeW96-4_96-5_96-6_23s001124-1-1_Welz_lane1BeWPool966D10_AAC2CVCHV_BeW96-4_96-5_96-6_23s001124-1-1_Welz_lane1BeWPool966D10	55-2x139-4	BeW35	Pool_96-6	AAC2CVCHV	35	259.3	270.9	265.1	1.79631083833629
20221213_163335_Ol_HR_IPF2_2x_BQ_35C	D11	AAC2CVCHV_BeW96-4_96-5_96-6_23s001124-1-1_Welz_lane1BeWPool966D11_AAC2CVCHV_BeW96-4_96-5_96-6_23s001124-1-1_Welz_lane1BeWPool966D11	55-2x139-4	BeW35	Pool_96-6	AAC2CVCHV	35	205.11	210.97	208.04	0.60020882884082
20221213_163335_Ol_HR_IPF2_2x_BQ_35C	D12	AAC2CVCHV_BeW96-4_96-5_96-6_23s001124-1-1_Welz_lane1BeWPool966D12_AAC2CVCHV_BeW96-4_96-5_96-6_23s001124-1-1_Welz_lane1BeWPool966D12	55-2x139-4	BeW35	Pool_96-6	AAC2CVCHV	35	210.79	216.63	213.71	1.50277781042812
20221215_133507_Ol_HR_IPF2_2x_BQ_21C	A01	AAC2CVCHV_BeW96-4_96-5_96-6_23s001124-1-1_Welz_lane1BeWPool965F8_AAC2CVCHV_BeW96-4_96-5_96-6_23s001124-1-1_Welz_lane1BeWPool965F8	72-2x55-2	BeW36	Pool_96-5	AAC2CVCHV	21	89.81	95.76	92.785	0.223105081473639
20221215_133507_Ol_HR_IPF2_2x_BQ_21C	A02	AAC2CVCHV_BeW96-4_96-5_96-6_23s001124-1-1_Welz_lane1BeWPool965F9_AAC2CVCHV_BeW96-4_96-5_96-6_23s001124-1-1_Welz_lane1BeWPool965F9	72-2x55-2	BeW36	Pool_96-5	AAC2CVCHV	21	95.76	95.88	95.82	0.221819714842605
20221215_133507_Ol_HR_IPF2_2x_BQ_21C	A03	AAC2CVCHV_BeW96-4_96-5_96-6_23s001124-1-1_Welz_lane1BeWPool965F10_AAC2CVCHV_BeW96-4_96-5_96-6_23s001124-1-1_Welz_lane1BeWPool965F10	72-2x55-2	BeW36	Pool_96-5	AAC2CVCHV	21	89.89	95.84	92.865	0.531847583445996
20221215_133507_Ol_HR_IPF2_2x_BQ_21C	A04	AAC2CVCHV_BeW96-4_96-5_96-6_23s001124-1-1_Welz_lane1BeWPool965F11_AAC2CVCHV_BeW96-4_96-5_96-6_23s001124-1-1_Welz_lane1BeWPool965F11	72-2x55-2	BeW36	Pool_96-5	AAC2CVCHV	21	95.8	95.72	95.76	0.472475374964798
20221215_133507_Ol_HR_IPF2_2x_BQ_21C	A05	AAC2CVCHV_BeW96-4_96-5_96-6_23s001124-1-1_Welz_lane1BeWPool965F12_AAC2CVCHV_BeW96-4_96-5_96-6_23s001124-1-1_Welz_lane1BeWPool965F12	72-2x55-2	BeW36	Pool_96-5	AAC2CVCHV	21	89.89	89.89	89.89	0.243586734218483
20221215_133507_Ol_HR_IPF2_2x_BQ_21C	A06	AAC2CVCHV_BeW96-4_96-5_96-6_23s001124-1-1_Welz_lane1BeWPool965G1_AAC2CVCHV_BeW96-4_96-5_96-6_23s001124-1-1_Welz_lane1BeWPool965G1	72-2x55-2	BeW36	Pool_96-5	AAC2CVCHV	21	95.8	95.8	95.8	0.22187079650164
20221215_133507_Ol_HR_IPF2_2x_BQ_21C	A07	AAC2CVCHV_BeW96-4_96-5_96-6_23s001124-1-1_Welz_lane1BeWPool965G2_AAC2CVCHV_BeW96-4_96-5_96-6_23s001124-1-1_Welz_lane1BeWPool965G2	72-2x55-2	BeW36	Pool_96-5	AAC2CVCHV	21		101.79	101.79	0.310958668905475
20221215_133507_Ol_HR_IPF2_2x_BQ_21C	A08	AAC2CVCHV_BeW96-4_96-5_96-6_23s001124-1-1_Welz_lane1BeWPool965G3_AAC2CVCHV_BeW96-4_96-5_96-6_23s001124-1-1_Welz_lane1BeWPool965G3	72-2x55-2	BeW36	Pool_96-5	AAC2CVCHV	21	89.89	89.81	89.85	0.232672186047009
20221215_133507_Ol_HR_IPF2_2x_BQ_21C	A09	AAC2CVCHV_BeW96-4_96-5_96-6_23s001124-1-1_Welz_lane1BeWPool965G4_AAC2CVCHV_BeW96-4_96-5_96-6_23s001124-1-1_Welz_lane1BeWPool965G4	72-2x55-2	BeW36	Pool_96-5	AAC2CVCHV	21	89.81	95.84	92.825	0.258843845989441
20221215_133507_Ol_HR_IPF2_2x_BQ_21C	A10	AAC2CVCHV_BeW96-4_96-5_96-6_23s001124-1-1_Welz_lane1BeWPool965G5_AAC2CVCHV_BeW96-4_96-5_96-6_23s001124-1-1_Welz_lane1BeWPool965G5	72-2x55-2	BeW36	Pool_96-5	AAC2CVCHV	21	95.8	95.8	95.8	0.384891699117607
20221215_133507_Ol_HR_IPF2_2x_BQ_21C	A11	AAC2CVCHV_BeW96-4_96-5_96-6_23s001124-1-1_Welz_lane1BeWPool965G6_AAC2CVCHV_BeW96-4_96-5_96-6_23s001124-1-1_Welz_lane1BeWPool965G6	72-2x55-2	BeW36	Pool_96-5	AAC2CVCHV	21	89.85	89.81	89.83	0.229582016777682
20221215_133507_Ol_HR_IPF2_2x_BQ_21C	A12	AAC2CVCHV_BeW96-4_96-5_96-6_23s001124-1-1_Welz_lane1BeWPool965G7_AAC2CVCHV_BeW96-4_96-5_96-6_23s001124-1-1_Welz_lane1BeWPool965G7	72-2x55-2	BeW36	Pool_96-5	AAC2CVCHV	21	89.81	89.81	89.81	0.470097106593478
20221215_133507_Ol_HR_IPF2_2x_BQ_21C	B01	AAC2CVCHV_BeW96-4_96-5_96-6_23s001124-1-1_Welz_lane1BeWPool965G8_AAC2CVCHV_BeW96-4_96-5_96-6_23s001124-1-1_Welz_lane1BeWPool965G8	72-2x55-2	BeW36	Pool_96-5	AAC2CVCHV	21	95.8	95.88	95.84	0.396060691059647
20221215_133507_Ol_HR_IPF2_2x_BQ_21C	B02	AAC2CVCHV_BeW96-4_96-5_96-6_23s001124-1-1_Welz_lane1BeWPool965G9_AAC2CVCHV_BeW96-4_96-5_96-6_23s001124-1-1_Welz_lane1BeWPool965G9	72-2x55-2	BeW36	Pool_96-5	AAC2CVCHV	21	89.85	89.81	89.83	0.425952175011976
20221215_133507_Ol_HR_IPF2_2x_BQ_21C	B03	AAC2CVCHV_BeW96-4_96-5_96-6_23s001124-1-1_Welz_lane1BeWPool965G10_AAC2CVCHV_BeW96-4_96-5_96-6_23s001124-1-1_Welz_lane1BeWPool965G10	72-2x55-2	BeW36	Pool_96-5	AAC2CVCHV	21	95.84	101.7	98.77	0.547270886348469
20221215_133507_Ol_HR_IPF2_2x_BQ_21C	B04	AAC2CVCHV_BeW96-4_96-5_96-6_23s001124-1-1_Welz_lane1BeWPool965G11_AAC2CVCHV_BeW96-4_96-5_96-6_23s001124-1-1_Welz_lane1BeWPool965G11	72-2x55-2	BeW36	Pool_96-5	AAC2CVCHV	21	95.84	95.8	95.82	0.390643645687652
20221215_133507_Ol_HR_IPF2_2x_BQ_21C	B05	AAC2CVCHV_BeW96-4_96-5_96-6_23s001124-1-1_Welz_lane1BeWPool965G12_AAC2CVCHV_BeW96-4_96-5_96-6_23s001124-1-1_Welz_lane1BeWPool965G12	72-2x55-2	BeW36	Pool_96-5	AAC2CVCHV	21	95.76	95.8	95.78	0.355853334453926
20221215_133507_Ol_HR_IPF2_2x_BQ_21C	B06	AAC2CVCHV_BeW96-4_96-5_96-6_23s001124-1-1_Welz_lane1BeWPool965H1_AAC2CVCHV_BeW96-4_96-5_96-6_23s001124-1-1_Welz_lane1BeWPool965H1	72-2x55-2	BeW36	Pool_96-5	AAC2CVCHV	21	95.64	95.84	95.74	0.49163082545002
20221215_133507_Ol_HR_IPF2_2x_BQ_21C	B07	AAC2CVCHV_BeW96-4_96-5_96-6_23s001124-1-1_Welz_lane1BeWPool965H2_AAC2CVCHV_BeW96-4_96-5_96-6_23s001124-1-1_Welz_lane1BeWPool965H2	72-2x55-2	BeW36	Pool_96-5	AAC2CVCHV	21	95.88	101.74	98.81	0.28239434083879
20221215_133507_Ol_HR_IPF2_2x_BQ_21C	B08	AAC2CVCHV_BeW96-4_96-5_96-6_23s001124-1-1_Welz_lane1BeWPool965H3_AAC2CVCHV_BeW96-4_96-5_96-6_23s001124-1-1_Welz_lane1BeWPool965H3	72-2x55-2	BeW36	Pool_96-5	AAC2CVCHV	21		89.77	89.77	0.357184141364911
20221215_133507_Ol_HR_IPF2_2x_BQ_21C	B09	AAC2CVCHV_BeW96-4_96-5_96-6_23s001124-1-1_Welz_lane1BeWPool965H4_AAC2CVCHV_BeW96-4_96-5_96-6_23s001124-1-1_Welz_lane1BeWPool965H4	72-2x55-2	BeW36	Pool_96-5	AAC2CVCHV	21	89.81	89.7	89.755	0.277977736352627
20221215_133507_Ol_HR_IPF2_2x_BQ_21C	B10	AAC2CVCHV_BeW96-4_96-5_96-6_23s001124-1-1_Welz_lane1BeWPool965H5_AAC2CVCHV_BeW96-4_96-5_96-6_23s001124-1-1_Welz_lane1BeWPool965H5	55-2x139-4	BeW36	Pool_96-5	AAC2CVCHV	21	89.81	89.81	89.81	0.551611755218281
20221215_133507_Ol_HR_IPF2_2x_BQ_21C	B11	AAC2CVCHV_BeW96-4_96-5_96-6_23s001124-1-1_Welz_lane1BeWPool965H6_AAC2CVCHV_BeW96-4_96-5_96-6_23s001124-1-1_Welz_lane1BeWPool965H6	55-2x139-4	BeW36	Pool_96-5	AAC2CVCHV	21		95.8	95.8	0.621342998828953
20221215_133507_Ol_HR_IPF2_2x_BQ_21C	B12	AAC2CVCHV_BeW96-4_96-5_96-6_23s001124-1-1_Welz_lane1BeWPool965H7_AAC2CVCHV_BeW96-4_96-5_96-6_23s001124-1-1_Welz_lane1BeWPool965H7	55-2x139-4	BeW36	Pool_96-5	AAC2CVCHV	21	83.93		83.93	0.588298516637992
20221215_133507_Ol_HR_IPF2_2x_BQ_21C	C01	AAC2CVCHV_BeW96-4_96-5_96-6_23s001124-1-1_Welz_lane1BeWPool965H8_AAC2CVCHV_BeW96-4_96-5_96-6_23s001124-1-1_Welz_lane1BeWPool965H8	55-2x139-4	BeW36	Pool_96-5	AAC2CVCHV	21	83.79	83.93	83.86	0.647217354960416
20221215_133507_Ol_HR_IPF2_2x_BQ_21C	C02	AAC2CVCHV_BeW96-4_96-5_96-6_23s001124-1-1_Welz_lane1BeWPool965H9_AAC2CVCHV_BeW96-4_96-5_96-6_23s001124-1-1_Welz_lane1BeWPool965H9	55-2x139-4	BeW36	Pool_96-5	AAC2CVCHV	21	95.88	89.85	92.865	0.440015197147767
20221215_133507_Ol_HR_IPF2_2x_BQ_21C	C03	AAC2CVCHV_BeW96-4_96-5_96-6_23s001124-1-1_Welz_lane1BeWPool965H10_AAC2CVCHV_BeW96-4_96-5_96-6_23s001124-1-1_Welz_lane1BeWPool965H10	55-2x139-4	BeW36	Pool_96-5	AAC2CVCHV	21	83.75	89.85	86.8	0.447724473389047
20221215_133507_Ol_HR_IPF2_2x_BQ_21C	C04	AAC2CVCHV_BeW96-4_96-5_96-6_23s001124-1-1_Welz_lane1BeWPool965H11_AAC2CVCHV_BeW96-4_96-5_96-6_23s001124-1-1_Welz_lane1BeWPool965H11	55-2x139-4	BeW36	Pool_96-5	AAC2CVCHV	21		83.79	83.79	0.381127008365692
20221215_144134_Ol_HR_IPF2_2x_BQ_28C	A01	AAC2CVCHV_BeW96-4_96-5_96-6_23s001124-1-1_Welz_lane1BeWPool965F8_AAC2CVCHV_BeW96-4_96-5_96-6_23s001124-1-1_Welz_lane1BeWPool965F8	72-2x55-2	BeW36	Pool_96-5	AAC2CVCHV	28	173.64	179.85	176.745	0.223105081473639
20221215_144134_Ol_HR_IPF2_2x_BQ_28C	A02	AAC2CVCHV_BeW96-4_96-5_96-6_23s001124-1-1_Welz_lane1BeWPool965F9_AAC2CVCHV_BeW96-4_96-5_96-6_23s001124-1-1_Welz_lane1BeWPool965F9	72-2x55-2	BeW36	Pool_96-5	AAC2CVCHV	28	185.61	191.52	188.565	0.221819714842605
20221215_144134_Ol_HR_IPF2_2x_BQ_28C	A03	AAC2CVCHV_BeW96-4_96-5_96-6_23s001124-1-1_Welz_lane1BeWPool965F10_AAC2CVCHV_BeW96-4_96-5_96-6_23s001124-1-1_Welz_lane1BeWPool965F10	72-2x55-2	BeW36	Pool_96-5	AAC2CVCHV	28	179.7	179.7	179.7	0.531847583445996
20221215_144134_Ol_HR_IPF2_2x_BQ_28C	A04	AAC2CVCHV_BeW96-4_96-5_96-6_23s001124-1-1_Welz_lane1BeWPool965F11_AAC2CVCHV_BeW96-4_96-5_96-6_23s001124-1-1_Welz_lane1BeWPool965F11	72-2x55-2	BeW36	Pool_96-5	AAC2CVCHV	28	179.62	179.62	179.62	0.472475374964798
20221215_144134_Ol_HR_IPF2_2x_BQ_28C	A05	AAC2CVCHV_BeW96-4_96-5_96-6_23s001124-1-1_Welz_lane1BeWPool965F12_AAC2CVCHV_BeW96-4_96-5_96-6_23s001124-1-1_Welz_lane1BeWPool965F12	72-2x55-2	BeW36	Pool_96-5	AAC2CVCHV	28	161.93	167.72	164.825	0.243586734218483
20221215_144134_Ol_HR_IPF2_2x_BQ_28C	A06	AAC2CVCHV_BeW96-4_96-5_96-6_23s001124-1-1_Welz_lane1BeWPool965G1_AAC2CVCHV_BeW96-4_96-5_96-6_23s001124-1-1_Welz_lane1BeWPool965G1	72-2x55-2	BeW36	Pool_96-5	AAC2CVCHV	28	173.49	173.71	173.6	0.22187079650164
20221215_144134_Ol_HR_IPF2_2x_BQ_28C	A07	AAC2CVCHV_BeW96-4_96-5_96-6_23s001124-1-1_Welz_lane1BeWPool965G2_AAC2CVCHV_BeW96-4_96-5_96-6_23s001124-1-1_Welz_lane1BeWPool965G2	72-2x55-2	BeW36	Pool_96-5	AAC2CVCHV	28	179.62	185.38	182.5	0.310958668905475
20221215_144134_Ol_HR_IPF2_2x_BQ_28C	A08	AAC2CVCHV_BeW96-4_96-5_96-6_23s001124-1-1_Welz_lane1BeWPool965G3_AAC2CVCHV_BeW96-4_96-5_96-6_23s001124-1-1_Welz_lane1BeWPool965G3	72-2x55-2	BeW36	Pool_96-5	AAC2CVCHV	28	167.58	179.62	173.6	0.232672186047009
20221215_144134_Ol_HR_IPF2_2x_BQ_28C	A09	AAC2CVCHV_BeW96-4_96-5_96-6_23s001124-1-1_Welz_lane1BeWPool965G4_AAC2CVCHV_BeW96-4_96-5_96-6_23s001124-1-1_Welz_lane1BeWPool965G4	72-2x55-2	BeW36	Pool_96-5	AAC2CVCHV	28	173.56	179.55	176.555	0.258843845989441
20221215_144134_Ol_HR_IPF2_2x_BQ_28C	A10	AAC2CVCHV_BeW96-4_96-5_96-6_23s001124-1-1_Welz_lane1BeWPool965G5_AAC2CVCHV_BeW96-4_96-5_96-6_23s001124-1-1_Welz_lane1BeWPool965G5	72-2x55-2	BeW36	Pool_96-5	AAC2CVCHV	28	173.71	179.4	176.555	0.384891699117607
20221215_144134_Ol_HR_IPF2_2x_BQ_28C	A11	AAC2CVCHV_BeW96-4_96-5_96-6_23s001124-1-1_Welz_lane1BeWPool965G6_AAC2CVCHV_BeW96-4_96-5_96-6_23s001124-1-1_Welz_lane1BeWPool965G6	72-2x55-2	BeW36	Pool_96-5	AAC2CVCHV	28	167.65	173.71	170.68	0.229582016777682
20221215_144134_Ol_HR_IPF2_2x_BQ_28C	A12	AAC2CVCHV_BeW96-4_96-5_96-6_23s001124-1-1_Welz_lane1BeWPool965G7_AAC2CVCHV_BeW96-4_96-5_96-6_23s001124-1-1_Welz_lane1BeWPool965G7	72-2x55-2	BeW36	Pool_96-5	AAC2CVCHV	28	173.78	179.77	176.775	0.470097106593478
20221215_144134_Ol_HR_IPF2_2x_BQ_28C	B01	AAC2CVCHV_BeW96-4_96-5_96-6_23s001124-1-1_Welz_lane1BeWPool965G8_AAC2CVCHV_BeW96-4_96-5_96-6_23s001124-1-1_Welz_lane1BeWPool965G8	72-2x55-2	BeW36	Pool_96-5	AAC2CVCHV	28	173.56	173.78	173.67	0.396060691059647
20221215_144134_Ol_HR_IPF2_2x_BQ_28C	B02	AAC2CVCHV_BeW96-4_96-5_96-6_23s001124-1-1_Welz_lane1BeWPool965G9_AAC2CVCHV_BeW96-4_96-5_96-6_23s001124-1-1_Welz_lane1BeWPool965G9	72-2x55-2	BeW36	Pool_96-5	AAC2CVCHV	28	173.71	173.49	173.6	0.425952175011976
20221215_144134_Ol_HR_IPF2_2x_BQ_28C	B03	AAC2CVCHV_BeW96-4_96-5_96-6_23s001124-1-1_Welz_lane1BeWPool965G10_AAC2CVCHV_BeW96-4_96-5_96-6_23s001124-1-1_Welz_lane1BeWPool965G10	72-2x55-2	BeW36	Pool_96-5	AAC2CVCHV	28	185.69	185.53	185.61	0.547270886348469
20221215_144134_Ol_HR_IPF2_2x_BQ_28C	B04	AAC2CVCHV_BeW96-4_96-5_96-6_23s001124-1-1_Welz_lane1BeWPool965G11_AAC2CVCHV_BeW96-4_96-5_96-6_23s001124-1-1_Welz_lane1BeWPool965G11	72-2x55-2	BeW36	Pool_96-5	AAC2CVCHV	28		179.32	179.32	0.390643645687652
20221215_144134_Ol_HR_IPF2_2x_BQ_28C	B05	AAC2CVCHV_BeW96-4_96-5_96-6_23s001124-1-1_Welz_lane1BeWPool965G12_AAC2CVCHV_BeW96-4_96-5_96-6_23s001124-1-1_Welz_lane1BeWPool965G12	72-2x55-2	BeW36	Pool_96-5	AAC2CVCHV	28	173.56	179.77	176.665	0.355853334453926
20221215_144134_Ol_HR_IPF2_2x_BQ_28C	B06	AAC2CVCHV_BeW96-4_96-5_96-6_23s001124-1-1_Welz_lane1BeWPool965H1_AAC2CVCHV_BeW96-4_96-5_96-6_23s001124-1-1_Welz_lane1BeWPool965H1	72-2x55-2	BeW36	Pool_96-5	AAC2CVCHV	28	179.77	179.7	179.735	0.49163082545002
20221215_144134_Ol_HR_IPF2_2x_BQ_28C	B07	AAC2CVCHV_BeW96-4_96-5_96-6_23s001124-1-1_Welz_lane1BeWPool965H2_AAC2CVCHV_BeW96-4_96-5_96-6_23s001124-1-1_Welz_lane1BeWPool965H2	72-2x55-2	BeW36	Pool_96-5	AAC2CVCHV	28	185.77		185.77	0.28239434083879
20221215_144134_Ol_HR_IPF2_2x_BQ_28C	B08	AAC2CVCHV_BeW96-4_96-5_96-6_23s001124-1-1_Welz_lane1BeWPool965H3_AAC2CVCHV_BeW96-4_96-5_96-6_23s001124-1-1_Welz_lane1BeWPool965H3	72-2x55-2	BeW36	Pool_96-5	AAC2CVCHV	28	167.72	173.78	170.75	0.357184141364911
20221215_144134_Ol_HR_IPF2_2x_BQ_28C	B09	AAC2CVCHV_BeW96-4_96-5_96-6_23s001124-1-1_Welz_lane1BeWPool965H4_AAC2CVCHV_BeW96-4_96-5_96-6_23s001124-1-1_Welz_lane1BeWPool965H4	72-2x55-2	BeW36	Pool_96-5	AAC2CVCHV	28	173.42		173.42	0.277977736352627
20221215_144134_Ol_HR_IPF2_2x_BQ_28C	B10	AAC2CVCHV_BeW96-4_96-5_96-6_23s001124-1-1_Welz_lane1BeWPool965H5_AAC2CVCHV_BeW96-4_96-5_96-6_23s001124-1-1_Welz_lane1BeWPool965H5	55-2x139-4	BeW36	Pool_96-5	AAC2CVCHV	28	167.58	167.72	167.65	0.551611755218281
20221215_144134_Ol_HR_IPF2_2x_BQ_28C	B11	AAC2CVCHV_BeW96-4_96-5_96-6_23s001124-1-1_Welz_lane1BeWPool965H6_AAC2CVCHV_BeW96-4_96-5_96-6_23s001124-1-1_Welz_lane1BeWPool965H6	55-2x139-4	BeW36	Pool_96-5	AAC2CVCHV	28	173.56	173.71	173.635	0.621342998828953
20221215_144134_Ol_HR_IPF2_2x_BQ_28C	B12	AAC2CVCHV_BeW96-4_96-5_96-6_23s001124-1-1_Welz_lane1BeWPool965H7_AAC2CVCHV_BeW96-4_96-5_96-6_23s001124-1-1_Welz_lane1BeWPool965H7	55-2x139-4	BeW36	Pool_96-5	AAC2CVCHV	28	161.73	161.59	161.66	0.588298516637992
20221215_144134_Ol_HR_IPF2_2x_BQ_28C	C01	AAC2CVCHV_BeW96-4_96-5_96-6_23s001124-1-1_Welz_lane1BeWPool965H8_AAC2CVCHV_BeW96-4_96-5_96-6_23s001124-1-1_Welz_lane1BeWPool965H8	55-2x139-4	BeW36	Pool_96-5	AAC2CVCHV	28	167.65	167.37	167.51	0.647217354960416
20221215_144134_Ol_HR_IPF2_2x_BQ_28C	C02	AAC2CVCHV_BeW96-4_96-5_96-6_23s001124-1-1_Welz_lane1BeWPool965H9_AAC2CVCHV_BeW96-4_96-5_96-6_23s001124-1-1_Welz_lane1BeWPool965H9	55-2x139-4	BeW36	Pool_96-5	AAC2CVCHV	28	179.55	179.85	179.7	0.440015197147767
20221215_144134_Ol_HR_IPF2_2x_BQ_28C	C03	AAC2CVCHV_BeW96-4_96-5_96-6_23s001124-1-1_Welz_lane1BeWPool965H10_AAC2CVCHV_BeW96-4_96-5_96-6_23s001124-1-1_Welz_lane1BeWPool965H10	55-2x139-4	BeW36	Pool_96-5	AAC2CVCHV	28	167.51	167.79	167.65	0.447724473389047
20221215_144134_Ol_HR_IPF2_2x_BQ_28C	C04	AAC2CVCHV_BeW96-4_96-5_96-6_23s001124-1-1_Welz_lane1BeWPool965H11_AAC2CVCHV_BeW96-4_96-5_96-6_23s001124-1-1_Welz_lane1BeWPool965H11	55-2x139-4	BeW36	Pool_96-5	AAC2CVCHV	28	167.65	167.79	167.72	0.381127008365692
20221215_154646_Ol_HR_IPF2_2x_BQ_35C	A01	AAC2CVCHV_BeW96-4_96-5_96-6_23s001124-1-1_Welz_lane1BeWPool965F8_AAC2CVCHV_BeW96-4_96-5_96-6_23s001124-1-1_Welz_lane1BeWPool965F8	72-2x55-2	BeW36	Pool_96-5	AAC2CVCHV	35	275.42	287.16	281.29	0.223105081473639
20221215_154646_Ol_HR_IPF2_2x_BQ_35C	A02	AAC2CVCHV_BeW96-4_96-5_96-6_23s001124-1-1_Welz_lane1BeWPool965F9_AAC2CVCHV_BeW96-4_96-5_96-6_23s001124-1-1_Welz_lane1BeWPool965F9	72-2x55-2	BeW36	Pool_96-5	AAC2CVCHV	35	293.38	293.38	293.38	0.221819714842605
20221215_154646_Ol_HR_IPF2_2x_BQ_35C	A03	AAC2CVCHV_BeW96-4_96-5_96-6_23s001124-1-1_Welz_lane1BeWPool965F10_AAC2CVCHV_BeW96-4_96-5_96-6_23s001124-1-1_Welz_lane1BeWPool965F10	72-2x55-2	BeW36	Pool_96-5	AAC2CVCHV	35	275.31	275.65	275.48	0.531847583445996
20221215_154646_Ol_HR_IPF2_2x_BQ_35C	A04	AAC2CVCHV_BeW96-4_96-5_96-6_23s001124-1-1_Welz_lane1BeWPool965F11_AAC2CVCHV_BeW96-4_96-5_96-6_23s001124-1-1_Welz_lane1BeWPool965F11	72-2x55-2	BeW36	Pool_96-5	AAC2CVCHV	35	263.45		263.45	0.472475374964798
20221215_154646_Ol_HR_IPF2_2x_BQ_35C	A05	AAC2CVCHV_BeW96-4_96-5_96-6_23s001124-1-1_Welz_lane1BeWPool965F12_AAC2CVCHV_BeW96-4_96-5_96-6_23s001124-1-1_Welz_lane1BeWPool965F12	72-2x55-2	BeW36	Pool_96-5	AAC2CVCHV	35	251.68	257.46	254.57	0.243586734218483
20221215_154646_Ol_HR_IPF2_2x_BQ_35C	A06	AAC2CVCHV_BeW96-4_96-5_96-6_23s001124-1-1_Welz_lane1BeWPool965G1_AAC2CVCHV_BeW96-4_96-5_96-6_23s001124-1-1_Welz_lane1BeWPool965G1	72-2x55-2	BeW36	Pool_96-5	AAC2CVCHV	35	249.9	257.68	253.79	0.22187079650164
20221215_154646_Ol_HR_IPF2_2x_BQ_35C	A07	AAC2CVCHV_BeW96-4_96-5_96-6_23s001124-1-1_Welz_lane1BeWPool965G2_AAC2CVCHV_BeW96-4_96-5_96-6_23s001124-1-1_Welz_lane1BeWPool965G2	72-2x55-2	BeW36	Pool_96-5	AAC2CVCHV	35	275.54	275.19	275.365	0.310958668905475
20221215_154646_Ol_HR_IPF2_2x_BQ_35C	A08	AAC2CVCHV_BeW96-4_96-5_96-6_23s001124-1-1_Welz_lane1BeWPool965G3_AAC2CVCHV_BeW96-4_96-5_96-6_23s001124-1-1_Welz_lane1BeWPool965G3	72-2x55-2	BeW36	Pool_96-5	AAC2CVCHV	35	263.56	269.44	266.5	0.232672186047009
20221215_154646_Ol_HR_IPF2_2x_BQ_35C	A09	AAC2CVCHV_BeW96-4_96-5_96-6_23s001124-1-1_Welz_lane1BeWPool965G4_AAC2CVCHV_BeW96-4_96-5_96-6_23s001124-1-1_Welz_lane1BeWPool965G4	72-2x55-2	BeW36	Pool_96-5	AAC2CVCHV	35	275.42	275.42	275.42	0.258843845989441
20221215_154646_Ol_HR_IPF2_2x_BQ_35C	A10	AAC2CVCHV_BeW96-4_96-5_96-6_23s001124-1-1_Welz_lane1BeWPool965G5_AAC2CVCHV_BeW96-4_96-5_96-6_23s001124-1-1_Welz_lane1BeWPool965G5	72-2x55-2	BeW36	Pool_96-5	AAC2CVCHV	35	253.95	275.54	264.745	0.384891699117607
20221215_154646_Ol_HR_IPF2_2x_BQ_35C	A11	AAC2CVCHV_BeW96-4_96-5_96-6_23s001124-1-1_Welz_lane1BeWPool965G6_AAC2CVCHV_BeW96-4_96-5_96-6_23s001124-1-1_Welz_lane1BeWPool965G6	72-2x55-2	BeW36	Pool_96-5	AAC2CVCHV	35	263.56	269.32	266.44	0.229582016777682
20221215_154646_Ol_HR_IPF2_2x_BQ_35C	A12	AAC2CVCHV_BeW96-4_96-5_96-6_23s001124-1-1_Welz_lane1BeWPool965G7_AAC2CVCHV_BeW96-4_96-5_96-6_23s001124-1-1_Welz_lane1BeWPool965G7	72-2x55-2	BeW36	Pool_96-5	AAC2CVCHV	35	269.61	281.65	275.63	0.470097106593478
20221215_154646_Ol_HR_IPF2_2x_BQ_35C	B01	AAC2CVCHV_BeW96-4_96-5_96-6_23s001124-1-1_Welz_lane1BeWPool965G8_AAC2CVCHV_BeW96-4_96-5_96-6_23s001124-1-1_Welz_lane1BeWPool965G8	72-2x55-2	BeW36	Pool_96-5	AAC2CVCHV	35	269.55	269.55	269.55	0.396060691059647
20221215_154646_Ol_HR_IPF2_2x_BQ_35C	B02	AAC2CVCHV_BeW96-4_96-5_96-6_23s001124-1-1_Welz_lane1BeWPool965G9_AAC2CVCHV_BeW96-4_96-5_96-6_23s001124-1-1_Welz_lane1BeWPool965G9	72-2x55-2	BeW36	Pool_96-5	AAC2CVCHV	35	263.45	269.32	266.385	0.425952175011976
20221215_154646_Ol_HR_IPF2_2x_BQ_35C	B03	AAC2CVCHV_BeW96-4_96-5_96-6_23s001124-1-1_Welz_lane1BeWPool965G10_AAC2CVCHV_BeW96-4_96-5_96-6_23s001124-1-1_Welz_lane1BeWPool965G10	72-2x55-2	BeW36	Pool_96-5	AAC2CVCHV	35	275.31	287.4	281.355	0.547270886348469
20221215_154646_Ol_HR_IPF2_2x_BQ_35C	B04	AAC2CVCHV_BeW96-4_96-5_96-6_23s001124-1-1_Welz_lane1BeWPool965G11_AAC2CVCHV_BeW96-4_96-5_96-6_23s001124-1-1_Welz_lane1BeWPool965G11	72-2x55-2	BeW36	Pool_96-5	AAC2CVCHV	35		275.08	275.08	0.390643645687652
20221215_154646_Ol_HR_IPF2_2x_BQ_35C	B05	AAC2CVCHV_BeW96-4_96-5_96-6_23s001124-1-1_Welz_lane1BeWPool965G12_AAC2CVCHV_BeW96-4_96-5_96-6_23s001124-1-1_Welz_lane1BeWPool965G12	72-2x55-2	BeW36	Pool_96-5	AAC2CVCHV	35		275.42	275.42	0.355853334453926
20221215_154646_Ol_HR_IPF2_2x_BQ_35C	B06	AAC2CVCHV_BeW96-4_96-5_96-6_23s001124-1-1_Welz_lane1BeWPool965H1_AAC2CVCHV_BeW96-4_96-5_96-6_23s001124-1-1_Welz_lane1BeWPool965H1	72-2x55-2	BeW36	Pool_96-5	AAC2CVCHV	35	269.55	275.19	272.37	0.49163082545002
20221215_154646_Ol_HR_IPF2_2x_BQ_35C	B07	AAC2CVCHV_BeW96-4_96-5_96-6_23s001124-1-1_Welz_lane1BeWPool965H2_AAC2CVCHV_BeW96-4_96-5_96-6_23s001124-1-1_Welz_lane1BeWPool965H2	72-2x55-2	BeW36	Pool_96-5	AAC2CVCHV	35	269.44	275.31	272.375	0.28239434083879
20221215_154646_Ol_HR_IPF2_2x_BQ_35C	B08	AAC2CVCHV_BeW96-4_96-5_96-6_23s001124-1-1_Welz_lane1BeWPool965H3_AAC2CVCHV_BeW96-4_96-5_96-6_23s001124-1-1_Welz_lane1BeWPool965H3	72-2x55-2	BeW36	Pool_96-5	AAC2CVCHV	35	257.35	263.56	260.455	0.357184141364911
20221215_154646_Ol_HR_IPF2_2x_BQ_35C	B09	AAC2CVCHV_BeW96-4_96-5_96-6_23s001124-1-1_Welz_lane1BeWPool965H4_AAC2CVCHV_BeW96-4_96-5_96-6_23s001124-1-1_Welz_lane1BeWPool965H4	72-2x55-2	BeW36	Pool_96-5	AAC2CVCHV	35	275.31		275.31	0.277977736352627
20221215_154646_Ol_HR_IPF2_2x_BQ_35C	B10	AAC2CVCHV_BeW96-4_96-5_96-6_23s001124-1-1_Welz_lane1BeWPool965H5_AAC2CVCHV_BeW96-4_96-5_96-6_23s001124-1-1_Welz_lane1BeWPool965H5	55-2x139-4	BeW36	Pool_96-5	AAC2CVCHV	35	239.4	245.9	242.65	0.551611755218281
20221215_154646_Ol_HR_IPF2_2x_BQ_35C	B11	AAC2CVCHV_BeW96-4_96-5_96-6_23s001124-1-1_Welz_lane1BeWPool965H6_AAC2CVCHV_BeW96-4_96-5_96-6_23s001124-1-1_Welz_lane1BeWPool965H6	55-2x139-4	BeW36	Pool_96-5	AAC2CVCHV	35	263.23		263.23	0.621342998828953
20221215_154646_Ol_HR_IPF2_2x_BQ_35C	B12	AAC2CVCHV_BeW96-4_96-5_96-6_23s001124-1-1_Welz_lane1BeWPool965H7_AAC2CVCHV_BeW96-4_96-5_96-6_23s001124-1-1_Welz_lane1BeWPool965H7	55-2x139-4	BeW36	Pool_96-5	AAC2CVCHV	35	233.41	245.49	239.45	0.588298516637992
20221215_154646_Ol_HR_IPF2_2x_BQ_35C	C01	AAC2CVCHV_BeW96-4_96-5_96-6_23s001124-1-1_Welz_lane1BeWPool965H8_AAC2CVCHV_BeW96-4_96-5_96-6_23s001124-1-1_Welz_lane1BeWPool965H8	55-2x139-4	BeW36	Pool_96-5	AAC2CVCHV	35	257.46	257.57	257.515	0.647217354960416
20221215_154646_Ol_HR_IPF2_2x_BQ_35C	C02	AAC2CVCHV_BeW96-4_96-5_96-6_23s001124-1-1_Welz_lane1BeWPool965H9_AAC2CVCHV_BeW96-4_96-5_96-6_23s001124-1-1_Welz_lane1BeWPool965H9	55-2x139-4	BeW36	Pool_96-5	AAC2CVCHV	35		275.42	275.42	0.440015197147767
20221215_154646_Ol_HR_IPF2_2x_BQ_35C	C03	AAC2CVCHV_BeW96-4_96-5_96-6_23s001124-1-1_Welz_lane1BeWPool965H10_AAC2CVCHV_BeW96-4_96-5_96-6_23s001124-1-1_Welz_lane1BeWPool965H10	55-2x139-4	BeW36	Pool_96-5	AAC2CVCHV	35	257.03	257.78	257.405	0.447724473389047
20221215_154646_Ol_HR_IPF2_2x_BQ_35C	C04	AAC2CVCHV_BeW96-4_96-5_96-6_23s001124-1-1_Welz_lane1BeWPool965H11_AAC2CVCHV_BeW96-4_96-5_96-6_23s001124-1-1_Welz_lane1BeWPool965H11	55-2x139-4	BeW36	Pool_96-5	AAC2CVCHV	35	257.35	257.68	257.515	0.381127008365692
20221219_132347_Ol_HR_IPF2_2x_BQ_21C	A01	AAC2CVMHV_BeW96-7_96-8_96-9_23s001125-1-1_Welz_lane1BeWPool967F3_AAC2CVMHV_BeW96-7_96-8_96-9_23s001125-1-1_Welz_lane1BeWPool967F3	72-2x55-2	BeW37	Pool_96-7	AAC2CVMHV	21	89.74	89.81	89.775	0.454508427228578
20221219_132347_Ol_HR_IPF2_2x_BQ_21C	A02	AAC2CVMHV_BeW96-7_96-8_96-9_23s001125-1-1_Welz_lane1BeWPool967F4_AAC2CVMHV_BeW96-7_96-8_96-9_23s001125-1-1_Welz_lane1BeWPool967F4	72-2x55-2	BeW37	Pool_96-7	AAC2CVMHV	21	95.72	95.64	95.68	0.344171692234933
20221219_132347_Ol_HR_IPF2_2x_BQ_21C	A03	AAC2CVMHV_BeW96-7_96-8_96-9_23s001125-1-1_Welz_lane1BeWPool967F5_AAC2CVMHV_BeW96-7_96-8_96-9_23s001125-1-1_Welz_lane1BeWPool967F5	72-2x55-2	BeW37	Pool_96-7	AAC2CVMHV	21	95.8	95.6	95.7	1.47452876747221
20221219_132347_Ol_HR_IPF2_2x_BQ_21C	A04	AAC2CVMHV_BeW96-7_96-8_96-9_23s001125-1-1_Welz_lane1BeWPool967F6_AAC2CVMHV_BeW96-7_96-8_96-9_23s001125-1-1_Welz_lane1BeWPool967F6	72-2x55-2	BeW37	Pool_96-7	AAC2CVMHV	21	89.89	89.77	89.83	1.41429128505755
20221219_132347_Ol_HR_IPF2_2x_BQ_21C	A05	AAC2CVMHV_BeW96-7_96-8_96-9_23s001125-1-1_Welz_lane1BeWPool967F7_AAC2CVMHV_BeW96-7_96-8_96-9_23s001125-1-1_Welz_lane1BeWPool967F7	72-2x55-2	BeW37	Pool_96-7	AAC2CVMHV	21	89.77	89.77	89.77	0.837687427633749
20221219_132347_Ol_HR_IPF2_2x_BQ_21C	A06	AAC2CVMHV_BeW96-7_96-8_96-9_23s001125-1-1_Welz_lane1BeWPool967F8_AAC2CVMHV_BeW96-7_96-8_96-9_23s001125-1-1_Welz_lane1BeWPool967F8	72-2x55-2	BeW37	Pool_96-7	AAC2CVMHV	21	89.74	89.85	89.795	1.05809188789414
20221219_132347_Ol_HR_IPF2_2x_BQ_21C	A07	AAC2CVMHV_BeW96-7_96-8_96-9_23s001125-1-1_Welz_lane1BeWPool967F9_AAC2CVMHV_BeW96-7_96-8_96-9_23s001125-1-1_Welz_lane1BeWPool967F9	72-2x55-2	BeW37	Pool_96-7	AAC2CVMHV	21	89.74	89.77	89.755	1.17534554625287
20221219_132347_Ol_HR_IPF2_2x_BQ_21C	A08	AAC2CVMHV_BeW96-7_96-8_96-9_23s001125-1-1_Welz_lane1BeWPool967F10_AAC2CVMHV_BeW96-7_96-8_96-9_23s001125-1-1_Welz_lane1BeWPool967F10	72-2x55-2	BeW37	Pool_96-7	AAC2CVMHV	21	95.68	95.72	95.7	1.43707241759177
20221219_132347_Ol_HR_IPF2_2x_BQ_21C	A09	AAC2CVMHV_BeW96-7_96-8_96-9_23s001125-1-1_Welz_lane1BeWPool967F11_AAC2CVMHV_BeW96-7_96-8_96-9_23s001125-1-1_Welz_lane1BeWPool967F11	72-2x55-2	BeW37	Pool_96-7	AAC2CVMHV	21		89.7	89.7	1.38927672632153
20221219_132347_Ol_HR_IPF2_2x_BQ_21C	A10	AAC2CVMHV_BeW96-7_96-8_96-9_23s001125-1-1_Welz_lane1BeWPool967F12_AAC2CVMHV_BeW96-7_96-8_96-9_23s001125-1-1_Welz_lane1BeWPool967F12	72-2x55-2	BeW37	Pool_96-7	AAC2CVMHV	21	89.66	89.74	89.7	2.1321375481511
20221219_132347_Ol_HR_IPF2_2x_BQ_21C	A11	AAC2CVMHV_BeW96-7_96-8_96-9_23s001125-1-1_Welz_lane1BeWPool967G1_AAC2CVMHV_BeW96-7_96-8_96-9_23s001125-1-1_Welz_lane1BeWPool967G1	72-2x55-2	BeW37	Pool_96-7	AAC2CVMHV	21	95.76	95.72	95.74	0.887210549776137
20221219_132347_Ol_HR_IPF2_2x_BQ_21C	A12	AAC2CVMHV_BeW96-7_96-8_96-9_23s001125-1-1_Welz_lane1BeWPool967G2_AAC2CVMHV_BeW96-7_96-8_96-9_23s001125-1-1_Welz_lane1BeWPool967G2	72-2x55-2	BeW37	Pool_96-7	AAC2CVMHV	21	95.8	95.6	95.7	1.51085655817307
20221219_132347_Ol_HR_IPF2_2x_BQ_21C	B01	AAC2CVMHV_BeW96-7_96-8_96-9_23s001125-1-1_Welz_lane1BeWPool967G3_AAC2CVMHV_BeW96-7_96-8_96-9_23s001125-1-1_Welz_lane1BeWPool967G3	72-2x55-2	BeW37	Pool_96-7	AAC2CVMHV	21	89.77	89.74	89.755	1.21824382705751
20221219_132347_Ol_HR_IPF2_2x_BQ_21C	B02	AAC2CVMHV_BeW96-7_96-8_96-9_23s001125-1-1_Welz_lane1BeWPool967G4_AAC2CVMHV_BeW96-7_96-8_96-9_23s001125-1-1_Welz_lane1BeWPool967G4	72-2x55-2	BeW37	Pool_96-7	AAC2CVMHV	21	89.66	89.7	89.68	1.53631209946583
20221219_132347_Ol_HR_IPF2_2x_BQ_21C	B03	AAC2CVMHV_BeW96-7_96-8_96-9_23s001125-1-1_Welz_lane1BeWPool967G5_AAC2CVMHV_BeW96-7_96-8_96-9_23s001125-1-1_Welz_lane1BeWPool967G5	72-2x55-2	BeW37	Pool_96-7	AAC2CVMHV	21	95.68	95.8	95.74	1.01513999150989
20221219_132347_Ol_HR_IPF2_2x_BQ_21C	B04	AAC2CVMHV_BeW96-7_96-8_96-9_23s001125-1-1_Welz_lane1BeWPool967G6_AAC2CVMHV_BeW96-7_96-8_96-9_23s001125-1-1_Welz_lane1BeWPool967G6	72-2x55-2	BeW37	Pool_96-7	AAC2CVMHV	21		89.7	89.7	1.20052196529594
20221219_132347_Ol_HR_IPF2_2x_BQ_21C	B05	AAC2CVMHV_BeW96-7_96-8_96-9_23s001125-1-1_Welz_lane1BeWPool967G7_AAC2CVMHV_BeW96-7_96-8_96-9_23s001125-1-1_Welz_lane1BeWPool967G7	72-2x55-2	BeW37	Pool_96-7	AAC2CVMHV	21	89.77	89.66	89.715	2.01081184401122
20221219_132347_Ol_HR_IPF2_2x_BQ_21C	B06	AAC2CVMHV_BeW96-7_96-8_96-9_23s001125-1-1_Welz_lane1BeWPool967G8_AAC2CVMHV_BeW96-7_96-8_96-9_23s001125-1-1_Welz_lane1BeWPool967G8	72-2x55-2	BeW37	Pool_96-7	AAC2CVMHV	21	83.75	83.82	83.785	0.12391859013444
20221219_132347_Ol_HR_IPF2_2x_BQ_21C	B07	AAC2CVMHV_BeW96-7_96-8_96-9_23s001125-1-1_Welz_lane1BeWPool967G9_AAC2CVMHV_BeW96-7_96-8_96-9_23s001125-1-1_Welz_lane1BeWPool967G9	72-2x55-2	BeW37	Pool_96-7	AAC2CVMHV	21	95.76	95.84	95.8	0.885087864077318
20221219_132347_Ol_HR_IPF2_2x_BQ_21C	B08	AAC2CVMHV_BeW96-7_96-8_96-9_23s001125-1-1_Welz_lane1BeWPool967G10_AAC2CVMHV_BeW96-7_96-8_96-9_23s001125-1-1_Welz_lane1BeWPool967G10	72-2x55-2	BeW37	Pool_96-7	AAC2CVMHV	21	95.72	95.6	95.66	1.63101031042472
20221219_132347_Ol_HR_IPF2_2x_BQ_21C	B09	AAC2CVMHV_BeW96-7_96-8_96-9_23s001125-1-1_Welz_lane1BeWPool967G11_AAC2CVMHV_BeW96-7_96-8_96-9_23s001125-1-1_Welz_lane1BeWPool967G11	72-2x55-2	BeW37	Pool_96-7	AAC2CVMHV	21	95.72	95.72	95.72	0.638579052161453
20221219_132347_Ol_HR_IPF2_2x_BQ_21C	B10	AAC2CVMHV_BeW96-7_96-8_96-9_23s001125-1-1_Welz_lane1BeWPool967G12_AAC2CVMHV_BeW96-7_96-8_96-9_23s001125-1-1_Welz_lane1BeWPool967G12	72-2x55-2	BeW37	Pool_96-7	AAC2CVMHV	21	95.72	95.72	95.72	1.73221154244633
20221219_132347_Ol_HR_IPF2_2x_BQ_21C	B11	AAC2CVMHV_BeW96-7_96-8_96-9_23s001125-1-1_Welz_lane1BeWPool967H1_AAC2CVMHV_BeW96-7_96-8_96-9_23s001125-1-1_Welz_lane1BeWPool967H1	72-2x55-2	BeW37	Pool_96-7	AAC2CVMHV	21	95.72	95.6	95.66	1.25693451367822
20221219_132347_Ol_HR_IPF2_2x_BQ_21C	B12	AAC2CVMHV_BeW96-7_96-8_96-9_23s001125-1-1_Welz_lane1BeWPool967H2_AAC2CVMHV_BeW96-7_96-8_96-9_23s001125-1-1_Welz_lane1BeWPool967H2	72-2x55-2	BeW37	Pool_96-7	AAC2CVMHV	21	83.72	83.79	83.755	0.859660160490464
20221219_132347_Ol_HR_IPF2_2x_BQ_21C	C01	AAC2CVMHV_BeW96-7_96-8_96-9_23s001125-1-1_Welz_lane1BeWPool967H3_AAC2CVMHV_BeW96-7_96-8_96-9_23s001125-1-1_Welz_lane1BeWPool967H3	72-2x55-2	BeW37	Pool_96-7	AAC2CVMHV	21	89.62		89.62	1.42443983721375
20221219_132347_Ol_HR_IPF2_2x_BQ_21C	C02	AAC2CVMHV_BeW96-7_96-8_96-9_23s001125-1-1_Welz_lane1BeWPool967H4_AAC2CVMHV_BeW96-7_96-8_96-9_23s001125-1-1_Welz_lane1BeWPool967H4	72-2x55-2	BeW37	Pool_96-7	AAC2CVMHV	21	89.77	89.81	89.79	0.508998082737607
20221219_132347_Ol_HR_IPF2_2x_BQ_21C	C03	AAC2CVMHV_BeW96-7_96-8_96-9_23s001125-1-1_Welz_lane1BeWPool967H5_AAC2CVMHV_BeW96-7_96-8_96-9_23s001125-1-1_Welz_lane1BeWPool967H5	72-2x55-2	BeW37	Pool_96-7	AAC2CVMHV	21	89.81	89.77	89.79	0.798918546403876
20221219_132347_Ol_HR_IPF2_2x_BQ_21C	C04	AAC2CVMHV_BeW96-7_96-8_96-9_23s001125-1-1_Welz_lane1BeWPool967H6_AAC2CVMHV_BeW96-7_96-8_96-9_23s001125-1-1_Welz_lane1BeWPool967H6	55-2x139-4	BeW37	Pool_96-7	AAC2CVMHV	21	83.65	83.75	83.7	0.592328750005047
20221219_132347_Ol_HR_IPF2_2x_BQ_21C	C05	AAC2CVMHV_BeW96-7_96-8_96-9_23s001125-1-1_Welz_lane1BeWPool967H7_AAC2CVMHV_BeW96-7_96-8_96-9_23s001125-1-1_Welz_lane1BeWPool967H7	55-2x139-4	BeW37	Pool_96-7	AAC2CVMHV	21	83.75	89.74	86.745	1.26076142307878
20221219_132347_Ol_HR_IPF2_2x_BQ_21C	C06	AAC2CVMHV_BeW96-7_96-8_96-9_23s001125-1-1_Welz_lane1BeWPool967H8_AAC2CVMHV_BeW96-7_96-8_96-9_23s001125-1-1_Welz_lane1BeWPool967H8	55-2x139-4	BeW37	Pool_96-7	AAC2CVMHV	21	95.72	95.76	95.74	1.03564221396804
20221219_132347_Ol_HR_IPF2_2x_BQ_21C	C07	AAC2CVMHV_BeW96-7_96-8_96-9_23s001125-1-1_Welz_lane1BeWPool967H9_AAC2CVMHV_BeW96-7_96-8_96-9_23s001125-1-1_Welz_lane1BeWPool967H9	55-2x139-4	BeW37	Pool_96-7	AAC2CVMHV	21	83.72	83.79	83.755	1.32944885080517
20221219_132347_Ol_HR_IPF2_2x_BQ_21C	C08	AAC2CVMHV_BeW96-7_96-8_96-9_23s001125-1-1_Welz_lane1BeWPool967H10_AAC2CVMHV_BeW96-7_96-8_96-9_23s001125-1-1_Welz_lane1BeWPool967H10	55-2x139-4	BeW37	Pool_96-7	AAC2CVMHV	21	89.74		89.74	1.2982482753687
20221219_132347_Ol_HR_IPF2_2x_BQ_21C	C09	AAC2CVMHV_BeW96-7_96-8_96-9_23s001125-1-1_Welz_lane1BeWPool967H11_AAC2CVMHV_BeW96-7_96-8_96-9_23s001125-1-1_Welz_lane1BeWPool967H11	55-2x139-4	BeW37	Pool_96-7	AAC2CVMHV	21	95.72	95.6	95.66	1.6487770321167
20221219_132347_Ol_HR_IPF2_2x_BQ_21C	C10	AAC2CVMHV_BeW96-7_96-8_96-9_23s001125-1-1_Welz_lane1BeWPool967H12_AAC2CVMHV_BeW96-7_96-8_96-9_23s001125-1-1_Welz_lane1BeWPool967H12	55-2x139-4	BeW37	Pool_96-7	AAC2CVMHV	21	95.76	95.76	95.76	1.81511640207168
20221219_144411_Ol_HR_IPF2_2x_BQ_28C	A01	AAC2CVMHV_BeW96-7_96-8_96-9_23s001125-1-1_Welz_lane1BeWPool967F3_AAC2CVMHV_BeW96-7_96-8_96-9_23s001125-1-1_Welz_lane1BeWPool967F3	72-2x55-2	BeW37	Pool_96-7	AAC2CVMHV	28	167.44	167.58	167.51	0.454508427228578
20221219_144411_Ol_HR_IPF2_2x_BQ_28C	A02	AAC2CVMHV_BeW96-7_96-8_96-9_23s001125-1-1_Welz_lane1BeWPool967F4_AAC2CVMHV_BeW96-7_96-8_96-9_23s001125-1-1_Welz_lane1BeWPool967F4	72-2x55-2	BeW37	Pool_96-7	AAC2CVMHV	28	179.7	178.22	178.96	0.344171692234933
20221219_144411_Ol_HR_IPF2_2x_BQ_28C	A03	AAC2CVMHV_BeW96-7_96-8_96-9_23s001125-1-1_Welz_lane1BeWPool967F5_AAC2CVMHV_BeW96-7_96-8_96-9_23s001125-1-1_Welz_lane1BeWPool967F5	72-2x55-2	BeW37	Pool_96-7	AAC2CVMHV	28	179.62	185.38	182.5	1.47452876747221
20221219_144411_Ol_HR_IPF2_2x_BQ_28C	A04	AAC2CVMHV_BeW96-7_96-8_96-9_23s001125-1-1_Welz_lane1BeWPool967F6_AAC2CVMHV_BeW96-7_96-8_96-9_23s001125-1-1_Welz_lane1BeWPool967F6	72-2x55-2	BeW37	Pool_96-7	AAC2CVMHV	28	173.56	173.71	173.635	1.41429128505755
20221219_144411_Ol_HR_IPF2_2x_BQ_28C	A05	AAC2CVMHV_BeW96-7_96-8_96-9_23s001125-1-1_Welz_lane1BeWPool967F7_AAC2CVMHV_BeW96-7_96-8_96-9_23s001125-1-1_Welz_lane1BeWPool967F7	72-2x55-2	BeW37	Pool_96-7	AAC2CVMHV	28	173.78	167.51	170.645	0.837687427633749
20221219_144411_Ol_HR_IPF2_2x_BQ_28C	A06	AAC2CVMHV_BeW96-7_96-8_96-9_23s001125-1-1_Welz_lane1BeWPool967F8_AAC2CVMHV_BeW96-7_96-8_96-9_23s001125-1-1_Welz_lane1BeWPool967F8	72-2x55-2	BeW37	Pool_96-7	AAC2CVMHV	28	173.49		173.49	1.05809188789414
20221219_144411_Ol_HR_IPF2_2x_BQ_28C	A07	AAC2CVMHV_BeW96-7_96-8_96-9_23s001125-1-1_Welz_lane1BeWPool967F9_AAC2CVMHV_BeW96-7_96-8_96-9_23s001125-1-1_Welz_lane1BeWPool967F9	72-2x55-2	BeW37	Pool_96-7	AAC2CVMHV	28	173.49	173.42	173.455	1.17534554625287
20221219_144411_Ol_HR_IPF2_2x_BQ_28C	A08	AAC2CVMHV_BeW96-7_96-8_96-9_23s001125-1-1_Welz_lane1BeWPool967F10_AAC2CVMHV_BeW96-7_96-8_96-9_23s001125-1-1_Welz_lane1BeWPool967F10	72-2x55-2	BeW37	Pool_96-7	AAC2CVMHV	28	179.47	173.56	176.515	1.43707241759177
20221219_144411_Ol_HR_IPF2_2x_BQ_28C	A09	AAC2CVMHV_BeW96-7_96-8_96-9_23s001125-1-1_Welz_lane1BeWPool967F11_AAC2CVMHV_BeW96-7_96-8_96-9_23s001125-1-1_Welz_lane1BeWPool967F11	72-2x55-2	BeW37	Pool_96-7	AAC2CVMHV	28	161.32	161.66	161.49	1.38927672632153
20221219_144411_Ol_HR_IPF2_2x_BQ_28C	A10	AAC2CVMHV_BeW96-7_96-8_96-9_23s001125-1-1_Welz_lane1BeWPool967F12_AAC2CVMHV_BeW96-7_96-8_96-9_23s001125-1-1_Welz_lane1BeWPool967F12	72-2x55-2	BeW37	Pool_96-7	AAC2CVMHV	28	173.64	173.34	173.49	2.1321375481511
20221219_144411_Ol_HR_IPF2_2x_BQ_28C	A11	AAC2CVMHV_BeW96-7_96-8_96-9_23s001125-1-1_Welz_lane1BeWPool967G1_AAC2CVMHV_BeW96-7_96-8_96-9_23s001125-1-1_Welz_lane1BeWPool967G1	72-2x55-2	BeW37	Pool_96-7	AAC2CVMHV	28	179.7	179.47	179.585	0.887210549776137
20221219_144411_Ol_HR_IPF2_2x_BQ_28C	A12	AAC2CVMHV_BeW96-7_96-8_96-9_23s001125-1-1_Welz_lane1BeWPool967G2_AAC2CVMHV_BeW96-7_96-8_96-9_23s001125-1-1_Welz_lane1BeWPool967G2	72-2x55-2	BeW37	Pool_96-7	AAC2CVMHV	28	179.55	179.4	179.475	1.51085655817307
20221219_144411_Ol_HR_IPF2_2x_BQ_28C	B01	AAC2CVMHV_BeW96-7_96-8_96-9_23s001125-1-1_Welz_lane1BeWPool967G3_AAC2CVMHV_BeW96-7_96-8_96-9_23s001125-1-1_Welz_lane1BeWPool967G3	72-2x55-2	BeW37	Pool_96-7	AAC2CVMHV	28	167.51	167.65	167.58	1.21824382705751
20221219_144411_Ol_HR_IPF2_2x_BQ_28C	B02	AAC2CVMHV_BeW96-7_96-8_96-9_23s001125-1-1_Welz_lane1BeWPool967G4_AAC2CVMHV_BeW96-7_96-8_96-9_23s001125-1-1_Welz_lane1BeWPool967G4	72-2x55-2	BeW37	Pool_96-7	AAC2CVMHV	28	167.44	167.58	167.51	1.53631209946583
20221219_144411_Ol_HR_IPF2_2x_BQ_28C	B03	AAC2CVMHV_BeW96-7_96-8_96-9_23s001125-1-1_Welz_lane1BeWPool967G5_AAC2CVMHV_BeW96-7_96-8_96-9_23s001125-1-1_Welz_lane1BeWPool967G5	72-2x55-2	BeW37	Pool_96-7	AAC2CVMHV	28	179.32	179.32	179.32	1.01513999150989
20221219_144411_Ol_HR_IPF2_2x_BQ_28C	B04	AAC2CVMHV_BeW96-7_96-8_96-9_23s001125-1-1_Welz_lane1BeWPool967G6_AAC2CVMHV_BeW96-7_96-8_96-9_23s001125-1-1_Welz_lane1BeWPool967G6	72-2x55-2	BeW37	Pool_96-7	AAC2CVMHV	28	161.66		161.66	1.20052196529594
20221219_144411_Ol_HR_IPF2_2x_BQ_28C	B05	AAC2CVMHV_BeW96-7_96-8_96-9_23s001125-1-1_Welz_lane1BeWPool967G7_AAC2CVMHV_BeW96-7_96-8_96-9_23s001125-1-1_Welz_lane1BeWPool967G7	72-2x55-2	BeW37	Pool_96-7	AAC2CVMHV	28	173.64	173.71	173.675	2.01081184401122
20221219_144411_Ol_HR_IPF2_2x_BQ_28C	B06	AAC2CVMHV_BeW96-7_96-8_96-9_23s001125-1-1_Welz_lane1BeWPool967G8_AAC2CVMHV_BeW96-7_96-8_96-9_23s001125-1-1_Welz_lane1BeWPool967G8	72-2x55-2	BeW37	Pool_96-7	AAC2CVMHV	28	149.5	155.61	152.555	0.12391859013444
20221219_144411_Ol_HR_IPF2_2x_BQ_28C	B07	AAC2CVMHV_BeW96-7_96-8_96-9_23s001125-1-1_Welz_lane1BeWPool967G9_AAC2CVMHV_BeW96-7_96-8_96-9_23s001125-1-1_Welz_lane1BeWPool967G9	72-2x55-2	BeW37	Pool_96-7	AAC2CVMHV	28	173.56	173.64	173.6	0.885087864077318
20221219_144411_Ol_HR_IPF2_2x_BQ_28C	B08	AAC2CVMHV_BeW96-7_96-8_96-9_23s001125-1-1_Welz_lane1BeWPool967G10_AAC2CVMHV_BeW96-7_96-8_96-9_23s001125-1-1_Welz_lane1BeWPool967G10	72-2x55-2	BeW37	Pool_96-7	AAC2CVMHV	28	179.47	179.7	179.585	1.63101031042472
20221219_144411_Ol_HR_IPF2_2x_BQ_28C	B09	AAC2CVMHV_BeW96-7_96-8_96-9_23s001125-1-1_Welz_lane1BeWPool967G11_AAC2CVMHV_BeW96-7_96-8_96-9_23s001125-1-1_Welz_lane1BeWPool967G11	72-2x55-2	BeW37	Pool_96-7	AAC2CVMHV	28	173.64		173.64	0.638579052161453
20221219_144411_Ol_HR_IPF2_2x_BQ_28C	B10	AAC2CVMHV_BeW96-7_96-8_96-9_23s001125-1-1_Welz_lane1BeWPool967G12_AAC2CVMHV_BeW96-7_96-8_96-9_23s001125-1-1_Welz_lane1BeWPool967G12	72-2x55-2	BeW37	Pool_96-7	AAC2CVMHV	28	179.55		179.55	1.73221154244633
20221219_144411_Ol_HR_IPF2_2x_BQ_28C	B11	AAC2CVMHV_BeW96-7_96-8_96-9_23s001125-1-1_Welz_lane1BeWPool967H1_AAC2CVMHV_BeW96-7_96-8_96-9_23s001125-1-1_Welz_lane1BeWPool967H1	72-2x55-2	BeW37	Pool_96-7	AAC2CVMHV	28	173.71	173.49	173.6	1.25693451367822
20221219_144411_Ol_HR_IPF2_2x_BQ_28C	B12	AAC2CVMHV_BeW96-7_96-8_96-9_23s001125-1-1_Welz_lane1BeWPool967H2_AAC2CVMHV_BeW96-7_96-8_96-9_23s001125-1-1_Welz_lane1BeWPool967H2	72-2x55-2	BeW37	Pool_96-7	AAC2CVMHV	28	161.59	161.59	161.59	0.859660160490464
20221219_144411_Ol_HR_IPF2_2x_BQ_28C	C01	AAC2CVMHV_BeW96-7_96-8_96-9_23s001125-1-1_Welz_lane1BeWPool967H3_AAC2CVMHV_BeW96-7_96-8_96-9_23s001125-1-1_Welz_lane1BeWPool967H3	72-2x55-2	BeW37	Pool_96-7	AAC2CVMHV	28	173.64	167.44	170.54	1.42443983721375
20221219_144411_Ol_HR_IPF2_2x_BQ_28C	C02	AAC2CVMHV_BeW96-7_96-8_96-9_23s001125-1-1_Welz_lane1BeWPool967H4_AAC2CVMHV_BeW96-7_96-8_96-9_23s001125-1-1_Welz_lane1BeWPool967H4	72-2x55-2	BeW37	Pool_96-7	AAC2CVMHV	28	167.23	167.44	167.335	0.508998082737607
20221219_144411_Ol_HR_IPF2_2x_BQ_28C	C03	AAC2CVMHV_BeW96-7_96-8_96-9_23s001125-1-1_Welz_lane1BeWPool967H5_AAC2CVMHV_BeW96-7_96-8_96-9_23s001125-1-1_Welz_lane1BeWPool967H5	72-2x55-2	BeW37	Pool_96-7	AAC2CVMHV	28	161.53	161.59	161.56	0.798918546403876
20221219_144411_Ol_HR_IPF2_2x_BQ_28C	C04	AAC2CVMHV_BeW96-7_96-8_96-9_23s001125-1-1_Welz_lane1BeWPool967H6_AAC2CVMHV_BeW96-7_96-8_96-9_23s001125-1-1_Welz_lane1BeWPool967H6	55-2x139-4	BeW37	Pool_96-7	AAC2CVMHV	28	149.69		149.69	0.592328750005047
20221219_144411_Ol_HR_IPF2_2x_BQ_28C	C05	AAC2CVMHV_BeW96-7_96-8_96-9_23s001125-1-1_Welz_lane1BeWPool967H7_AAC2CVMHV_BeW96-7_96-8_96-9_23s001125-1-1_Welz_lane1BeWPool967H7	55-2x139-4	BeW37	Pool_96-7	AAC2CVMHV	28	167.58	173.64	170.61	1.26076142307878
20221219_144411_Ol_HR_IPF2_2x_BQ_28C	C06	AAC2CVMHV_BeW96-7_96-8_96-9_23s001125-1-1_Welz_lane1BeWPool967H8_AAC2CVMHV_BeW96-7_96-8_96-9_23s001125-1-1_Welz_lane1BeWPool967H8	55-2x139-4	BeW37	Pool_96-7	AAC2CVMHV	28	167.58	167.72	167.65	1.03564221396804
20221219_144411_Ol_HR_IPF2_2x_BQ_28C	C07	AAC2CVMHV_BeW96-7_96-8_96-9_23s001125-1-1_Welz_lane1BeWPool967H9_AAC2CVMHV_BeW96-7_96-8_96-9_23s001125-1-1_Welz_lane1BeWPool967H9	55-2x139-4	BeW37	Pool_96-7	AAC2CVMHV	28	155.41	155.67	155.54	1.32944885080517
20221219_144411_Ol_HR_IPF2_2x_BQ_28C	C08	AAC2CVMHV_BeW96-7_96-8_96-9_23s001125-1-1_Welz_lane1BeWPool967H10_AAC2CVMHV_BeW96-7_96-8_96-9_23s001125-1-1_Welz_lane1BeWPool967H10	55-2x139-4	BeW37	Pool_96-7	AAC2CVMHV	28	173.49	173.64	173.565	1.2982482753687
20221219_144411_Ol_HR_IPF2_2x_BQ_28C	C09	AAC2CVMHV_BeW96-7_96-8_96-9_23s001125-1-1_Welz_lane1BeWPool967H11_AAC2CVMHV_BeW96-7_96-8_96-9_23s001125-1-1_Welz_lane1BeWPool967H11	55-2x139-4	BeW37	Pool_96-7	AAC2CVMHV	28	167.37	167.72	167.545	1.6487770321167
20221219_144411_Ol_HR_IPF2_2x_BQ_28C	C10	AAC2CVMHV_BeW96-7_96-8_96-9_23s001125-1-1_Welz_lane1BeWPool967H12_AAC2CVMHV_BeW96-7_96-8_96-9_23s001125-1-1_Welz_lane1BeWPool967H12	55-2x139-4	BeW37	Pool_96-7	AAC2CVMHV	28	167.44	173.78	170.61	1.81511640207168
20221219_161540_Ol_HR_IPF2_2x_BQ_35C	A01	AAC2CVMHV_BeW96-7_96-8_96-9_23s001125-1-1_Welz_lane1BeWPool967F3_AAC2CVMHV_BeW96-7_96-8_96-9_23s001125-1-1_Welz_lane1BeWPool967F3	72-2x55-2	BeW37	Pool_96-7	AAC2CVMHV	35		269.21	269.21	0.454508427228578
20221219_161540_Ol_HR_IPF2_2x_BQ_35C	A02	AAC2CVMHV_BeW96-7_96-8_96-9_23s001125-1-1_Welz_lane1BeWPool967F4_AAC2CVMHV_BeW96-7_96-8_96-9_23s001125-1-1_Welz_lane1BeWPool967F4	72-2x55-2	BeW37	Pool_96-7	AAC2CVMHV	35	275.54	281.17	278.355	0.344171692234933
20221219_161540_Ol_HR_IPF2_2x_BQ_35C	A03	AAC2CVMHV_BeW96-7_96-8_96-9_23s001125-1-1_Welz_lane1BeWPool967F5_AAC2CVMHV_BeW96-7_96-8_96-9_23s001125-1-1_Welz_lane1BeWPool967F5	72-2x55-2	BeW37	Pool_96-7	AAC2CVMHV	35		281.06	281.06	1.47452876747221
20221219_161540_Ol_HR_IPF2_2x_BQ_35C	A04	AAC2CVMHV_BeW96-7_96-8_96-9_23s001125-1-1_Welz_lane1BeWPool967F6_AAC2CVMHV_BeW96-7_96-8_96-9_23s001125-1-1_Welz_lane1BeWPool967F6	72-2x55-2	BeW37	Pool_96-7	AAC2CVMHV	35		269.44	269.44	1.41429128505755
20221219_161540_Ol_HR_IPF2_2x_BQ_35C	A05	AAC2CVMHV_BeW96-7_96-8_96-9_23s001125-1-1_Welz_lane1BeWPool967F7_AAC2CVMHV_BeW96-7_96-8_96-9_23s001125-1-1_Welz_lane1BeWPool967F7	72-2x55-2	BeW37	Pool_96-7	AAC2CVMHV	35				0.837687427633749
20221219_161540_Ol_HR_IPF2_2x_BQ_35C	A06	AAC2CVMHV_BeW96-7_96-8_96-9_23s001125-1-1_Welz_lane1BeWPool967F8_AAC2CVMHV_BeW96-7_96-8_96-9_23s001125-1-1_Welz_lane1BeWPool967F8	72-2x55-2	BeW37	Pool_96-7	AAC2CVMHV	35	263.45	269.21	266.33	1.05809188789414
20221219_161540_Ol_HR_IPF2_2x_BQ_35C	A07	AAC2CVMHV_BeW96-7_96-8_96-9_23s001125-1-1_Welz_lane1BeWPool967F9_AAC2CVMHV_BeW96-7_96-8_96-9_23s001125-1-1_Welz_lane1BeWPool967F9	72-2x55-2	BeW37	Pool_96-7	AAC2CVMHV	35	269.77		269.77	1.17534554625287
20221219_161540_Ol_HR_IPF2_2x_BQ_35C	A08	AAC2CVMHV_BeW96-7_96-8_96-9_23s001125-1-1_Welz_lane1BeWPool967F10_AAC2CVMHV_BeW96-7_96-8_96-9_23s001125-1-1_Welz_lane1BeWPool967F10	72-2x55-2	BeW37	Pool_96-7	AAC2CVMHV	35	263.34	263.34	263.34	1.43707241759177
20221219_161540_Ol_HR_IPF2_2x_BQ_35C	A09	AAC2CVMHV_BeW96-7_96-8_96-9_23s001125-1-1_Welz_lane1BeWPool967F11_AAC2CVMHV_BeW96-7_96-8_96-9_23s001125-1-1_Welz_lane1BeWPool967F11	72-2x55-2	BeW37	Pool_96-7	AAC2CVMHV	35		245.18	245.18	1.38927672632153
20221219_161540_Ol_HR_IPF2_2x_BQ_35C	A10	AAC2CVMHV_BeW96-7_96-8_96-9_23s001125-1-1_Welz_lane1BeWPool967F12_AAC2CVMHV_BeW96-7_96-8_96-9_23s001125-1-1_Welz_lane1BeWPool967F12	72-2x55-2	BeW37	Pool_96-7	AAC2CVMHV	35	257.68	269.44	263.56	2.1321375481511
20221219_161540_Ol_HR_IPF2_2x_BQ_35C	A11	AAC2CVMHV_BeW96-7_96-8_96-9_23s001125-1-1_Welz_lane1BeWPool967G1_AAC2CVMHV_BeW96-7_96-8_96-9_23s001125-1-1_Welz_lane1BeWPool967G1	72-2x55-2	BeW37	Pool_96-7	AAC2CVMHV	35	269.44	274.85	272.145	0.887210549776137
20221219_161540_Ol_HR_IPF2_2x_BQ_35C	A12	AAC2CVMHV_BeW96-7_96-8_96-9_23s001125-1-1_Welz_lane1BeWPool967G2_AAC2CVMHV_BeW96-7_96-8_96-9_23s001125-1-1_Welz_lane1BeWPool967G2	72-2x55-2	BeW37	Pool_96-7	AAC2CVMHV	35	263.12	268.98	266.05	1.51085655817307
20221219_161540_Ol_HR_IPF2_2x_BQ_35C	B01	AAC2CVMHV_BeW96-7_96-8_96-9_23s001125-1-1_Welz_lane1BeWPool967G3_AAC2CVMHV_BeW96-7_96-8_96-9_23s001125-1-1_Welz_lane1BeWPool967G3	72-2x55-2	BeW37	Pool_96-7	AAC2CVMHV	35	251.26	257.24	254.25	1.21824382705751
20221219_161540_Ol_HR_IPF2_2x_BQ_35C	B02	AAC2CVMHV_BeW96-7_96-8_96-9_23s001125-1-1_Welz_lane1BeWPool967G4_AAC2CVMHV_BeW96-7_96-8_96-9_23s001125-1-1_Welz_lane1BeWPool967G4	72-2x55-2	BeW37	Pool_96-7	AAC2CVMHV	35	257.14	263.01	260.075	1.53631209946583
20221219_161540_Ol_HR_IPF2_2x_BQ_35C	B03	AAC2CVMHV_BeW96-7_96-8_96-9_23s001125-1-1_Welz_lane1BeWPool967G5_AAC2CVMHV_BeW96-7_96-8_96-9_23s001125-1-1_Welz_lane1BeWPool967G5	72-2x55-2	BeW37	Pool_96-7	AAC2CVMHV	35	269.32		269.32	1.01513999150989
20221219_161540_Ol_HR_IPF2_2x_BQ_35C	B04	AAC2CVMHV_BeW96-7_96-8_96-9_23s001125-1-1_Welz_lane1BeWPool967G6_AAC2CVMHV_BeW96-7_96-8_96-9_23s001125-1-1_Welz_lane1BeWPool967G6	72-2x55-2	BeW37	Pool_96-7	AAC2CVMHV	35	245.38	251.16	248.27	1.20052196529594
20221219_161540_Ol_HR_IPF2_2x_BQ_35C	B05	AAC2CVMHV_BeW96-7_96-8_96-9_23s001125-1-1_Welz_lane1BeWPool967G7_AAC2CVMHV_BeW96-7_96-8_96-9_23s001125-1-1_Welz_lane1BeWPool967G7	72-2x55-2	BeW37	Pool_96-7	AAC2CVMHV	35		274.96	274.96	2.01081184401122
20221219_161540_Ol_HR_IPF2_2x_BQ_35C	B06	AAC2CVMHV_BeW96-7_96-8_96-9_23s001125-1-1_Welz_lane1BeWPool967G8_AAC2CVMHV_BeW96-7_96-8_96-9_23s001125-1-1_Welz_lane1BeWPool967G8	72-2x55-2	BeW37	Pool_96-7	AAC2CVMHV	35	227.14	233.61	230.375	0.12391859013444
20221219_161540_Ol_HR_IPF2_2x_BQ_35C	B07	AAC2CVMHV_BeW96-7_96-8_96-9_23s001125-1-1_Welz_lane1BeWPool967G9_AAC2CVMHV_BeW96-7_96-8_96-9_23s001125-1-1_Welz_lane1BeWPool967G9	72-2x55-2	BeW37	Pool_96-7	AAC2CVMHV	35	257.35		257.35	0.885087864077318
20221219_161540_Ol_HR_IPF2_2x_BQ_35C	B08	AAC2CVMHV_BeW96-7_96-8_96-9_23s001125-1-1_Welz_lane1BeWPool967G10_AAC2CVMHV_BeW96-7_96-8_96-9_23s001125-1-1_Welz_lane1BeWPool967G10	72-2x55-2	BeW37	Pool_96-7	AAC2CVMHV	35	275.19	281.41	278.3	1.63101031042472
20221219_161540_Ol_HR_IPF2_2x_BQ_35C	B09	AAC2CVMHV_BeW96-7_96-8_96-9_23s001125-1-1_Welz_lane1BeWPool967G11_AAC2CVMHV_BeW96-7_96-8_96-9_23s001125-1-1_Welz_lane1BeWPool967G11	72-2x55-2	BeW37	Pool_96-7	AAC2CVMHV	35	263.34		263.34	0.638579052161453
20221219_161540_Ol_HR_IPF2_2x_BQ_35C	B10	AAC2CVMHV_BeW96-7_96-8_96-9_23s001125-1-1_Welz_lane1BeWPool967G12_AAC2CVMHV_BeW96-7_96-8_96-9_23s001125-1-1_Welz_lane1BeWPool967G12	72-2x55-2	BeW37	Pool_96-7	AAC2CVMHV	35		275.19	275.19	1.73221154244633
20221219_161540_Ol_HR_IPF2_2x_BQ_35C	B11	AAC2CVMHV_BeW96-7_96-8_96-9_23s001125-1-1_Welz_lane1BeWPool967H1_AAC2CVMHV_BeW96-7_96-8_96-9_23s001125-1-1_Welz_lane1BeWPool967H1	72-2x55-2	BeW37	Pool_96-7	AAC2CVMHV	35	269.66	275.42	272.54	1.25693451367822
20221219_161540_Ol_HR_IPF2_2x_BQ_35C	B12	AAC2CVMHV_BeW96-7_96-8_96-9_23s001125-1-1_Welz_lane1BeWPool967H2_AAC2CVMHV_BeW96-7_96-8_96-9_23s001125-1-1_Welz_lane1BeWPool967H2	72-2x55-2	BeW37	Pool_96-7	AAC2CVMHV	35		263.12	263.12	0.859660160490464
20221219_161540_Ol_HR_IPF2_2x_BQ_35C	C01	AAC2CVMHV_BeW96-7_96-8_96-9_23s001125-1-1_Welz_lane1BeWPool967H3_AAC2CVMHV_BeW96-7_96-8_96-9_23s001125-1-1_Welz_lane1BeWPool967H3	72-2x55-2	BeW37	Pool_96-7	AAC2CVMHV	35	263.23	268.87	266.05	1.42443983721375
20221219_161540_Ol_HR_IPF2_2x_BQ_35C	C02	AAC2CVMHV_BeW96-7_96-8_96-9_23s001125-1-1_Welz_lane1BeWPool967H4_AAC2CVMHV_BeW96-7_96-8_96-9_23s001125-1-1_Welz_lane1BeWPool967H4	72-2x55-2	BeW37	Pool_96-7	AAC2CVMHV	35	263.34	269.1	266.22	0.508998082737607
20221219_161540_Ol_HR_IPF2_2x_BQ_35C	C03	AAC2CVMHV_BeW96-7_96-8_96-9_23s001125-1-1_Welz_lane1BeWPool967H5_AAC2CVMHV_BeW96-7_96-8_96-9_23s001125-1-1_Welz_lane1BeWPool967H5	72-2x55-2	BeW37	Pool_96-7	AAC2CVMHV	35	245.28	250.95	248.115	0.798918546403876
20221219_161540_Ol_HR_IPF2_2x_BQ_35C	C04	AAC2CVMHV_BeW96-7_96-8_96-9_23s001125-1-1_Welz_lane1BeWPool967H6_AAC2CVMHV_BeW96-7_96-8_96-9_23s001125-1-1_Welz_lane1BeWPool967H6	55-2x139-4	BeW37	Pool_96-7	AAC2CVMHV	35	227.24	221.26	224.25	0.592328750005047
20221219_161540_Ol_HR_IPF2_2x_BQ_35C	C05	AAC2CVMHV_BeW96-7_96-8_96-9_23s001125-1-1_Welz_lane1BeWPool967H7_AAC2CVMHV_BeW96-7_96-8_96-9_23s001125-1-1_Welz_lane1BeWPool967H7	55-2x139-4	BeW37	Pool_96-7	AAC2CVMHV	35		269.21	269.21	1.26076142307878
20221219_161540_Ol_HR_IPF2_2x_BQ_35C	C06	AAC2CVMHV_BeW96-7_96-8_96-9_23s001125-1-1_Welz_lane1BeWPool967H8_AAC2CVMHV_BeW96-7_96-8_96-9_23s001125-1-1_Welz_lane1BeWPool967H8	55-2x139-4	BeW37	Pool_96-7	AAC2CVMHV	35	251.05	251.16	251.105	1.03564221396804
20221219_161540_Ol_HR_IPF2_2x_BQ_35C	C07	AAC2CVMHV_BeW96-7_96-8_96-9_23s001125-1-1_Welz_lane1BeWPool967H9_AAC2CVMHV_BeW96-7_96-8_96-9_23s001125-1-1_Welz_lane1BeWPool967H9	55-2x139-4	BeW37	Pool_96-7	AAC2CVMHV	35	233.22	233.51	233.365	1.32944885080517
20221219_161540_Ol_HR_IPF2_2x_BQ_35C	C08	AAC2CVMHV_BeW96-7_96-8_96-9_23s001125-1-1_Welz_lane1BeWPool967H10_AAC2CVMHV_BeW96-7_96-8_96-9_23s001125-1-1_Welz_lane1BeWPool967H10	55-2x139-4	BeW37	Pool_96-7	AAC2CVMHV	35	257.46	263.01	260.235	1.2982482753687
20221219_161540_Ol_HR_IPF2_2x_BQ_35C	C09	AAC2CVMHV_BeW96-7_96-8_96-9_23s001125-1-1_Welz_lane1BeWPool967H11_AAC2CVMHV_BeW96-7_96-8_96-9_23s001125-1-1_Welz_lane1BeWPool967H11	55-2x139-4	BeW37	Pool_96-7	AAC2CVMHV	35	245.49	251.47	248.48	1.6487770321167
20221219_161540_Ol_HR_IPF2_2x_BQ_35C	C10	AAC2CVMHV_BeW96-7_96-8_96-9_23s001125-1-1_Welz_lane1BeWPool967H12_AAC2CVMHV_BeW96-7_96-8_96-9_23s001125-1-1_Welz_lane1BeWPool967H12	55-2x139-4	BeW37	Pool_96-7	AAC2CVMHV	35	257.24	263.23	260.235	1.81511640207168
20221220_133741_Ol_HR_IPF2_2x_BQ_21C	A01	AAC2CVCHV_BeW96-4_96-5_96-6_23s001124-1-1_Welz_lane1BeWPool966E1_AAC2CVCHV_BeW96-4_96-5_96-6_23s001124-1-1_Welz_lane1BeWPool966E1	72-2x55-2	BeW38	Pool_96-6	AAC2CVCHV	21	99.74	99.86	99.8	0.588154017773834
20221220_133741_Ol_HR_IPF2_2x_BQ_21C	A02	AAC2CVCHV_BeW96-4_96-5_96-6_23s001124-1-1_Welz_lane1BeWPool966E2_AAC2CVCHV_BeW96-4_96-5_96-6_23s001124-1-1_Welz_lane1BeWPool966E2	72-2x55-2	BeW38	Pool_96-6	AAC2CVCHV	21	93.54	93.35	93.445	0.946228385378236
20221220_133741_Ol_HR_IPF2_2x_BQ_21C	A03	AAC2CVCHV_BeW96-4_96-5_96-6_23s001124-1-1_Welz_lane1BeWPool966E3_AAC2CVCHV_BeW96-4_96-5_96-6_23s001124-1-1_Welz_lane1BeWPool966E3	72-2x55-2	BeW38	Pool_96-6	AAC2CVCHV	21	99.66		99.66	1.69872490746326
20221220_133741_Ol_HR_IPF2_2x_BQ_21C	A04	AAC2CVCHV_BeW96-4_96-5_96-6_23s001124-1-1_Welz_lane1BeWPool966E4_AAC2CVCHV_BeW96-4_96-5_96-6_23s001124-1-1_Welz_lane1BeWPool966E4	72-2x55-2	BeW38	Pool_96-6	AAC2CVCHV	21	99.62	93.54	96.58	0.525737257405237
20221220_133741_Ol_HR_IPF2_2x_BQ_21C	A05	AAC2CVCHV_BeW96-4_96-5_96-6_23s001124-1-1_Welz_lane1BeWPool966E5_AAC2CVCHV_BeW96-4_96-5_96-6_23s001124-1-1_Welz_lane1BeWPool966E5	72-2x55-2	BeW38	Pool_96-6	AAC2CVCHV	21	99.7	99.62	99.66	0.963370499735946
20221220_133741_Ol_HR_IPF2_2x_BQ_21C	A06	AAC2CVCHV_BeW96-4_96-5_96-6_23s001124-1-1_Welz_lane1BeWPool966E6_AAC2CVCHV_BeW96-4_96-5_96-6_23s001124-1-1_Welz_lane1BeWPool966E6	72-2x55-2	BeW38	Pool_96-6	AAC2CVCHV	21	93.31	93.24	93.275	1.29206339757018
20221220_133741_Ol_HR_IPF2_2x_BQ_21C	A07	AAC2CVCHV_BeW96-4_96-5_96-6_23s001124-1-1_Welz_lane1BeWPool966E7_AAC2CVCHV_BeW96-4_96-5_96-6_23s001124-1-1_Welz_lane1BeWPool966E7	72-2x55-2	BeW38	Pool_96-6	AAC2CVCHV	21	93.69	99.78	96.735	1.27372936920696
20221220_133741_Ol_HR_IPF2_2x_BQ_21C	A08	AAC2CVCHV_BeW96-4_96-5_96-6_23s001124-1-1_Welz_lane1BeWPool966E8_AAC2CVCHV_BeW96-4_96-5_96-6_23s001124-1-1_Welz_lane1BeWPool966E8	72-2x55-2	BeW38	Pool_96-6	AAC2CVCHV	21	99.82	99.66	99.74	1.55938632350865
20221220_133741_Ol_HR_IPF2_2x_BQ_21C	A09	AAC2CVCHV_BeW96-4_96-5_96-6_23s001124-1-1_Welz_lane1BeWPool966E9_AAC2CVCHV_BeW96-4_96-5_96-6_23s001124-1-1_Welz_lane1BeWPool966E9	72-2x55-2	BeW38	Pool_96-6	AAC2CVCHV	21	99.49	99.37	99.43	1.25386247692654
20221220_133741_Ol_HR_IPF2_2x_BQ_21C	A10	AAC2CVCHV_BeW96-4_96-5_96-6_23s001124-1-1_Welz_lane1BeWPool966E10_AAC2CVCHV_BeW96-4_96-5_96-6_23s001124-1-1_Welz_lane1BeWPool966E10	72-2x55-2	BeW38	Pool_96-6	AAC2CVCHV	21	99.9	99.57	99.735	1.17232685670319
20221220_133741_Ol_HR_IPF2_2x_BQ_21C	A11	AAC2CVCHV_BeW96-4_96-5_96-6_23s001124-1-1_Welz_lane1BeWPool966E11_AAC2CVCHV_BeW96-4_96-5_96-6_23s001124-1-1_Welz_lane1BeWPool966E11	72-2x55-2	BeW38	Pool_96-6	AAC2CVCHV	21		93.65	93.65	0.840019302099095
20221220_133741_Ol_HR_IPF2_2x_BQ_21C	A12	AAC2CVCHV_BeW96-4_96-5_96-6_23s001124-1-1_Welz_lane1BeWPool966E12_AAC2CVCHV_BeW96-4_96-5_96-6_23s001124-1-1_Welz_lane1BeWPool966E12	72-2x55-2	BeW38	Pool_96-6	AAC2CVCHV	21	93.54	93.5	93.52	0.506850763516315
20221220_133741_Ol_HR_IPF2_2x_BQ_21C	B01	AAC2CVCHV_BeW96-4_96-5_96-6_23s001124-1-1_Welz_lane1BeWPool966F1_AAC2CVCHV_BeW96-4_96-5_96-6_23s001124-1-1_Welz_lane1BeWPool966F1	72-2x55-2	BeW38	Pool_96-6	AAC2CVCHV	21	93.39	99.57	96.48	1.18470926010593
20221220_133741_Ol_HR_IPF2_2x_BQ_21C	B02	AAC2CVCHV_BeW96-4_96-5_96-6_23s001124-1-1_Welz_lane1BeWPool966F2_AAC2CVCHV_BeW96-4_96-5_96-6_23s001124-1-1_Welz_lane1BeWPool966F2	55-2x139-4	BeW38	Pool_96-6	AAC2CVCHV	21	74.8	80.87	77.835	0.467793892677064
20221220_133741_Ol_HR_IPF2_2x_BQ_21C	B03	AAC2CVCHV_BeW96-4_96-5_96-6_23s001124-1-1_Welz_lane1BeWPool966F3_AAC2CVCHV_BeW96-4_96-5_96-6_23s001124-1-1_Welz_lane1BeWPool966F3	55-2x139-4	BeW38	Pool_96-6	AAC2CVCHV	21	93.77	93.39	93.58	1.52558510909806
20221220_133741_Ol_HR_IPF2_2x_BQ_21C	B04	AAC2CVCHV_BeW96-4_96-5_96-6_23s001124-1-1_Welz_lane1BeWPool966F4_AAC2CVCHV_BeW96-4_96-5_96-6_23s001124-1-1_Welz_lane1BeWPool966F4	55-2x139-4	BeW38	Pool_96-6	AAC2CVCHV	21	87.06	86.88	86.97	1.49308808180921
20221220_133741_Ol_HR_IPF2_2x_BQ_21C	B05	AAC2CVCHV_BeW96-4_96-5_96-6_23s001124-1-1_Welz_lane1BeWPool966F5_AAC2CVCHV_BeW96-4_96-5_96-6_23s001124-1-1_Welz_lane1BeWPool966F5	55-2x139-4	BeW38	Pool_96-6	AAC2CVCHV	21	90.385	93.39	91.8875	0.883651947143856
20221220_133741_Ol_HR_IPF2_2x_BQ_21C	B06	AAC2CVCHV_BeW96-4_96-5_96-6_23s001124-1-1_Welz_lane1BeWPool966F6_AAC2CVCHV_BeW96-4_96-5_96-6_23s001124-1-1_Welz_lane1BeWPool966F6	55-2x139-4	BeW38	Pool_96-6	AAC2CVCHV	21	93.28	93.43	93.355	0.913286578738751
20221220_133741_Ol_HR_IPF2_2x_BQ_21C	B07	AAC2CVCHV_BeW96-4_96-5_96-6_23s001124-1-1_Welz_lane1BeWPool966F7_AAC2CVCHV_BeW96-4_96-5_96-6_23s001124-1-1_Welz_lane1BeWPool966F7	55-2x139-4	BeW38	Pool_96-6	AAC2CVCHV	21	87.37	87.3	87.335	0.624273374435051
20221220_133741_Ol_HR_IPF2_2x_BQ_21C	B08	AAC2CVCHV_BeW96-4_96-5_96-6_23s001124-1-1_Welz_lane1BeWPool966F8_AAC2CVCHV_BeW96-4_96-5_96-6_23s001124-1-1_Welz_lane1BeWPool966F8	55-2x139-4	BeW38	Pool_96-6	AAC2CVCHV	21	93.5	93.62	93.56	0.703842704989529
20221220_133741_Ol_HR_IPF2_2x_BQ_21C	B09	AAC2CVCHV_BeW96-4_96-5_96-6_23s001124-1-1_Welz_lane1BeWPool966F9_AAC2CVCHV_BeW96-4_96-5_96-6_23s001124-1-1_Welz_lane1BeWPool966F9	55-2x139-4	BeW38	Pool_96-6	AAC2CVCHV	21				1.64776530711038
20221220_133741_Ol_HR_IPF2_2x_BQ_21C	B10	AAC2CVCHV_BeW96-4_96-5_96-6_23s001124-1-1_Welz_lane1BeWPool966F10_AAC2CVCHV_BeW96-4_96-5_96-6_23s001124-1-1_Welz_lane1BeWPool966F10	55-2x139-4	BeW38	Pool_96-6	AAC2CVCHV	21	87.06	87.13	87.095	0.977583859651796
20221220_133741_Ol_HR_IPF2_2x_BQ_21C	B11	AAC2CVCHV_BeW96-4_96-5_96-6_23s001124-1-1_Welz_lane1BeWPool966F11_AAC2CVCHV_BeW96-4_96-5_96-6_23s001124-1-1_Welz_lane1BeWPool966F11	55-2x139-4	BeW38	Pool_96-6	AAC2CVCHV	21	87.16	87.27	87.215	1.5520673895577
20221220_133741_Ol_HR_IPF2_2x_BQ_21C	B12	AAC2CVCHV_BeW96-4_96-5_96-6_23s001124-1-1_Welz_lane1BeWPool966F12_AAC2CVCHV_BeW96-4_96-5_96-6_23s001124-1-1_Welz_lane1BeWPool966F12	55-2x139-4	BeW38	Pool_96-6	AAC2CVCHV	21	93.28	93.58	93.43	1.05601912179294
20221220_133741_Ol_HR_IPF2_2x_BQ_21C	C01	AAC2CVCHV_BeW96-4_96-5_96-6_23s001124-1-1_Welz_lane1BeWPool966G1_AAC2CVCHV_BeW96-4_96-5_96-6_23s001124-1-1_Welz_lane1BeWPool966G1	55-2x139-4	BeW38	Pool_96-6	AAC2CVCHV	21	80.9	80.9	80.9	0.463841552845815
20221220_133741_Ol_HR_IPF2_2x_BQ_21C	C02	AAC2CVCHV_BeW96-4_96-5_96-6_23s001124-1-1_Welz_lane1BeWPool966G2_AAC2CVCHV_BeW96-4_96-5_96-6_23s001124-1-1_Welz_lane1BeWPool966G2	55-2x139-4	BeW38	Pool_96-6	AAC2CVCHV	21	87.27	87.41	87.34	1.03810432786386
20221220_133741_Ol_HR_IPF2_2x_BQ_21C	C03	AAC2CVCHV_BeW96-4_96-5_96-6_23s001124-1-1_Welz_lane1BeWPool966G3_AAC2CVCHV_BeW96-4_96-5_96-6_23s001124-1-1_Welz_lane1BeWPool966G3	55-2x139-4	BeW38	Pool_96-6	AAC2CVCHV	21		87.37	87.37	0.683861624166906
20221220_133741_Ol_HR_IPF2_2x_BQ_21C	C04	AAC2CVCHV_BeW96-4_96-5_96-6_23s001124-1-1_Welz_lane1BeWPool966G4_AAC2CVCHV_BeW96-4_96-5_96-6_23s001124-1-1_Welz_lane1BeWPool966G4	55-2x139-4	BeW38	Pool_96-6	AAC2CVCHV	21	84.15	87.27	85.71	2.19738688160329
20221220_133741_Ol_HR_IPF2_2x_BQ_21C	C05	AAC2CVCHV_BeW96-4_96-5_96-6_23s001124-1-1_Welz_lane1BeWPool966G5_AAC2CVCHV_BeW96-4_96-5_96-6_23s001124-1-1_Welz_lane1BeWPool966G5	55-2x139-4	BeW38	Pool_96-6	AAC2CVCHV	21	87.27	87.48	87.375	0.595571454481253
20221220_133741_Ol_HR_IPF2_2x_BQ_21C	C06	AAC2CVCHV_BeW96-4_96-5_96-6_23s001124-1-1_Welz_lane1BeWPool966G6_AAC2CVCHV_BeW96-4_96-5_96-6_23s001124-1-1_Welz_lane1BeWPool966G6	55-2x139-4	BeW38	Pool_96-6	AAC2CVCHV	21	93.31	93.62	93.465	1.15806636450236
20221220_133741_Ol_HR_IPF2_2x_BQ_21C	C07	AAC2CVCHV_BeW96-4_96-5_96-6_23s001124-1-1_Welz_lane1BeWPool966G7_AAC2CVCHV_BeW96-4_96-5_96-6_23s001124-1-1_Welz_lane1BeWPool966G7	55-2x139-4	BeW38	Pool_96-6	AAC2CVCHV	21	74.71	74.8	74.755	0.844323322859414
20221220_133741_Ol_HR_IPF2_2x_BQ_21C	C08	AAC2CVCHV_BeW96-4_96-5_96-6_23s001124-1-1_Welz_lane1BeWPool966G8_AAC2CVCHV_BeW96-4_96-5_96-6_23s001124-1-1_Welz_lane1BeWPool966G8	55-2x139-4	BeW38	Pool_96-6	AAC2CVCHV	21	81	81.13	81.065	1.81866254898579
20221220_133741_Ol_HR_IPF2_2x_BQ_21C	C09	AAC2CVCHV_BeW96-4_96-5_96-6_23s001124-1-1_Welz_lane1BeWPool966G9_AAC2CVCHV_BeW96-4_96-5_96-6_23s001124-1-1_Welz_lane1BeWPool966G9	55-2x139-4	BeW38	Pool_96-6	AAC2CVCHV	21		93.46	93.46	1.43071989233856
20221220_133741_Ol_HR_IPF2_2x_BQ_21C	C10	AAC2CVCHV_BeW96-4_96-5_96-6_23s001124-1-1_Welz_lane1BeWPool966G10_AAC2CVCHV_BeW96-4_96-5_96-6_23s001124-1-1_Welz_lane1BeWPool966G10	55-2x139-4	BeW38	Pool_96-6	AAC2CVCHV	21	87.37	87.37	87.37	1.53176357852971
20221220_133741_Ol_HR_IPF2_2x_BQ_21C	C11	AAC2CVCHV_BeW96-4_96-5_96-6_23s001124-1-1_Welz_lane1BeWPool966G11_AAC2CVCHV_BeW96-4_96-5_96-6_23s001124-1-1_Welz_lane1BeWPool966G11	55-2x139-4	BeW38	Pool_96-6	AAC2CVCHV	21	87.16	93.54	90.35	2.13216408483865
20221220_133741_Ol_HR_IPF2_2x_BQ_21C	C12	AAC2CVCHV_BeW96-4_96-5_96-6_23s001124-1-1_Welz_lane1BeWPool966G12_AAC2CVCHV_BeW96-4_96-5_96-6_23s001124-1-1_Welz_lane1BeWPool966G12	55-2x139-4	BeW38	Pool_96-6	AAC2CVCHV	21	87.44		87.44	1.27341707030795
20221220_133741_Ol_HR_IPF2_2x_BQ_21C	D01	AAC2CVCHV_BeW96-4_96-5_96-6_23s001124-1-1_Welz_lane1BeWPool966H1_AAC2CVCHV_BeW96-4_96-5_96-6_23s001124-1-1_Welz_lane1BeWPool966H1	55-2x139-4	BeW38	Pool_96-6	AAC2CVCHV	21	86.95	87.09	87.02	1.12966813765388
20221220_133741_Ol_HR_IPF2_2x_BQ_21C	D02	AAC2CVCHV_BeW96-4_96-5_96-6_23s001124-1-1_Welz_lane1BeWPool966H2_AAC2CVCHV_BeW96-4_96-5_96-6_23s001124-1-1_Welz_lane1BeWPool966H2	55-2x139-4	BeW38	Pool_96-6	AAC2CVCHV	21	87.3	87.23	87.265	0.88309728964063
20221220_133741_Ol_HR_IPF2_2x_BQ_21C	D03	AAC2CVCHV_BeW96-4_96-5_96-6_23s001124-1-1_Welz_lane1BeWPool966H3_AAC2CVCHV_BeW96-4_96-5_96-6_23s001124-1-1_Welz_lane1BeWPool966H3	55-2x139-4	BeW38	Pool_96-6	AAC2CVCHV	21	81.04	80.94	80.99	1.79378595950033
20221220_150126_Ol_HR_IPF2_2x_BQ_28C	A01	AAC2CVCHV_BeW96-4_96-5_96-6_23s001124-1-1_Welz_lane1BeWPool966E1_AAC2CVCHV_BeW96-4_96-5_96-6_23s001124-1-1_Welz_lane1BeWPool966E1	72-2x55-2	BeW38	Pool_96-6	AAC2CVCHV	28	180.63	180.55	180.59	0.588154017773834
20221220_150126_Ol_HR_IPF2_2x_BQ_28C	A02	AAC2CVCHV_BeW96-4_96-5_96-6_23s001124-1-1_Welz_lane1BeWPool966E2_AAC2CVCHV_BeW96-4_96-5_96-6_23s001124-1-1_Welz_lane1BeWPool966E2	72-2x55-2	BeW38	Pool_96-6	AAC2CVCHV	28	174.05	179.9	176.975	0.946228385378236
20221220_150126_Ol_HR_IPF2_2x_BQ_28C	A03	AAC2CVCHV_BeW96-4_96-5_96-6_23s001124-1-1_Welz_lane1BeWPool966E3_AAC2CVCHV_BeW96-4_96-5_96-6_23s001124-1-1_Welz_lane1BeWPool966E3	72-2x55-2	BeW38	Pool_96-6	AAC2CVCHV	28	179.75	180.99	180.37	1.69872490746326
20221220_150126_Ol_HR_IPF2_2x_BQ_28C	A04	AAC2CVCHV_BeW96-4_96-5_96-6_23s001124-1-1_Welz_lane1BeWPool966E4_AAC2CVCHV_BeW96-4_96-5_96-6_23s001124-1-1_Welz_lane1BeWPool966E4	72-2x55-2	BeW38	Pool_96-6	AAC2CVCHV	28	180.33	180.26	180.295	0.525737257405237
20221220_150126_Ol_HR_IPF2_2x_BQ_28C	A05	AAC2CVCHV_BeW96-4_96-5_96-6_23s001124-1-1_Welz_lane1BeWPool966E5_AAC2CVCHV_BeW96-4_96-5_96-6_23s001124-1-1_Welz_lane1BeWPool966E5	72-2x55-2	BeW38	Pool_96-6	AAC2CVCHV	28	174.4	180.48	177.44	0.963370499735946
20221220_150126_Ol_HR_IPF2_2x_BQ_28C	A06	AAC2CVCHV_BeW96-4_96-5_96-6_23s001124-1-1_Welz_lane1BeWPool966E6_AAC2CVCHV_BeW96-4_96-5_96-6_23s001124-1-1_Welz_lane1BeWPool966E6	72-2x55-2	BeW38	Pool_96-6	AAC2CVCHV	28	167.96	168.37	168.165	1.29206339757018
20221220_150126_Ol_HR_IPF2_2x_BQ_28C	A07	AAC2CVCHV_BeW96-4_96-5_96-6_23s001124-1-1_Welz_lane1BeWPool966E7_AAC2CVCHV_BeW96-4_96-5_96-6_23s001124-1-1_Welz_lane1BeWPool966E7	72-2x55-2	BeW38	Pool_96-6	AAC2CVCHV	28	174.33	180.63	177.48	1.27372936920696
20221220_150126_Ol_HR_IPF2_2x_BQ_28C	A08	AAC2CVCHV_BeW96-4_96-5_96-6_23s001124-1-1_Welz_lane1BeWPool966E8_AAC2CVCHV_BeW96-4_96-5_96-6_23s001124-1-1_Welz_lane1BeWPool966E8	72-2x55-2	BeW38	Pool_96-6	AAC2CVCHV	28	180.48	185.95	183.215	1.55938632350865
20221220_150126_Ol_HR_IPF2_2x_BQ_28C	A09	AAC2CVCHV_BeW96-4_96-5_96-6_23s001124-1-1_Welz_lane1BeWPool966E9_AAC2CVCHV_BeW96-4_96-5_96-6_23s001124-1-1_Welz_lane1BeWPool966E9	72-2x55-2	BeW38	Pool_96-6	AAC2CVCHV	28	174.26	174.75	174.505	1.25386247692654
20221220_150126_Ol_HR_IPF2_2x_BQ_28C	A10	AAC2CVCHV_BeW96-4_96-5_96-6_23s001124-1-1_Welz_lane1BeWPool966E10_AAC2CVCHV_BeW96-4_96-5_96-6_23s001124-1-1_Welz_lane1BeWPool966E10	72-2x55-2	BeW38	Pool_96-6	AAC2CVCHV	28	180.33	186.93	183.63	1.17232685670319
20221220_150126_Ol_HR_IPF2_2x_BQ_28C	A11	AAC2CVCHV_BeW96-4_96-5_96-6_23s001124-1-1_Welz_lane1BeWPool966E11_AAC2CVCHV_BeW96-4_96-5_96-6_23s001124-1-1_Welz_lane1BeWPool966E11	72-2x55-2	BeW38	Pool_96-6	AAC2CVCHV	28	174.4	174.54	174.47	0.840019302099095
20221220_150126_Ol_HR_IPF2_2x_BQ_28C	A12	AAC2CVCHV_BeW96-4_96-5_96-6_23s001124-1-1_Welz_lane1BeWPool966E12_AAC2CVCHV_BeW96-4_96-5_96-6_23s001124-1-1_Welz_lane1BeWPool966E12	72-2x55-2	BeW38	Pool_96-6	AAC2CVCHV	28	167.56	174.54	171.05	0.506850763516315
20221220_150126_Ol_HR_IPF2_2x_BQ_28C	B01	AAC2CVCHV_BeW96-4_96-5_96-6_23s001124-1-1_Welz_lane1BeWPool966F1_AAC2CVCHV_BeW96-4_96-5_96-6_23s001124-1-1_Welz_lane1BeWPool966F1	72-2x55-2	BeW38	Pool_96-6	AAC2CVCHV	28	174.75	180.41	177.58	1.18470926010593
20221220_150126_Ol_HR_IPF2_2x_BQ_28C	B02	AAC2CVCHV_BeW96-4_96-5_96-6_23s001124-1-1_Welz_lane1BeWPool966F2_AAC2CVCHV_BeW96-4_96-5_96-6_23s001124-1-1_Welz_lane1BeWPool966F2	55-2x139-4	BeW38	Pool_96-6	AAC2CVCHV	28	142.97	143.08	143.025	0.467793892677064
20221220_150126_Ol_HR_IPF2_2x_BQ_28C	B03	AAC2CVCHV_BeW96-4_96-5_96-6_23s001124-1-1_Welz_lane1BeWPool966F3_AAC2CVCHV_BeW96-4_96-5_96-6_23s001124-1-1_Welz_lane1BeWPool966F3	55-2x139-4	BeW38	Pool_96-6	AAC2CVCHV	28	168.91	174.33	171.62	1.52558510909806
20221220_150126_Ol_HR_IPF2_2x_BQ_28C	B04	AAC2CVCHV_BeW96-4_96-5_96-6_23s001124-1-1_Welz_lane1BeWPool966F4_AAC2CVCHV_BeW96-4_96-5_96-6_23s001124-1-1_Welz_lane1BeWPool966F4	55-2x139-4	BeW38	Pool_96-6	AAC2CVCHV	28	168.24	174.68	171.46	1.49308808180921
20221220_150126_Ol_HR_IPF2_2x_BQ_28C	B05	AAC2CVCHV_BeW96-4_96-5_96-6_23s001124-1-1_Welz_lane1BeWPool966F5_AAC2CVCHV_BeW96-4_96-5_96-6_23s001124-1-1_Welz_lane1BeWPool966F5	55-2x139-4	BeW38	Pool_96-6	AAC2CVCHV	28	168.17	168.57	168.37	0.883651947143856
20221220_150126_Ol_HR_IPF2_2x_BQ_28C	B06	AAC2CVCHV_BeW96-4_96-5_96-6_23s001124-1-1_Welz_lane1BeWPool966F6_AAC2CVCHV_BeW96-4_96-5_96-6_23s001124-1-1_Welz_lane1BeWPool966F6	55-2x139-4	BeW38	Pool_96-6	AAC2CVCHV	28	168.17	174.33	171.25	0.913286578738751
20221220_150126_Ol_HR_IPF2_2x_BQ_28C	B07	AAC2CVCHV_BeW96-4_96-5_96-6_23s001124-1-1_Welz_lane1BeWPool966F7_AAC2CVCHV_BeW96-4_96-5_96-6_23s001124-1-1_Welz_lane1BeWPool966F7	55-2x139-4	BeW38	Pool_96-6	AAC2CVCHV	28		174.54	174.54	0.624273374435051
20221220_150126_Ol_HR_IPF2_2x_BQ_28C	B08	AAC2CVCHV_BeW96-4_96-5_96-6_23s001124-1-1_Welz_lane1BeWPool966F8_AAC2CVCHV_BeW96-4_96-5_96-6_23s001124-1-1_Welz_lane1BeWPool966F8	55-2x139-4	BeW38	Pool_96-6	AAC2CVCHV	28	181.64	186.93	184.285	0.703842704989529
20221220_150126_Ol_HR_IPF2_2x_BQ_28C	B09	AAC2CVCHV_BeW96-4_96-5_96-6_23s001124-1-1_Welz_lane1BeWPool966F9_AAC2CVCHV_BeW96-4_96-5_96-6_23s001124-1-1_Welz_lane1BeWPool966F9	55-2x139-4	BeW38	Pool_96-6	AAC2CVCHV	28	168.51	174.54	171.525	1.64776530711038
20221220_150126_Ol_HR_IPF2_2x_BQ_28C	B10	AAC2CVCHV_BeW96-4_96-5_96-6_23s001124-1-1_Welz_lane1BeWPool966F10_AAC2CVCHV_BeW96-4_96-5_96-6_23s001124-1-1_Welz_lane1BeWPool966F10	55-2x139-4	BeW38	Pool_96-6	AAC2CVCHV	28	168.1	173.97	171.035	0.977583859651796
20221220_150126_Ol_HR_IPF2_2x_BQ_28C	B11	AAC2CVCHV_BeW96-4_96-5_96-6_23s001124-1-1_Welz_lane1BeWPool966F11_AAC2CVCHV_BeW96-4_96-5_96-6_23s001124-1-1_Welz_lane1BeWPool966F11	55-2x139-4	BeW38	Pool_96-6	AAC2CVCHV	28	168.37	174.05	171.21	1.5520673895577
20221220_150126_Ol_HR_IPF2_2x_BQ_28C	B12	AAC2CVCHV_BeW96-4_96-5_96-6_23s001124-1-1_Welz_lane1BeWPool966F12_AAC2CVCHV_BeW96-4_96-5_96-6_23s001124-1-1_Welz_lane1BeWPool966F12	55-2x139-4	BeW38	Pool_96-6	AAC2CVCHV	28	168.51	174.33	171.42	1.05601912179294
20221220_150126_Ol_HR_IPF2_2x_BQ_28C	C01	AAC2CVCHV_BeW96-4_96-5_96-6_23s001124-1-1_Welz_lane1BeWPool966G1_AAC2CVCHV_BeW96-4_96-5_96-6_23s001124-1-1_Welz_lane1BeWPool966G1	55-2x139-4	BeW38	Pool_96-6	AAC2CVCHV	28	162.07	168.51	165.29	0.463841552845815
20221220_150126_Ol_HR_IPF2_2x_BQ_28C	C02	AAC2CVCHV_BeW96-4_96-5_96-6_23s001124-1-1_Welz_lane1BeWPool966G2_AAC2CVCHV_BeW96-4_96-5_96-6_23s001124-1-1_Welz_lane1BeWPool966G2	55-2x139-4	BeW38	Pool_96-6	AAC2CVCHV	28	173.69		173.69	1.03810432786386
20221220_150126_Ol_HR_IPF2_2x_BQ_28C	C03	AAC2CVCHV_BeW96-4_96-5_96-6_23s001124-1-1_Welz_lane1BeWPool966G3_AAC2CVCHV_BeW96-4_96-5_96-6_23s001124-1-1_Welz_lane1BeWPool966G3	55-2x139-4	BeW38	Pool_96-6	AAC2CVCHV	28	162.79	162.53	162.66	0.683861624166906
20221220_150126_Ol_HR_IPF2_2x_BQ_28C	C04	AAC2CVCHV_BeW96-4_96-5_96-6_23s001124-1-1_Welz_lane1BeWPool966G4_AAC2CVCHV_BeW96-4_96-5_96-6_23s001124-1-1_Welz_lane1BeWPool966G4	55-2x139-4	BeW38	Pool_96-6	AAC2CVCHV	28		174.4	174.4	2.19738688160329
20221220_150126_Ol_HR_IPF2_2x_BQ_28C	C05	AAC2CVCHV_BeW96-4_96-5_96-6_23s001124-1-1_Welz_lane1BeWPool966G5_AAC2CVCHV_BeW96-4_96-5_96-6_23s001124-1-1_Welz_lane1BeWPool966G5	55-2x139-4	BeW38	Pool_96-6	AAC2CVCHV	28	168.57	167.69	168.13	0.595571454481253
20221220_150126_Ol_HR_IPF2_2x_BQ_28C	C06	AAC2CVCHV_BeW96-4_96-5_96-6_23s001124-1-1_Welz_lane1BeWPool966G6_AAC2CVCHV_BeW96-4_96-5_96-6_23s001124-1-1_Welz_lane1BeWPool966G6	55-2x139-4	BeW38	Pool_96-6	AAC2CVCHV	28	168.51	174.26	171.385	1.15806636450236
20221220_150126_Ol_HR_IPF2_2x_BQ_28C	C07	AAC2CVCHV_BeW96-4_96-5_96-6_23s001124-1-1_Welz_lane1BeWPool966G7_AAC2CVCHV_BeW96-4_96-5_96-6_23s001124-1-1_Welz_lane1BeWPool966G7	55-2x139-4	BeW38	Pool_96-6	AAC2CVCHV	28	143.31	143.77	143.54	0.844323322859414
20221220_150126_Ol_HR_IPF2_2x_BQ_28C	C08	AAC2CVCHV_BeW96-4_96-5_96-6_23s001124-1-1_Welz_lane1BeWPool966G8_AAC2CVCHV_BeW96-4_96-5_96-6_23s001124-1-1_Welz_lane1BeWPool966G8	55-2x139-4	BeW38	Pool_96-6	AAC2CVCHV	28	168.03		168.03	1.81866254898579
20221220_150126_Ol_HR_IPF2_2x_BQ_28C	C09	AAC2CVCHV_BeW96-4_96-5_96-6_23s001124-1-1_Welz_lane1BeWPool966G9_AAC2CVCHV_BeW96-4_96-5_96-6_23s001124-1-1_Welz_lane1BeWPool966G9	55-2x139-4	BeW38	Pool_96-6	AAC2CVCHV	28	173.27	174.4	173.835	1.43071989233856
20221220_150126_Ol_HR_IPF2_2x_BQ_28C	C10	AAC2CVCHV_BeW96-4_96-5_96-6_23s001124-1-1_Welz_lane1BeWPool966G10_AAC2CVCHV_BeW96-4_96-5_96-6_23s001124-1-1_Welz_lane1BeWPool966G10	55-2x139-4	BeW38	Pool_96-6	AAC2CVCHV	28	167.63	174.33	170.98	1.53176357852971
20221220_150126_Ol_HR_IPF2_2x_BQ_28C	C11	AAC2CVCHV_BeW96-4_96-5_96-6_23s001124-1-1_Welz_lane1BeWPool966G11_AAC2CVCHV_BeW96-4_96-5_96-6_23s001124-1-1_Welz_lane1BeWPool966G11	55-2x139-4	BeW38	Pool_96-6	AAC2CVCHV	28	186.78	186.18	186.48	2.13216408483865
20221220_150126_Ol_HR_IPF2_2x_BQ_28C	C12	AAC2CVCHV_BeW96-4_96-5_96-6_23s001124-1-1_Welz_lane1BeWPool966G12_AAC2CVCHV_BeW96-4_96-5_96-6_23s001124-1-1_Welz_lane1BeWPool966G12	55-2x139-4	BeW38	Pool_96-6	AAC2CVCHV	28		174.61	174.61	1.27341707030795
20221220_150126_Ol_HR_IPF2_2x_BQ_28C	D01	AAC2CVCHV_BeW96-4_96-5_96-6_23s001124-1-1_Welz_lane1BeWPool966H1_AAC2CVCHV_BeW96-4_96-5_96-6_23s001124-1-1_Welz_lane1BeWPool966H1	55-2x139-4	BeW38	Pool_96-6	AAC2CVCHV	28	174.54	180.26	177.4	1.12966813765388
20221220_150126_Ol_HR_IPF2_2x_BQ_28C	D02	AAC2CVCHV_BeW96-4_96-5_96-6_23s001124-1-1_Welz_lane1BeWPool966H2_AAC2CVCHV_BeW96-4_96-5_96-6_23s001124-1-1_Welz_lane1BeWPool966H2	55-2x139-4	BeW38	Pool_96-6	AAC2CVCHV	28	167.9	168.24	168.07	0.88309728964063
20221220_150126_Ol_HR_IPF2_2x_BQ_28C	D03	AAC2CVCHV_BeW96-4_96-5_96-6_23s001124-1-1_Welz_lane1BeWPool966H3_AAC2CVCHV_BeW96-4_96-5_96-6_23s001124-1-1_Welz_lane1BeWPool966H3	55-2x139-4	BeW38	Pool_96-6	AAC2CVCHV	28	161.81		161.81	1.79378595950033
20221220_161013_Ol_HR_IPF2_2x_BQ_35C	A01	AAC2CVCHV_BeW96-4_96-5_96-6_23s001124-1-1_Welz_lane1BeWPool966E1_AAC2CVCHV_BeW96-4_96-5_96-6_23s001124-1-1_Welz_lane1BeWPool966E1	72-2x55-2	BeW38	Pool_96-6	AAC2CVCHV	35	273.83	279.6	276.715	0.588154017773834
20221220_161013_Ol_HR_IPF2_2x_BQ_35C	A02	AAC2CVCHV_BeW96-4_96-5_96-6_23s001124-1-1_Welz_lane1BeWPool966E2_AAC2CVCHV_BeW96-4_96-5_96-6_23s001124-1-1_Welz_lane1BeWPool966E2	72-2x55-2	BeW38	Pool_96-6	AAC2CVCHV	35	268.15	273.61	270.88	0.946228385378236
20221220_161013_Ol_HR_IPF2_2x_BQ_35C	A03	AAC2CVCHV_BeW96-4_96-5_96-6_23s001124-1-1_Welz_lane1BeWPool966E3_AAC2CVCHV_BeW96-4_96-5_96-6_23s001124-1-1_Welz_lane1BeWPool966E3	72-2x55-2	BeW38	Pool_96-6	AAC2CVCHV	35	285.82	286.74	286.28	1.69872490746326
20221220_161013_Ol_HR_IPF2_2x_BQ_35C	A04	AAC2CVCHV_BeW96-4_96-5_96-6_23s001124-1-1_Welz_lane1BeWPool966E4_AAC2CVCHV_BeW96-4_96-5_96-6_23s001124-1-1_Welz_lane1BeWPool966E4	72-2x55-2	BeW38	Pool_96-6	AAC2CVCHV	35	274.38	275.16	274.77	0.525737257405237
20221220_161013_Ol_HR_IPF2_2x_BQ_35C	A05	AAC2CVCHV_BeW96-4_96-5_96-6_23s001124-1-1_Welz_lane1BeWPool966E5_AAC2CVCHV_BeW96-4_96-5_96-6_23s001124-1-1_Welz_lane1BeWPool966E5	72-2x55-2	BeW38	Pool_96-6	AAC2CVCHV	35		267.5	267.5	0.963370499735946
20221220_161013_Ol_HR_IPF2_2x_BQ_35C	A06	AAC2CVCHV_BeW96-4_96-5_96-6_23s001124-1-1_Welz_lane1BeWPool966E6_AAC2CVCHV_BeW96-4_96-5_96-6_23s001124-1-1_Welz_lane1BeWPool966E6	72-2x55-2	BeW38	Pool_96-6	AAC2CVCHV	35	248.64		248.64	1.29206339757018
20221220_161013_Ol_HR_IPF2_2x_BQ_35C	A07	AAC2CVCHV_BeW96-4_96-5_96-6_23s001124-1-1_Welz_lane1BeWPool966E7_AAC2CVCHV_BeW96-4_96-5_96-6_23s001124-1-1_Welz_lane1BeWPool966E7	72-2x55-2	BeW38	Pool_96-6	AAC2CVCHV	35		268.69	268.69	1.27372936920696
20221220_161013_Ol_HR_IPF2_2x_BQ_35C	A08	AAC2CVCHV_BeW96-4_96-5_96-6_23s001124-1-1_Welz_lane1BeWPool966E8_AAC2CVCHV_BeW96-4_96-5_96-6_23s001124-1-1_Welz_lane1BeWPool966E8	72-2x55-2	BeW38	Pool_96-6	AAC2CVCHV	35	273.5	275.05	274.275	1.55938632350865
20221220_161013_Ol_HR_IPF2_2x_BQ_35C	A09	AAC2CVCHV_BeW96-4_96-5_96-6_23s001124-1-1_Welz_lane1BeWPool966E9_AAC2CVCHV_BeW96-4_96-5_96-6_23s001124-1-1_Welz_lane1BeWPool966E9	72-2x55-2	BeW38	Pool_96-6	AAC2CVCHV	35	268.15	273.94	271.045	1.25386247692654
20221220_161013_Ol_HR_IPF2_2x_BQ_35C	A10	AAC2CVCHV_BeW96-4_96-5_96-6_23s001124-1-1_Welz_lane1BeWPool966E10_AAC2CVCHV_BeW96-4_96-5_96-6_23s001124-1-1_Welz_lane1BeWPool966E10	72-2x55-2	BeW38	Pool_96-6	AAC2CVCHV	35	280.51	281.3	280.905	1.17232685670319
20221220_161013_Ol_HR_IPF2_2x_BQ_35C	A11	AAC2CVCHV_BeW96-4_96-5_96-6_23s001124-1-1_Welz_lane1BeWPool966E11_AAC2CVCHV_BeW96-4_96-5_96-6_23s001124-1-1_Welz_lane1BeWPool966E11	72-2x55-2	BeW38	Pool_96-6	AAC2CVCHV	35	268.26	273.94	271.1	0.840019302099095
20221220_161013_Ol_HR_IPF2_2x_BQ_35C	A12	AAC2CVCHV_BeW96-4_96-5_96-6_23s001124-1-1_Welz_lane1BeWPool966E12_AAC2CVCHV_BeW96-4_96-5_96-6_23s001124-1-1_Welz_lane1BeWPool966E12	72-2x55-2	BeW38	Pool_96-6	AAC2CVCHV	35	267.82	273.83	270.825	0.506850763516315
20221220_161013_Ol_HR_IPF2_2x_BQ_35C	B01	AAC2CVCHV_BeW96-4_96-5_96-6_23s001124-1-1_Welz_lane1BeWPool966F1_AAC2CVCHV_BeW96-4_96-5_96-6_23s001124-1-1_Welz_lane1BeWPool966F1	72-2x55-2	BeW38	Pool_96-6	AAC2CVCHV	35	267.93	268.15	268.04	1.18470926010593
20221220_161013_Ol_HR_IPF2_2x_BQ_35C	B02	AAC2CVCHV_BeW96-4_96-5_96-6_23s001124-1-1_Welz_lane1BeWPool966F2_AAC2CVCHV_BeW96-4_96-5_96-6_23s001124-1-1_Welz_lane1BeWPool966F2	55-2x139-4	BeW38	Pool_96-6	AAC2CVCHV	35	218.08	218.17	218.125	0.467793892677064
20221220_161013_Ol_HR_IPF2_2x_BQ_35C	B03	AAC2CVCHV_BeW96-4_96-5_96-6_23s001124-1-1_Welz_lane1BeWPool966F3_AAC2CVCHV_BeW96-4_96-5_96-6_23s001124-1-1_Welz_lane1BeWPool966F3	55-2x139-4	BeW38	Pool_96-6	AAC2CVCHV	35	261.38	261.91	261.645	1.52558510909806
20221220_161013_Ol_HR_IPF2_2x_BQ_35C	B04	AAC2CVCHV_BeW96-4_96-5_96-6_23s001124-1-1_Welz_lane1BeWPool966F4_AAC2CVCHV_BeW96-4_96-5_96-6_23s001124-1-1_Welz_lane1BeWPool966F4	55-2x139-4	BeW38	Pool_96-6	AAC2CVCHV	35		267.61	267.61	1.49308808180921
20221220_161013_Ol_HR_IPF2_2x_BQ_35C	B05	AAC2CVCHV_BeW96-4_96-5_96-6_23s001124-1-1_Welz_lane1BeWPool966F5_AAC2CVCHV_BeW96-4_96-5_96-6_23s001124-1-1_Welz_lane1BeWPool966F5	55-2x139-4	BeW38	Pool_96-6	AAC2CVCHV	35	248.94	248.44	248.69	0.883651947143856
20221220_161013_Ol_HR_IPF2_2x_BQ_35C	B06	AAC2CVCHV_BeW96-4_96-5_96-6_23s001124-1-1_Welz_lane1BeWPool966F6_AAC2CVCHV_BeW96-4_96-5_96-6_23s001124-1-1_Welz_lane1BeWPool966F6	55-2x139-4	BeW38	Pool_96-6	AAC2CVCHV	35	261.91		261.91	0.913286578738751
20221220_161013_Ol_HR_IPF2_2x_BQ_35C	B07	AAC2CVCHV_BeW96-4_96-5_96-6_23s001124-1-1_Welz_lane1BeWPool966F7_AAC2CVCHV_BeW96-4_96-5_96-6_23s001124-1-1_Welz_lane1BeWPool966F7	55-2x139-4	BeW38	Pool_96-6	AAC2CVCHV	35	252.63		252.63	0.624273374435051
20221220_161013_Ol_HR_IPF2_2x_BQ_35C	B08	AAC2CVCHV_BeW96-4_96-5_96-6_23s001124-1-1_Welz_lane1BeWPool966F8_AAC2CVCHV_BeW96-4_96-5_96-6_23s001124-1-1_Welz_lane1BeWPool966F8	55-2x139-4	BeW38	Pool_96-6	AAC2CVCHV	35	268.26	279.94	274.1	0.703842704989529
20221220_161013_Ol_HR_IPF2_2x_BQ_35C	B09	AAC2CVCHV_BeW96-4_96-5_96-6_23s001124-1-1_Welz_lane1BeWPool966F9_AAC2CVCHV_BeW96-4_96-5_96-6_23s001124-1-1_Welz_lane1BeWPool966F9	55-2x139-4	BeW38	Pool_96-6	AAC2CVCHV	35		273.94	273.94	1.64776530711038
20221220_161013_Ol_HR_IPF2_2x_BQ_35C	B10	AAC2CVCHV_BeW96-4_96-5_96-6_23s001124-1-1_Welz_lane1BeWPool966F10_AAC2CVCHV_BeW96-4_96-5_96-6_23s001124-1-1_Welz_lane1BeWPool966F10	55-2x139-4	BeW38	Pool_96-6	AAC2CVCHV	35		248.84	248.84	0.977583859651796
20221220_161013_Ol_HR_IPF2_2x_BQ_35C	B11	AAC2CVCHV_BeW96-4_96-5_96-6_23s001124-1-1_Welz_lane1BeWPool966F11_AAC2CVCHV_BeW96-4_96-5_96-6_23s001124-1-1_Welz_lane1BeWPool966F11	55-2x139-4	BeW38	Pool_96-6	AAC2CVCHV	35	260.65	268.15	264.4	1.5520673895577
20221220_161013_Ol_HR_IPF2_2x_BQ_35C	B12	AAC2CVCHV_BeW96-4_96-5_96-6_23s001124-1-1_Welz_lane1BeWPool966F12_AAC2CVCHV_BeW96-4_96-5_96-6_23s001124-1-1_Welz_lane1BeWPool966F12	55-2x139-4	BeW38	Pool_96-6	AAC2CVCHV	35		273.72	273.72	1.05601912179294
20221220_161013_Ol_HR_IPF2_2x_BQ_35C	C01	AAC2CVCHV_BeW96-4_96-5_96-6_23s001124-1-1_Welz_lane1BeWPool966G1_AAC2CVCHV_BeW96-4_96-5_96-6_23s001124-1-1_Welz_lane1BeWPool966G1	55-2x139-4	BeW38	Pool_96-6	AAC2CVCHV	35	267.5	267.82	267.66	0.463841552845815
20221220_161013_Ol_HR_IPF2_2x_BQ_35C	C02	AAC2CVCHV_BeW96-4_96-5_96-6_23s001124-1-1_Welz_lane1BeWPool966G2_AAC2CVCHV_BeW96-4_96-5_96-6_23s001124-1-1_Welz_lane1BeWPool966G2	55-2x139-4	BeW38	Pool_96-6	AAC2CVCHV	35	261.91	260.75	261.33	1.03810432786386
20221220_161013_Ol_HR_IPF2_2x_BQ_35C	C03	AAC2CVCHV_BeW96-4_96-5_96-6_23s001124-1-1_Welz_lane1BeWPool966G3_AAC2CVCHV_BeW96-4_96-5_96-6_23s001124-1-1_Welz_lane1BeWPool966G3	55-2x139-4	BeW38	Pool_96-6	AAC2CVCHV	35		242.52	242.52	0.683861624166906
20221220_161013_Ol_HR_IPF2_2x_BQ_35C	C04	AAC2CVCHV_BeW96-4_96-5_96-6_23s001124-1-1_Welz_lane1BeWPool966G4_AAC2CVCHV_BeW96-4_96-5_96-6_23s001124-1-1_Welz_lane1BeWPool966G4	55-2x139-4	BeW38	Pool_96-6	AAC2CVCHV	35	273.5		273.5	2.19738688160329
20221220_161013_Ol_HR_IPF2_2x_BQ_35C	C05	AAC2CVCHV_BeW96-4_96-5_96-6_23s001124-1-1_Welz_lane1BeWPool966G5_AAC2CVCHV_BeW96-4_96-5_96-6_23s001124-1-1_Welz_lane1BeWPool966G5	55-2x139-4	BeW38	Pool_96-6	AAC2CVCHV	35	255.78	261.7	258.74	0.595571454481253
20221220_161013_Ol_HR_IPF2_2x_BQ_35C	C06	AAC2CVCHV_BeW96-4_96-5_96-6_23s001124-1-1_Welz_lane1BeWPool966G6_AAC2CVCHV_BeW96-4_96-5_96-6_23s001124-1-1_Welz_lane1BeWPool966G6	55-2x139-4	BeW38	Pool_96-6	AAC2CVCHV	35	261.81	267.82	264.815	1.15806636450236
20221220_161013_Ol_HR_IPF2_2x_BQ_35C	C07	AAC2CVCHV_BeW96-4_96-5_96-6_23s001124-1-1_Welz_lane1BeWPool966G7_AAC2CVCHV_BeW96-4_96-5_96-6_23s001124-1-1_Welz_lane1BeWPool966G7	55-2x139-4	BeW38	Pool_96-6	AAC2CVCHV	35	217.64	224.59	221.115	0.844323322859414
20221220_161013_Ol_HR_IPF2_2x_BQ_35C	C08	AAC2CVCHV_BeW96-4_96-5_96-6_23s001124-1-1_Welz_lane1BeWPool966G8_AAC2CVCHV_BeW96-4_96-5_96-6_23s001124-1-1_Welz_lane1BeWPool966G8	55-2x139-4	BeW38	Pool_96-6	AAC2CVCHV	35				1.81866254898579
20221220_161013_Ol_HR_IPF2_2x_BQ_35C	C09	AAC2CVCHV_BeW96-4_96-5_96-6_23s001124-1-1_Welz_lane1BeWPool966G9_AAC2CVCHV_BeW96-4_96-5_96-6_23s001124-1-1_Welz_lane1BeWPool966G9	55-2x139-4	BeW38	Pool_96-6	AAC2CVCHV	35	267.72	273.39	270.555	1.43071989233856
20221220_161013_Ol_HR_IPF2_2x_BQ_35C	C10	AAC2CVCHV_BeW96-4_96-5_96-6_23s001124-1-1_Welz_lane1BeWPool966G10_AAC2CVCHV_BeW96-4_96-5_96-6_23s001124-1-1_Welz_lane1BeWPool966G10	55-2x139-4	BeW38	Pool_96-6	AAC2CVCHV	35	260.65	268.04	264.345	1.53176357852971
20221220_161013_Ol_HR_IPF2_2x_BQ_35C	C11	AAC2CVCHV_BeW96-4_96-5_96-6_23s001124-1-1_Welz_lane1BeWPool966G11_AAC2CVCHV_BeW96-4_96-5_96-6_23s001124-1-1_Welz_lane1BeWPool966G11	55-2x139-4	BeW38	Pool_96-6	AAC2CVCHV	35	286.28	287.09	286.685	2.13216408483865
20221220_161013_Ol_HR_IPF2_2x_BQ_35C	C12	AAC2CVCHV_BeW96-4_96-5_96-6_23s001124-1-1_Welz_lane1BeWPool966G12_AAC2CVCHV_BeW96-4_96-5_96-6_23s001124-1-1_Welz_lane1BeWPool966G12	55-2x139-4	BeW38	Pool_96-6	AAC2CVCHV	35	274.38	273.06	273.72	1.27341707030795
20221220_161013_Ol_HR_IPF2_2x_BQ_35C	D01	AAC2CVCHV_BeW96-4_96-5_96-6_23s001124-1-1_Welz_lane1BeWPool966H1_AAC2CVCHV_BeW96-4_96-5_96-6_23s001124-1-1_Welz_lane1BeWPool966H1	55-2x139-4	BeW38	Pool_96-6	AAC2CVCHV	35	280.05	280.28	280.165	1.12966813765388
20221220_161013_Ol_HR_IPF2_2x_BQ_35C	D02	AAC2CVCHV_BeW96-4_96-5_96-6_23s001124-1-1_Welz_lane1BeWPool966H2_AAC2CVCHV_BeW96-4_96-5_96-6_23s001124-1-1_Welz_lane1BeWPool966H2	55-2x139-4	BeW38	Pool_96-6	AAC2CVCHV	35	260.75	268.36	264.555	0.88309728964063
20221220_161013_Ol_HR_IPF2_2x_BQ_35C	D03	AAC2CVCHV_BeW96-4_96-5_96-6_23s001124-1-1_Welz_lane1BeWPool966H3_AAC2CVCHV_BeW96-4_96-5_96-6_23s001124-1-1_Welz_lane1BeWPool966H3	55-2x139-4	BeW38	Pool_96-6	AAC2CVCHV	35	268.36	267.61	267.985	1.79378595950033
20230116_134013_Ol_HR_IPF2_2x_BQ_21C	A01	AAC2CVMHV_BeW96-7_96-8_96-9_23s001125-1-1_Welz_lane1BeWPool968A1_AAC2CVMHV_BeW96-7_96-8_96-9_23s001125-1-1_Welz_lane1BeWPool968A1	55-2x139-4	BeW39	Pool_96-8	AAC2CVMHV	21	90.75	90.49	90.62	2.00545216469374
20230116_134013_Ol_HR_IPF2_2x_BQ_21C	A02	AAC2CVMHV_BeW96-7_96-8_96-9_23s001125-1-1_Welz_lane1BeWPool968A2_AAC2CVMHV_BeW96-7_96-8_96-9_23s001125-1-1_Welz_lane1BeWPool968A2	55-2x139-4	BeW39	Pool_96-8	AAC2CVMHV	21	84.6	84.6	84.6	0.298164891671653
20230116_134013_Ol_HR_IPF2_2x_BQ_21C	A03	AAC2CVMHV_BeW96-7_96-8_96-9_23s001125-1-1_Welz_lane1BeWPool968A3_AAC2CVMHV_BeW96-7_96-8_96-9_23s001125-1-1_Welz_lane1BeWPool968A3	55-2x139-4	BeW39	Pool_96-8	AAC2CVMHV	21	84.53	84.53	84.53	1.3769131611197
20230116_134013_Ol_HR_IPF2_2x_BQ_21C	A04	AAC2CVMHV_BeW96-7_96-8_96-9_23s001125-1-1_Welz_lane1BeWPool968A4_AAC2CVMHV_BeW96-7_96-8_96-9_23s001125-1-1_Welz_lane1BeWPool968A4	55-2x139-4	BeW39	Pool_96-8	AAC2CVMHV	21	96.56	96.8	96.68	5.5141264110198
20230116_134013_Ol_HR_IPF2_2x_BQ_21C	A05	AAC2CVMHV_BeW96-7_96-8_96-9_23s001125-1-1_Welz_lane1BeWPool968A5_AAC2CVMHV_BeW96-7_96-8_96-9_23s001125-1-1_Welz_lane1BeWPool968A5	55-2x139-4	BeW39	Pool_96-8	AAC2CVMHV	21		90.6	90.6	3.1519249216445
20230116_134013_Ol_HR_IPF2_2x_BQ_21C	A06	AAC2CVMHV_BeW96-7_96-8_96-9_23s001125-1-1_Welz_lane1BeWPool968A6_AAC2CVMHV_BeW96-7_96-8_96-9_23s001125-1-1_Welz_lane1BeWPool968A6	55-2x139-4	BeW39	Pool_96-8	AAC2CVMHV	21	84.67		84.67	4.80385695870145
20230116_134013_Ol_HR_IPF2_2x_BQ_21C	A07	AAC2CVMHV_BeW96-7_96-8_96-9_23s001125-1-1_Welz_lane1BeWPool968A7_AAC2CVMHV_BeW96-7_96-8_96-9_23s001125-1-1_Welz_lane1BeWPool968A7	55-2x139-4	BeW39	Pool_96-8	AAC2CVMHV	21	90.34	90.56	90.45	0.442054609497691
20230116_134013_Ol_HR_IPF2_2x_BQ_21C	A08	AAC2CVMHV_BeW96-7_96-8_96-9_23s001125-1-1_Welz_lane1BeWPool968A8_AAC2CVMHV_BeW96-7_96-8_96-9_23s001125-1-1_Welz_lane1BeWPool968A8	55-2x139-4	BeW39	Pool_96-8	AAC2CVMHV	21	90.45	90.53	90.49	1.81999621541252
20230116_134013_Ol_HR_IPF2_2x_BQ_21C	A09	AAC2CVMHV_BeW96-7_96-8_96-9_23s001125-1-1_Welz_lane1BeWPool968A9_AAC2CVMHV_BeW96-7_96-8_96-9_23s001125-1-1_Welz_lane1BeWPool968A9	55-2x139-4	BeW39	Pool_96-8	AAC2CVMHV	21		84.49	84.49	4.54218127392045
20230116_134013_Ol_HR_IPF2_2x_BQ_21C	A10	AAC2CVMHV_BeW96-7_96-8_96-9_23s001125-1-1_Welz_lane1BeWPool968A10_AAC2CVMHV_BeW96-7_96-8_96-9_23s001125-1-1_Welz_lane1BeWPool968A10	55-2x139-4	BeW39	Pool_96-8	AAC2CVMHV	21	78.52	78.59	78.555	3.77696978498071
20230116_134013_Ol_HR_IPF2_2x_BQ_21C	A11	AAC2CVMHV_BeW96-7_96-8_96-9_23s001125-1-1_Welz_lane1BeWPool968A11_AAC2CVMHV_BeW96-7_96-8_96-9_23s001125-1-1_Welz_lane1BeWPool968A11	55-2x139-4	BeW39	Pool_96-8	AAC2CVMHV	21	90.49	90.98	90.735	5.08917307888891
20230116_134013_Ol_HR_IPF2_2x_BQ_21C	A12	AAC2CVMHV_BeW96-7_96-8_96-9_23s001125-1-1_Welz_lane1BeWPool968A12_AAC2CVMHV_BeW96-7_96-8_96-9_23s001125-1-1_Welz_lane1BeWPool968A12	55-2x139-4	BeW39	Pool_96-8	AAC2CVMHV	21	90.64	90.64	90.64	4.05935770110476
20230116_134013_Ol_HR_IPF2_2x_BQ_21C	B01	AAC2CVMHV_BeW96-7_96-8_96-9_23s001125-1-1_Welz_lane1BeWPool968B1_AAC2CVMHV_BeW96-7_96-8_96-9_23s001125-1-1_Welz_lane1BeWPool968B1	55-2x139-4	BeW39	Pool_96-8	AAC2CVMHV	21	72.39	72.3	72.345	0.482666648204467
20230116_134013_Ol_HR_IPF2_2x_BQ_21C	B02	AAC2CVMHV_BeW96-7_96-8_96-9_23s001125-1-1_Welz_lane1BeWPool968B2_AAC2CVMHV_BeW96-7_96-8_96-9_23s001125-1-1_Welz_lane1BeWPool968B2	55-2x139-4	BeW39	Pool_96-8	AAC2CVMHV	21		84.35	84.35	0.450816142575875
20230116_134013_Ol_HR_IPF2_2x_BQ_21C	B03	AAC2CVMHV_BeW96-7_96-8_96-9_23s001125-1-1_Welz_lane1BeWPool968B3_AAC2CVMHV_BeW96-7_96-8_96-9_23s001125-1-1_Welz_lane1BeWPool968B3	55-2x139-4	BeW39	Pool_96-8	AAC2CVMHV	21	90.56		90.56	0.00014720035044612
20230116_134013_Ol_HR_IPF2_2x_BQ_21C	B04	AAC2CVMHV_BeW96-7_96-8_96-9_23s001125-1-1_Welz_lane1BeWPool968B4_AAC2CVMHV_BeW96-7_96-8_96-9_23s001125-1-1_Welz_lane1BeWPool968B4	72-2x55-2	BeW39	Pool_96-8	AAC2CVMHV	21	102.43	102.6	102.515	1.48652590187505
20230116_134013_Ol_HR_IPF2_2x_BQ_21C	B05	AAC2CVMHV_BeW96-7_96-8_96-9_23s001125-1-1_Welz_lane1BeWPool968B5_AAC2CVMHV_BeW96-7_96-8_96-9_23s001125-1-1_Welz_lane1BeWPool968B5	72-2x55-2	BeW39	Pool_96-8	AAC2CVMHV	21	90.49	90.6	90.545	1.46700977095576
20230116_134013_Ol_HR_IPF2_2x_BQ_21C	B06	AAC2CVMHV_BeW96-7_96-8_96-9_23s001125-1-1_Welz_lane1BeWPool968B6_AAC2CVMHV_BeW96-7_96-8_96-9_23s001125-1-1_Welz_lane1BeWPool968B6	72-2x55-2	BeW39	Pool_96-8	AAC2CVMHV	21	90.41	90.79	90.6	1.92448807842956
20230116_134013_Ol_HR_IPF2_2x_BQ_21C	B07	AAC2CVMHV_BeW96-7_96-8_96-9_23s001125-1-1_Welz_lane1BeWPool968B7_AAC2CVMHV_BeW96-7_96-8_96-9_23s001125-1-1_Welz_lane1BeWPool968B7	72-2x55-2	BeW39	Pool_96-8	AAC2CVMHV	21	96.48	96.52	96.5	1.35557115651399
20230116_134013_Ol_HR_IPF2_2x_BQ_21C	B08	AAC2CVMHV_BeW96-7_96-8_96-9_23s001125-1-1_Welz_lane1BeWPool968B8_AAC2CVMHV_BeW96-7_96-8_96-9_23s001125-1-1_Welz_lane1BeWPool968B8	72-2x55-2	BeW39	Pool_96-8	AAC2CVMHV	21	96.64	96.48	96.56	1.8323273273585
20230116_134013_Ol_HR_IPF2_2x_BQ_21C	B09	AAC2CVMHV_BeW96-7_96-8_96-9_23s001125-1-1_Welz_lane1BeWPool968B9_AAC2CVMHV_BeW96-7_96-8_96-9_23s001125-1-1_Welz_lane1BeWPool968B9	72-2x55-2	BeW39	Pool_96-8	AAC2CVMHV	21	102.98	102.81	102.895	2.00645950302036
20230116_134013_Ol_HR_IPF2_2x_BQ_21C	B10	AAC2CVMHV_BeW96-7_96-8_96-9_23s001125-1-1_Welz_lane1BeWPool968B10_AAC2CVMHV_BeW96-7_96-8_96-9_23s001125-1-1_Welz_lane1BeWPool968B10	72-2x55-2	BeW39	Pool_96-8	AAC2CVMHV	21		96.44	96.44	1.29457562315115
20230116_134013_Ol_HR_IPF2_2x_BQ_21C	B11	AAC2CVMHV_BeW96-7_96-8_96-9_23s001125-1-1_Welz_lane1BeWPool968B11_AAC2CVMHV_BeW96-7_96-8_96-9_23s001125-1-1_Welz_lane1BeWPool968B11	72-2x55-2	BeW39	Pool_96-8	AAC2CVMHV	21	90.45		90.45	1.32005395883048
20230116_134013_Ol_HR_IPF2_2x_BQ_21C	B12	AAC2CVMHV_BeW96-7_96-8_96-9_23s001125-1-1_Welz_lane1BeWPool968B12_AAC2CVMHV_BeW96-7_96-8_96-9_23s001125-1-1_Welz_lane1BeWPool968B12	72-2x55-2	BeW39	Pool_96-8	AAC2CVMHV	21	90.6	90.64	90.62	1.83063420931295
20230116_134013_Ol_HR_IPF2_2x_BQ_21C	C01	AAC2CVMHV_BeW96-7_96-8_96-9_23s001125-1-1_Welz_lane1BeWPool968C1_AAC2CVMHV_BeW96-7_96-8_96-9_23s001125-1-1_Welz_lane1BeWPool968C1	72-2x55-2	BeW39	Pool_96-8	AAC2CVMHV	21	90.6	90.72	90.66	1.61217001018031
20230116_134013_Ol_HR_IPF2_2x_BQ_21C	C02	AAC2CVMHV_BeW96-7_96-8_96-9_23s001125-1-1_Welz_lane1BeWPool968C2_AAC2CVMHV_BeW96-7_96-8_96-9_23s001125-1-1_Welz_lane1BeWPool968C2	72-2x55-2	BeW39	Pool_96-8	AAC2CVMHV	21	87.51	84.6	86.055	1.56568175789655
20230116_134013_Ol_HR_IPF2_2x_BQ_21C	C03	AAC2CVMHV_BeW96-7_96-8_96-9_23s001125-1-1_Welz_lane1BeWPool968C3_AAC2CVMHV_BeW96-7_96-8_96-9_23s001125-1-1_Welz_lane1BeWPool968C3	72-2x55-2	BeW39	Pool_96-8	AAC2CVMHV	21	84.53	84.7	84.615	1.18815052314316
20230116_134013_Ol_HR_IPF2_2x_BQ_21C	C04	AAC2CVMHV_BeW96-7_96-8_96-9_23s001125-1-1_Welz_lane1BeWPool968C4_AAC2CVMHV_BeW96-7_96-8_96-9_23s001125-1-1_Welz_lane1BeWPool968C4	72-2x55-2	BeW39	Pool_96-8	AAC2CVMHV	21	84.56	84.49	84.525	1.07771331411183
20230116_134013_Ol_HR_IPF2_2x_BQ_21C	C05	AAC2CVMHV_BeW96-7_96-8_96-9_23s001125-1-1_Welz_lane1BeWPool968C5_AAC2CVMHV_BeW96-7_96-8_96-9_23s001125-1-1_Welz_lane1BeWPool968C5	72-2x55-2	BeW39	Pool_96-8	AAC2CVMHV	21	90.49	90.49	90.49	1.38062379217474
20230116_134013_Ol_HR_IPF2_2x_BQ_21C	C06	AAC2CVMHV_BeW96-7_96-8_96-9_23s001125-1-1_Welz_lane1BeWPool968C6_AAC2CVMHV_BeW96-7_96-8_96-9_23s001125-1-1_Welz_lane1BeWPool968C6	72-2x55-2	BeW39	Pool_96-8	AAC2CVMHV	21	96.64	96.68	96.66	1.24007477343494
20230116_134013_Ol_HR_IPF2_2x_BQ_21C	C07	AAC2CVMHV_BeW96-7_96-8_96-9_23s001125-1-1_Welz_lane1BeWPool968C7_AAC2CVMHV_BeW96-7_96-8_96-9_23s001125-1-1_Welz_lane1BeWPool968C7	72-2x55-2	BeW39	Pool_96-8	AAC2CVMHV	21	96.56		96.56	1.83977098333224
20230116_134013_Ol_HR_IPF2_2x_BQ_21C	C08	AAC2CVMHV_BeW96-7_96-8_96-9_23s001125-1-1_Welz_lane1BeWPool968C8_AAC2CVMHV_BeW96-7_96-8_96-9_23s001125-1-1_Welz_lane1BeWPool968C8	72-2x55-2	BeW39	Pool_96-8	AAC2CVMHV	21	102.85		102.85	0.375354286371595
20230116_134013_Ol_HR_IPF2_2x_BQ_21C	C09	AAC2CVMHV_BeW96-7_96-8_96-9_23s001125-1-1_Welz_lane1BeWPool968C9_AAC2CVMHV_BeW96-7_96-8_96-9_23s001125-1-1_Welz_lane1BeWPool968C9	72-2x55-2	BeW39	Pool_96-8	AAC2CVMHV	21	96.64	96.44	96.54	0.869773348106799
20230116_134013_Ol_HR_IPF2_2x_BQ_21C	C10	AAC2CVMHV_BeW96-7_96-8_96-9_23s001125-1-1_Welz_lane1BeWPool968C10_AAC2CVMHV_BeW96-7_96-8_96-9_23s001125-1-1_Welz_lane1BeWPool968C10	72-2x55-2	BeW39	Pool_96-8	AAC2CVMHV	21	90.64	90.41	90.525	0.154619615390855
20230116_134013_Ol_HR_IPF2_2x_BQ_21C	C11	AAC2CVMHV_BeW96-7_96-8_96-9_23s001125-1-1_Welz_lane1BeWPool968C11_AAC2CVMHV_BeW96-7_96-8_96-9_23s001125-1-1_Welz_lane1BeWPool968C11	72-2x55-2	BeW39	Pool_96-8	AAC2CVMHV	21	90.49		90.49	2.02386742019688
20230116_134013_Ol_HR_IPF2_2x_BQ_21C	C12	AAC2CVMHV_BeW96-7_96-8_96-9_23s001125-1-1_Welz_lane1BeWPool968C12_AAC2CVMHV_BeW96-7_96-8_96-9_23s001125-1-1_Welz_lane1BeWPool968C12	72-2x55-2	BeW39	Pool_96-8	AAC2CVMHV	21	90.45	90.72	90.585	1.06344664513902
20230116_134013_Ol_HR_IPF2_2x_BQ_21C	D01	AAC2CVMHV_BeW96-7_96-8_96-9_23s001125-1-1_Welz_lane1BeWPool968D1_AAC2CVMHV_BeW96-7_96-8_96-9_23s001125-1-1_Welz_lane1BeWPool968D1	72-2x55-2	BeW39	Pool_96-8	AAC2CVMHV	21	90.56	90.68	90.62	1.35276917439086
20230116_134013_Ol_HR_IPF2_2x_BQ_21C	D02	AAC2CVMHV_BeW96-7_96-8_96-9_23s001125-1-1_Welz_lane1BeWPool968D2_AAC2CVMHV_BeW96-7_96-8_96-9_23s001125-1-1_Welz_lane1BeWPool968D2	72-2x55-2	BeW39	Pool_96-8	AAC2CVMHV	21	96.56	96.52	96.54	1.63976373359475
20230116_134013_Ol_HR_IPF2_2x_BQ_21C	D03	AAC2CVMHV_BeW96-7_96-8_96-9_23s001125-1-1_Welz_lane1BeWPool968D3_AAC2CVMHV_BeW96-7_96-8_96-9_23s001125-1-1_Welz_lane1BeWPool968D3	72-2x55-2	BeW39	Pool_96-8	AAC2CVMHV	21	102.47		102.47	2.3277477917795
20230116_134013_Ol_HR_IPF2_2x_BQ_21C	D04	AAC2CVMHV_BeW96-7_96-8_96-9_23s001125-1-1_Welz_lane1BeWPool968D4_AAC2CVMHV_BeW96-7_96-8_96-9_23s001125-1-1_Welz_lane1BeWPool968D4	72-2x55-2	BeW39	Pool_96-8	AAC2CVMHV	21	90.53	90.75	90.64	3.38663975692062
20230116_134013_Ol_HR_IPF2_2x_BQ_21C	D05	AAC2CVMHV_BeW96-7_96-8_96-9_23s001125-1-1_Welz_lane1BeWPool968D5_AAC2CVMHV_BeW96-7_96-8_96-9_23s001125-1-1_Welz_lane1BeWPool968D5	72-2x55-2	BeW39	Pool_96-8	AAC2CVMHV	21	96.76	96.52	96.64	2.96966683325696
20230116_134013_Ol_HR_IPF2_2x_BQ_21C	D06	AAC2CVMHV_BeW96-7_96-8_96-9_23s001125-1-1_Welz_lane1BeWPool968D6_AAC2CVMHV_BeW96-7_96-8_96-9_23s001125-1-1_Welz_lane1BeWPool968D6	72-2x55-2	BeW39	Pool_96-8	AAC2CVMHV	21	90.41	90.6	90.505	2.15480023079711
20230116_134013_Ol_HR_IPF2_2x_BQ_21C	D07	AAC2CVMHV_BeW96-7_96-8_96-9_23s001125-1-1_Welz_lane1BeWPool968D7_AAC2CVMHV_BeW96-7_96-8_96-9_23s001125-1-1_Welz_lane1BeWPool968D7	72-2x55-2	BeW39	Pool_96-8	AAC2CVMHV	21	90.49	90.68	90.585	2.10271394445863
20230116_134013_Ol_HR_IPF2_2x_BQ_21C	D08	AAC2CVMHV_BeW96-7_96-8_96-9_23s001125-1-1_Welz_lane1BeWPool968D8_AAC2CVMHV_BeW96-7_96-8_96-9_23s001125-1-1_Welz_lane1BeWPool968D8	72-2x55-2	BeW39	Pool_96-8	AAC2CVMHV	21	96.8	96.8	96.8	1.53686441649833
20230116_134013_Ol_HR_IPF2_2x_BQ_21C	D09	AAC2CVMHV_BeW96-7_96-8_96-9_23s001125-1-1_Welz_lane1BeWPool968D9_AAC2CVMHV_BeW96-7_96-8_96-9_23s001125-1-1_Welz_lane1BeWPool968D9	72-2x55-2	BeW39	Pool_96-8	AAC2CVMHV	21	90.49	90.49	90.49	2.7496663398781
20230116_134013_Ol_HR_IPF2_2x_BQ_21C	D10	AAC2CVMHV_BeW96-7_96-8_96-9_23s001125-1-1_Welz_lane1BeWPool968D10_AAC2CVMHV_BeW96-7_96-8_96-9_23s001125-1-1_Welz_lane1BeWPool968D10	72-2x55-2	BeW39	Pool_96-8	AAC2CVMHV	21	96.76	96.52	96.64	1.1613839585924
20230116_134013_Ol_HR_IPF2_2x_BQ_21C	D11	AAC2CVMHV_BeW96-7_96-8_96-9_23s001125-1-1_Welz_lane1BeWPool968D11_AAC2CVMHV_BeW96-7_96-8_96-9_23s001125-1-1_Welz_lane1BeWPool968D11	72-2x55-2	BeW39	Pool_96-8	AAC2CVMHV	21	90.68	90.68	90.68	1.46702148148331
20230116_134013_Ol_HR_IPF2_2x_BQ_21C	D12	AAC2CVMHV_BeW96-7_96-8_96-9_23s001125-1-1_Welz_lane1BeWPool968D12_AAC2CVMHV_BeW96-7_96-8_96-9_23s001125-1-1_Welz_lane1BeWPool968D12	72-2x55-2	BeW39	Pool_96-8	AAC2CVMHV	21	84.74	84.74	84.74	1.76806485379526
20230116_134013_Ol_HR_IPF2_2x_BQ_21C	E01	AAC2CVMHV_BeW96-7_96-8_96-9_23s001125-1-1_Welz_lane1BeWPool968E1_AAC2CVMHV_BeW96-7_96-8_96-9_23s001125-1-1_Welz_lane1BeWPool968E1	72-2x55-2	BeW39	Pool_96-8	AAC2CVMHV	21	96.76		96.76	1.46355961467471
20230116_134013_Ol_HR_IPF2_2x_BQ_21C	E02	AAC2CVMHV_BeW96-7_96-8_96-9_23s001125-1-1_Welz_lane1BeWPool968E2_AAC2CVMHV_BeW96-7_96-8_96-9_23s001125-1-1_Welz_lane1BeWPool968E2	72-2x55-2	BeW39	Pool_96-8	AAC2CVMHV	21	96.84	102.6	99.72	1.22835473142069
20230116_134013_Ol_HR_IPF2_2x_BQ_21C	E03	AAC2CVMHV_BeW96-7_96-8_96-9_23s001125-1-1_Welz_lane1BeWPool968E3_AAC2CVMHV_BeW96-7_96-8_96-9_23s001125-1-1_Welz_lane1BeWPool968E3	72-2x55-2	BeW39	Pool_96-8	AAC2CVMHV	21	90.53	96.44	93.485	2.01330511831848
20230116_134013_Ol_HR_IPF2_2x_BQ_21C	E04	AAC2CVMHV_BeW96-7_96-8_96-9_23s001125-1-1_Welz_lane1BeWPool968E4_AAC2CVMHV_BeW96-7_96-8_96-9_23s001125-1-1_Welz_lane1BeWPool968E4	72-2x55-2	BeW39	Pool_96-8	AAC2CVMHV	21	96.64	96.72	96.68	1.47061786950323
20230116_134013_Ol_HR_IPF2_2x_BQ_21C	E05	AAC2CVMHV_BeW96-7_96-8_96-9_23s001125-1-1_Welz_lane1BeWPool968E5_AAC2CVMHV_BeW96-7_96-8_96-9_23s001125-1-1_Welz_lane1BeWPool968E5	72-2x55-2	BeW39	Pool_96-8	AAC2CVMHV	21	96.72	90.64	93.68	2.53761773882377
20230116_134013_Ol_HR_IPF2_2x_BQ_21C	E06	AAC2CVMHV_BeW96-7_96-8_96-9_23s001125-1-1_Welz_lane1BeWPool968E6_AAC2CVMHV_BeW96-7_96-8_96-9_23s001125-1-1_Welz_lane1BeWPool968E6	72-2x55-2	BeW39	Pool_96-8	AAC2CVMHV	21	90.53	90.53	90.53	1.24607575535369
20230116_134013_Ol_HR_IPF2_2x_BQ_21C	E07	AAC2CVMHV_BeW96-7_96-8_96-9_23s001125-1-1_Welz_lane1BeWPool968E7_AAC2CVMHV_BeW96-7_96-8_96-9_23s001125-1-1_Welz_lane1BeWPool968E7	72-2x55-2	BeW39	Pool_96-8	AAC2CVMHV	21	96.72	102.77	99.745	1.32513447502858
20230116_134013_Ol_HR_IPF2_2x_BQ_21C	E08	AAC2CVMHV_BeW96-7_96-8_96-9_23s001125-1-1_Welz_lane1BeWPool968E8_AAC2CVMHV_BeW96-7_96-8_96-9_23s001125-1-1_Welz_lane1BeWPool968E8	72-2x55-2	BeW39	Pool_96-8	AAC2CVMHV	21	96.6	96.88	96.74	1.88274385948897
20230116_134013_Ol_HR_IPF2_2x_BQ_21C	E09	AAC2CVMHV_BeW96-7_96-8_96-9_23s001125-1-1_Welz_lane1BeWPool968E9_AAC2CVMHV_BeW96-7_96-8_96-9_23s001125-1-1_Welz_lane1BeWPool968E9	72-2x55-2	BeW39	Pool_96-8	AAC2CVMHV	21	96.64	102.9	99.77	1.64922419689472
20230116_134013_Ol_HR_IPF2_2x_BQ_21C	E10	AAC2CVMHV_BeW96-7_96-8_96-9_23s001125-1-1_Welz_lane1BeWPool968E10_AAC2CVMHV_BeW96-7_96-8_96-9_23s001125-1-1_Welz_lane1BeWPool968E10	72-2x55-2	BeW39	Pool_96-8	AAC2CVMHV	21	102.51	96.6	99.555	0.909217634966813
20230116_134013_Ol_HR_IPF2_2x_BQ_21C	E11	AAC2CVMHV_BeW96-7_96-8_96-9_23s001125-1-1_Welz_lane1BeWPool968E11_AAC2CVMHV_BeW96-7_96-8_96-9_23s001125-1-1_Welz_lane1BeWPool968E11	72-2x55-2	BeW39	Pool_96-8	AAC2CVMHV	21	90.64	90.45	90.545	0.944091185491362
20230116_134013_Ol_HR_IPF2_2x_BQ_21C	E12	AAC2CVMHV_BeW96-7_96-8_96-9_23s001125-1-1_Welz_lane1BeWPool968E12_AAC2CVMHV_BeW96-7_96-8_96-9_23s001125-1-1_Welz_lane1BeWPool968E12	72-2x55-2	BeW39	Pool_96-8	AAC2CVMHV	21	102.81	102.68	102.745	1.4983948553173
20230116_134013_Ol_HR_IPF2_2x_BQ_21C	F01	AAC2CVMHV_BeW96-7_96-8_96-9_23s001125-1-1_Welz_lane1BeWPool968F1_AAC2CVMHV_BeW96-7_96-8_96-9_23s001125-1-1_Welz_lane1BeWPool968F1	72-2x55-2	BeW39	Pool_96-8	AAC2CVMHV	21		96.56	96.56	1.55093719422833
20230116_134013_Ol_HR_IPF2_2x_BQ_21C	F02	AAC2CVMHV_BeW96-7_96-8_96-9_23s001125-1-1_Welz_lane1BeWPool968F2_AAC2CVMHV_BeW96-7_96-8_96-9_23s001125-1-1_Welz_lane1BeWPool968F2	72-2x55-2	BeW39	Pool_96-8	AAC2CVMHV	21	90.45		90.45	1.46815482650319
20230116_134013_Ol_HR_IPF2_2x_BQ_21C	F03	AAC2CVMHV_BeW96-7_96-8_96-9_23s001125-1-1_Welz_lane1BeWPool968F3_AAC2CVMHV_BeW96-7_96-8_96-9_23s001125-1-1_Welz_lane1BeWPool968F3	72-2x55-2	BeW39	Pool_96-8	AAC2CVMHV	21	96.64	96.56	96.6	0.56870562836018
20230116_134013_Ol_HR_IPF2_2x_BQ_21C	F04	AAC2CVMHV_BeW96-7_96-8_96-9_23s001125-1-1_Welz_lane1BeWPool968F4_AAC2CVMHV_BeW96-7_96-8_96-9_23s001125-1-1_Welz_lane1BeWPool968F4	72-2x55-2	BeW39	Pool_96-8	AAC2CVMHV	21	90.45	90.72	90.585	2.57282132841598
20230116_134013_Ol_HR_IPF2_2x_BQ_21C	F05	AAC2CVMHV_BeW96-7_96-8_96-9_23s001125-1-1_Welz_lane1BeWPool968F5_AAC2CVMHV_BeW96-7_96-8_96-9_23s001125-1-1_Welz_lane1BeWPool968F5	72-2x55-2	BeW39	Pool_96-8	AAC2CVMHV	21	96.76	96.48	96.62	2.34066793808447
20230116_134013_Ol_HR_IPF2_2x_BQ_21C	F06	AAC2CVMHV_BeW96-7_96-8_96-9_23s001125-1-1_Welz_lane1BeWPool968F6_AAC2CVMHV_BeW96-7_96-8_96-9_23s001125-1-1_Welz_lane1BeWPool968F6	72-2x55-2	BeW39	Pool_96-8	AAC2CVMHV	21	90.6	90.3	90.45	1.42243069022912
20230116_134013_Ol_HR_IPF2_2x_BQ_21C	F07	AAC2CVMHV_BeW96-7_96-8_96-9_23s001125-1-1_Welz_lane1BeWPool968F7_AAC2CVMHV_BeW96-7_96-8_96-9_23s001125-1-1_Welz_lane1BeWPool968F7	72-2x55-2	BeW39	Pool_96-8	AAC2CVMHV	21		90.53	90.53	1.52833280265408
20230116_134013_Ol_HR_IPF2_2x_BQ_21C	F08	AAC2CVMHV_BeW96-7_96-8_96-9_23s001125-1-1_Welz_lane1BeWPool968F8_AAC2CVMHV_BeW96-7_96-8_96-9_23s001125-1-1_Welz_lane1BeWPool968F8	72-2x55-2	BeW39	Pool_96-8	AAC2CVMHV	21	90.75	90.41	90.58	2.32851067352464
20230116_134013_Ol_HR_IPF2_2x_BQ_21C	F09	AAC2CVMHV_BeW96-7_96-8_96-9_23s001125-1-1_Welz_lane1BeWPool968F9_AAC2CVMHV_BeW96-7_96-8_96-9_23s001125-1-1_Welz_lane1BeWPool968F9	72-2x55-2	BeW39	Pool_96-8	AAC2CVMHV	21	96.52	96.64	96.58	2.24183684681583
20230116_134013_Ol_HR_IPF2_2x_BQ_21C	F10	AAC2CVMHV_BeW96-7_96-8_96-9_23s001125-1-1_Welz_lane1BeWPool968F10_AAC2CVMHV_BeW96-7_96-8_96-9_23s001125-1-1_Welz_lane1BeWPool968F10	72-2x55-2	BeW39	Pool_96-8	AAC2CVMHV	21	96.8	102.6	99.7	2.46011449490138
20230116_134013_Ol_HR_IPF2_2x_BQ_21C	F11	AAC2CVMHV_BeW96-7_96-8_96-9_23s001125-1-1_Welz_lane1BeWPool968F11_AAC2CVMHV_BeW96-7_96-8_96-9_23s001125-1-1_Welz_lane1BeWPool968F11	72-2x55-2	BeW39	Pool_96-8	AAC2CVMHV	21	90.45	90.41	90.43	1.46894116881081
20230116_134013_Ol_HR_IPF2_2x_BQ_21C	F12	AAC2CVMHV_BeW96-7_96-8_96-9_23s001125-1-1_Welz_lane1BeWPool968F12_AAC2CVMHV_BeW96-7_96-8_96-9_23s001125-1-1_Welz_lane1BeWPool968F12	72-2x55-2	BeW39	Pool_96-8	AAC2CVMHV	21	84.42	84.56	84.49	1.25871789923838
20230116_134013_Ol_HR_IPF2_2x_BQ_21C	G01	AAC2CVMHV_BeW96-7_96-8_96-9_23s001125-1-1_Welz_lane1BeWPool968G1_AAC2CVMHV_BeW96-7_96-8_96-9_23s001125-1-1_Welz_lane1BeWPool968G1	72-2x55-2	BeW39	Pool_96-8	AAC2CVMHV	21	90.56	90.49	90.525	1.14359997218246
20230116_134013_Ol_HR_IPF2_2x_BQ_21C	G02	AAC2CVMHV_BeW96-7_96-8_96-9_23s001125-1-1_Welz_lane1BeWPool968G2_AAC2CVMHV_BeW96-7_96-8_96-9_23s001125-1-1_Welz_lane1BeWPool968G2	72-2x55-2	BeW39	Pool_96-8	AAC2CVMHV	21	96.52	96.4	96.46	1.63346316052491
20230116_134013_Ol_HR_IPF2_2x_BQ_21C	G03	AAC2CVMHV_BeW96-7_96-8_96-9_23s001125-1-1_Welz_lane1BeWPool968G3_AAC2CVMHV_BeW96-7_96-8_96-9_23s001125-1-1_Welz_lane1BeWPool968G3	72-2x55-2	BeW39	Pool_96-8	AAC2CVMHV	21	96.6	96.6	96.6	0.902672955432484
20230116_134013_Ol_HR_IPF2_2x_BQ_21C	G04	AAC2CVMHV_BeW96-7_96-8_96-9_23s001125-1-1_Welz_lane1BeWPool968G4_AAC2CVMHV_BeW96-7_96-8_96-9_23s001125-1-1_Welz_lane1BeWPool968G4	72-2x55-2	BeW39	Pool_96-8	AAC2CVMHV	21	90.6	90.45	90.525	1.91408916947146
20230116_134013_Ol_HR_IPF2_2x_BQ_21C	G05	AAC2CVMHV_BeW96-7_96-8_96-9_23s001125-1-1_Welz_lane1BeWPool968G5_AAC2CVMHV_BeW96-7_96-8_96-9_23s001125-1-1_Welz_lane1BeWPool968G5	72-2x55-2	BeW39	Pool_96-8	AAC2CVMHV	21	90.41	96.6	93.505	2.20383801451182
20230116_134013_Ol_HR_IPF2_2x_BQ_21C	G06	AAC2CVMHV_BeW96-7_96-8_96-9_23s001125-1-1_Welz_lane1BeWPool968G6_AAC2CVMHV_BeW96-7_96-8_96-9_23s001125-1-1_Welz_lane1BeWPool968G6	72-2x55-2	BeW39	Pool_96-8	AAC2CVMHV	21	84.46	90.45	87.455	0.896049603113655
20230116_134013_Ol_HR_IPF2_2x_BQ_21C	G07	AAC2CVMHV_BeW96-7_96-8_96-9_23s001125-1-1_Welz_lane1BeWPool968G7_AAC2CVMHV_BeW96-7_96-8_96-9_23s001125-1-1_Welz_lane1BeWPool968G7	72-2x55-2	BeW39	Pool_96-8	AAC2CVMHV	21	108.81	108.81	108.81	1.13860873581487
20230116_134013_Ol_HR_IPF2_2x_BQ_21C	G08	AAC2CVMHV_BeW96-7_96-8_96-9_23s001125-1-1_Welz_lane1BeWPool968G8_AAC2CVMHV_BeW96-7_96-8_96-9_23s001125-1-1_Welz_lane1BeWPool968G8	72-2x55-2	BeW39	Pool_96-8	AAC2CVMHV	21	96.52	96.52	96.52	1.44790280826679
20230116_134013_Ol_HR_IPF2_2x_BQ_21C	G09	AAC2CVMHV_BeW96-7_96-8_96-9_23s001125-1-1_Welz_lane1BeWPool968G9_AAC2CVMHV_BeW96-7_96-8_96-9_23s001125-1-1_Welz_lane1BeWPool968G9	72-2x55-2	BeW39	Pool_96-8	AAC2CVMHV	21	96.52		96.52	2.2567716493392
20230116_134013_Ol_HR_IPF2_2x_BQ_21C	G10	AAC2CVMHV_BeW96-7_96-8_96-9_23s001125-1-1_Welz_lane1BeWPool968G10_AAC2CVMHV_BeW96-7_96-8_96-9_23s001125-1-1_Welz_lane1BeWPool968G10	72-2x55-2	BeW39	Pool_96-8	AAC2CVMHV	21	96.52		96.52	0.784029992017932
20230116_134013_Ol_HR_IPF2_2x_BQ_21C	G11	AAC2CVMHV_BeW96-7_96-8_96-9_23s001125-1-1_Welz_lane1BeWPool968G11_AAC2CVMHV_BeW96-7_96-8_96-9_23s001125-1-1_Welz_lane1BeWPool968G11	72-2x55-2	BeW39	Pool_96-8	AAC2CVMHV	21	90.75	96.56	93.655	1.99611715089698
20230116_134013_Ol_HR_IPF2_2x_BQ_21C	G12	AAC2CVMHV_BeW96-7_96-8_96-9_23s001125-1-1_Welz_lane1BeWPool968G12_AAC2CVMHV_BeW96-7_96-8_96-9_23s001125-1-1_Welz_lane1BeWPool968G12	72-2x55-2	BeW39	Pool_96-8	AAC2CVMHV	21	102.55	102.51	102.53	1.86564919483747
20230116_134013_Ol_HR_IPF2_2x_BQ_21C	H01	AAC2CVMHV_BeW96-7_96-8_96-9_23s001125-1-1_Welz_lane1BeWPool968H1_AAC2CVMHV_BeW96-7_96-8_96-9_23s001125-1-1_Welz_lane1BeWPool968H1	72-2x55-2	BeW39	Pool_96-8	AAC2CVMHV	21	84.32	84.49	84.405	6.17118645348842e-05
20230116_150655_Ol_HR_IPF2_2x_BQ_28C	A01	AAC2CVMHV_BeW96-7_96-8_96-9_23s001125-1-1_Welz_lane1BeWPool968A1_AAC2CVMHV_BeW96-7_96-8_96-9_23s001125-1-1_Welz_lane1BeWPool968A1	55-2x139-4	BeW39	Pool_96-8	AAC2CVMHV	28	169.19	175.16	172.175	2.00545216469374
20230116_150655_Ol_HR_IPF2_2x_BQ_28C	A02	AAC2CVMHV_BeW96-7_96-8_96-9_23s001125-1-1_Welz_lane1BeWPool968A2_AAC2CVMHV_BeW96-7_96-8_96-9_23s001125-1-1_Welz_lane1BeWPool968A2	55-2x139-4	BeW39	Pool_96-8	AAC2CVMHV	28	169.12	162.81	165.965	0.298164891671653
20230116_150655_Ol_HR_IPF2_2x_BQ_28C	A03	AAC2CVMHV_BeW96-7_96-8_96-9_23s001125-1-1_Welz_lane1BeWPool968A3_AAC2CVMHV_BeW96-7_96-8_96-9_23s001125-1-1_Welz_lane1BeWPool968A3	55-2x139-4	BeW39	Pool_96-8	AAC2CVMHV	28	162.81	157.24	160.025	1.3769131611197
20230116_150655_Ol_HR_IPF2_2x_BQ_28C	A04	AAC2CVMHV_BeW96-7_96-8_96-9_23s001125-1-1_Welz_lane1BeWPool968A4_AAC2CVMHV_BeW96-7_96-8_96-9_23s001125-1-1_Welz_lane1BeWPool968A4	55-2x139-4	BeW39	Pool_96-8	AAC2CVMHV	28	181.05	174.8	177.925	5.5141264110198
20230116_150655_Ol_HR_IPF2_2x_BQ_28C	A05	AAC2CVMHV_BeW96-7_96-8_96-9_23s001125-1-1_Welz_lane1BeWPool968A5_AAC2CVMHV_BeW96-7_96-8_96-9_23s001125-1-1_Welz_lane1BeWPool968A5	55-2x139-4	BeW39	Pool_96-8	AAC2CVMHV	28	180.98		180.98	3.1519249216445
20230116_150655_Ol_HR_IPF2_2x_BQ_28C	A06	AAC2CVMHV_BeW96-7_96-8_96-9_23s001125-1-1_Welz_lane1BeWPool968A6_AAC2CVMHV_BeW96-7_96-8_96-9_23s001125-1-1_Welz_lane1BeWPool968A6	55-2x139-4	BeW39	Pool_96-8	AAC2CVMHV	28	168.77	175.02	171.895	4.80385695870145
20230116_150655_Ol_HR_IPF2_2x_BQ_28C	A07	AAC2CVMHV_BeW96-7_96-8_96-9_23s001125-1-1_Welz_lane1BeWPool968A7_AAC2CVMHV_BeW96-7_96-8_96-9_23s001125-1-1_Welz_lane1BeWPool968A7	55-2x139-4	BeW39	Pool_96-8	AAC2CVMHV	28	163.08	169.05	166.065	0.442054609497691
20230116_150655_Ol_HR_IPF2_2x_BQ_28C	A08	AAC2CVMHV_BeW96-7_96-8_96-9_23s001125-1-1_Welz_lane1BeWPool968A8_AAC2CVMHV_BeW96-7_96-8_96-9_23s001125-1-1_Welz_lane1BeWPool968A8	55-2x139-4	BeW39	Pool_96-8	AAC2CVMHV	28	168.77	174.95	171.86	1.81999621541252
20230116_150655_Ol_HR_IPF2_2x_BQ_28C	A09	AAC2CVMHV_BeW96-7_96-8_96-9_23s001125-1-1_Welz_lane1BeWPool968A9_AAC2CVMHV_BeW96-7_96-8_96-9_23s001125-1-1_Welz_lane1BeWPool968A9	55-2x139-4	BeW39	Pool_96-8	AAC2CVMHV	28	169.05	169.05	169.05	4.54218127392045
20230116_150655_Ol_HR_IPF2_2x_BQ_28C	A10	AAC2CVMHV_BeW96-7_96-8_96-9_23s001125-1-1_Welz_lane1BeWPool968A10_AAC2CVMHV_BeW96-7_96-8_96-9_23s001125-1-1_Welz_lane1BeWPool968A10	55-2x139-4	BeW39	Pool_96-8	AAC2CVMHV	28	151.32	156.85	154.085	3.77696978498071
20230116_150655_Ol_HR_IPF2_2x_BQ_28C	A11	AAC2CVMHV_BeW96-7_96-8_96-9_23s001125-1-1_Welz_lane1BeWPool968A11_AAC2CVMHV_BeW96-7_96-8_96-9_23s001125-1-1_Welz_lane1BeWPool968A11	55-2x139-4	BeW39	Pool_96-8	AAC2CVMHV	28	156.78	151.07	153.925	5.08917307888891
20230116_150655_Ol_HR_IPF2_2x_BQ_28C	A12	AAC2CVMHV_BeW96-7_96-8_96-9_23s001125-1-1_Welz_lane1BeWPool968A12_AAC2CVMHV_BeW96-7_96-8_96-9_23s001125-1-1_Welz_lane1BeWPool968A12	55-2x139-4	BeW39	Pool_96-8	AAC2CVMHV	28	151.13	144.72	147.925	4.05935770110476
20230116_150655_Ol_HR_IPF2_2x_BQ_28C	B01	AAC2CVMHV_BeW96-7_96-8_96-9_23s001125-1-1_Welz_lane1BeWPool968B1_AAC2CVMHV_BeW96-7_96-8_96-9_23s001125-1-1_Welz_lane1BeWPool968B1	55-2x139-4	BeW39	Pool_96-8	AAC2CVMHV	28	150.56	150.75	150.655	0.482666648204467
20230116_150655_Ol_HR_IPF2_2x_BQ_28C	B02	AAC2CVMHV_BeW96-7_96-8_96-9_23s001125-1-1_Welz_lane1BeWPool968B2_AAC2CVMHV_BeW96-7_96-8_96-9_23s001125-1-1_Welz_lane1BeWPool968B2	55-2x139-4	BeW39	Pool_96-8	AAC2CVMHV	28	168.98	168.84	168.91	0.450816142575875
20230116_150655_Ol_HR_IPF2_2x_BQ_28C	B03	AAC2CVMHV_BeW96-7_96-8_96-9_23s001125-1-1_Welz_lane1BeWPool968B3_AAC2CVMHV_BeW96-7_96-8_96-9_23s001125-1-1_Welz_lane1BeWPool968B3	55-2x139-4	BeW39	Pool_96-8	AAC2CVMHV	28	169.05	168.91	168.98	0.00014720035044612
20230116_150655_Ol_HR_IPF2_2x_BQ_28C	B04	AAC2CVMHV_BeW96-7_96-8_96-9_23s001125-1-1_Welz_lane1BeWPool968B4_AAC2CVMHV_BeW96-7_96-8_96-9_23s001125-1-1_Welz_lane1BeWPool968B4	72-2x55-2	BeW39	Pool_96-8	AAC2CVMHV	28	181.13	181.43	181.28	1.48652590187505
20230116_150655_Ol_HR_IPF2_2x_BQ_28C	B05	AAC2CVMHV_BeW96-7_96-8_96-9_23s001125-1-1_Welz_lane1BeWPool968B5_AAC2CVMHV_BeW96-7_96-8_96-9_23s001125-1-1_Welz_lane1BeWPool968B5	72-2x55-2	BeW39	Pool_96-8	AAC2CVMHV	28	163.02	163.15	163.085	1.46700977095576
20230116_150655_Ol_HR_IPF2_2x_BQ_28C	B06	AAC2CVMHV_BeW96-7_96-8_96-9_23s001125-1-1_Welz_lane1BeWPool968B6_AAC2CVMHV_BeW96-7_96-8_96-9_23s001125-1-1_Welz_lane1BeWPool968B6	72-2x55-2	BeW39	Pool_96-8	AAC2CVMHV	28	163.36	163.08	163.22	1.92448807842956
20230116_150655_Ol_HR_IPF2_2x_BQ_28C	B07	AAC2CVMHV_BeW96-7_96-8_96-9_23s001125-1-1_Welz_lane1BeWPool968B7_AAC2CVMHV_BeW96-7_96-8_96-9_23s001125-1-1_Welz_lane1BeWPool968B7	72-2x55-2	BeW39	Pool_96-8	AAC2CVMHV	28	169.48	168.91	169.195	1.35557115651399
20230116_150655_Ol_HR_IPF2_2x_BQ_28C	B08	AAC2CVMHV_BeW96-7_96-8_96-9_23s001125-1-1_Welz_lane1BeWPool968B8_AAC2CVMHV_BeW96-7_96-8_96-9_23s001125-1-1_Welz_lane1BeWPool968B8	72-2x55-2	BeW39	Pool_96-8	AAC2CVMHV	28	163.22	162.95	163.085	1.8323273273585
20230116_150655_Ol_HR_IPF2_2x_BQ_28C	B09	AAC2CVMHV_BeW96-7_96-8_96-9_23s001125-1-1_Welz_lane1BeWPool968B9_AAC2CVMHV_BeW96-7_96-8_96-9_23s001125-1-1_Welz_lane1BeWPool968B9	72-2x55-2	BeW39	Pool_96-8	AAC2CVMHV	28	187.32	187.17	187.245	2.00645950302036
20230116_150655_Ol_HR_IPF2_2x_BQ_28C	B10	AAC2CVMHV_BeW96-7_96-8_96-9_23s001125-1-1_Welz_lane1BeWPool968B10_AAC2CVMHV_BeW96-7_96-8_96-9_23s001125-1-1_Welz_lane1BeWPool968B10	72-2x55-2	BeW39	Pool_96-8	AAC2CVMHV	28		175.75	175.75	1.29457562315115
20230116_150655_Ol_HR_IPF2_2x_BQ_28C	B11	AAC2CVMHV_BeW96-7_96-8_96-9_23s001125-1-1_Welz_lane1BeWPool968B11_AAC2CVMHV_BeW96-7_96-8_96-9_23s001125-1-1_Welz_lane1BeWPool968B11	72-2x55-2	BeW39	Pool_96-8	AAC2CVMHV	28	175.09	175.16	175.125	1.32005395883048
20230116_150655_Ol_HR_IPF2_2x_BQ_28C	B12	AAC2CVMHV_BeW96-7_96-8_96-9_23s001125-1-1_Welz_lane1BeWPool968B12_AAC2CVMHV_BeW96-7_96-8_96-9_23s001125-1-1_Welz_lane1BeWPool968B12	72-2x55-2	BeW39	Pool_96-8	AAC2CVMHV	28	174.95	181.13	178.04	1.83063420931295
20230116_150655_Ol_HR_IPF2_2x_BQ_28C	C01	AAC2CVMHV_BeW96-7_96-8_96-9_23s001125-1-1_Welz_lane1BeWPool968C1_AAC2CVMHV_BeW96-7_96-8_96-9_23s001125-1-1_Welz_lane1BeWPool968C1	72-2x55-2	BeW39	Pool_96-8	AAC2CVMHV	28	174.95	181.43	178.19	1.61217001018031
20230116_150655_Ol_HR_IPF2_2x_BQ_28C	C02	AAC2CVMHV_BeW96-7_96-8_96-9_23s001125-1-1_Welz_lane1BeWPool968C2_AAC2CVMHV_BeW96-7_96-8_96-9_23s001125-1-1_Welz_lane1BeWPool968C2	72-2x55-2	BeW39	Pool_96-8	AAC2CVMHV	28	163.15	163.02	163.085	1.56568175789655
20230116_150655_Ol_HR_IPF2_2x_BQ_28C	C03	AAC2CVMHV_BeW96-7_96-8_96-9_23s001125-1-1_Welz_lane1BeWPool968C3_AAC2CVMHV_BeW96-7_96-8_96-9_23s001125-1-1_Welz_lane1BeWPool968C3	72-2x55-2	BeW39	Pool_96-8	AAC2CVMHV	28	145.14		145.14	1.18815052314316
20230116_150655_Ol_HR_IPF2_2x_BQ_28C	C04	AAC2CVMHV_BeW96-7_96-8_96-9_23s001125-1-1_Welz_lane1BeWPool968C4_AAC2CVMHV_BeW96-7_96-8_96-9_23s001125-1-1_Welz_lane1BeWPool968C4	72-2x55-2	BeW39	Pool_96-8	AAC2CVMHV	28	157.24		157.24	1.07771331411183
20230116_150655_Ol_HR_IPF2_2x_BQ_28C	C05	AAC2CVMHV_BeW96-7_96-8_96-9_23s001125-1-1_Welz_lane1BeWPool968C5_AAC2CVMHV_BeW96-7_96-8_96-9_23s001125-1-1_Welz_lane1BeWPool968C5	72-2x55-2	BeW39	Pool_96-8	AAC2CVMHV	28	169.34	168.84	169.09	1.38062379217474
20230116_150655_Ol_HR_IPF2_2x_BQ_28C	C06	AAC2CVMHV_BeW96-7_96-8_96-9_23s001125-1-1_Welz_lane1BeWPool968C6_AAC2CVMHV_BeW96-7_96-8_96-9_23s001125-1-1_Welz_lane1BeWPool968C6	72-2x55-2	BeW39	Pool_96-8	AAC2CVMHV	28	174.87	181.58	178.225	1.24007477343494
20230116_150655_Ol_HR_IPF2_2x_BQ_28C	C07	AAC2CVMHV_BeW96-7_96-8_96-9_23s001125-1-1_Welz_lane1BeWPool968C7_AAC2CVMHV_BeW96-7_96-8_96-9_23s001125-1-1_Welz_lane1BeWPool968C7	72-2x55-2	BeW39	Pool_96-8	AAC2CVMHV	28	169.19	168.77	168.98	1.83977098333224
20230116_150655_Ol_HR_IPF2_2x_BQ_28C	C08	AAC2CVMHV_BeW96-7_96-8_96-9_23s001125-1-1_Welz_lane1BeWPool968C8_AAC2CVMHV_BeW96-7_96-8_96-9_23s001125-1-1_Welz_lane1BeWPool968C8	72-2x55-2	BeW39	Pool_96-8	AAC2CVMHV	28	163.15	163.15	163.15	0.375354286371595
20230116_150655_Ol_HR_IPF2_2x_BQ_28C	C09	AAC2CVMHV_BeW96-7_96-8_96-9_23s001125-1-1_Welz_lane1BeWPool968C9_AAC2CVMHV_BeW96-7_96-8_96-9_23s001125-1-1_Welz_lane1BeWPool968C9	72-2x55-2	BeW39	Pool_96-8	AAC2CVMHV	28	169.41	175.09	172.25	0.869773348106799
20230116_150655_Ol_HR_IPF2_2x_BQ_28C	C10	AAC2CVMHV_BeW96-7_96-8_96-9_23s001125-1-1_Welz_lane1BeWPool968C10_AAC2CVMHV_BeW96-7_96-8_96-9_23s001125-1-1_Welz_lane1BeWPool968C10	72-2x55-2	BeW39	Pool_96-8	AAC2CVMHV	28		180.9	180.9	0.154619615390855
20230116_150655_Ol_HR_IPF2_2x_BQ_28C	C11	AAC2CVMHV_BeW96-7_96-8_96-9_23s001125-1-1_Welz_lane1BeWPool968C11_AAC2CVMHV_BeW96-7_96-8_96-9_23s001125-1-1_Welz_lane1BeWPool968C11	72-2x55-2	BeW39	Pool_96-8	AAC2CVMHV	28	163.08	163.49	163.285	2.02386742019688
20230116_150655_Ol_HR_IPF2_2x_BQ_28C	C12	AAC2CVMHV_BeW96-7_96-8_96-9_23s001125-1-1_Welz_lane1BeWPool968C12_AAC2CVMHV_BeW96-7_96-8_96-9_23s001125-1-1_Welz_lane1BeWPool968C12	72-2x55-2	BeW39	Pool_96-8	AAC2CVMHV	28	174.87	175.16	175.015	1.06344664513902
20230116_150655_Ol_HR_IPF2_2x_BQ_28C	D01	AAC2CVMHV_BeW96-7_96-8_96-9_23s001125-1-1_Welz_lane1BeWPool968D1_AAC2CVMHV_BeW96-7_96-8_96-9_23s001125-1-1_Welz_lane1BeWPool968D1	72-2x55-2	BeW39	Pool_96-8	AAC2CVMHV	28	175.31		175.31	1.35276917439086
20230116_150655_Ol_HR_IPF2_2x_BQ_28C	D02	AAC2CVMHV_BeW96-7_96-8_96-9_23s001125-1-1_Welz_lane1BeWPool968D2_AAC2CVMHV_BeW96-7_96-8_96-9_23s001125-1-1_Welz_lane1BeWPool968D2	72-2x55-2	BeW39	Pool_96-8	AAC2CVMHV	28	174.58	168.91	171.745	1.63976373359475
20230116_150655_Ol_HR_IPF2_2x_BQ_28C	D03	AAC2CVMHV_BeW96-7_96-8_96-9_23s001125-1-1_Welz_lane1BeWPool968D3_AAC2CVMHV_BeW96-7_96-8_96-9_23s001125-1-1_Welz_lane1BeWPool968D3	72-2x55-2	BeW39	Pool_96-8	AAC2CVMHV	28	175.16	169.27	172.215	2.3277477917795
20230116_150655_Ol_HR_IPF2_2x_BQ_28C	D04	AAC2CVMHV_BeW96-7_96-8_96-9_23s001125-1-1_Welz_lane1BeWPool968D4_AAC2CVMHV_BeW96-7_96-8_96-9_23s001125-1-1_Welz_lane1BeWPool968D4	72-2x55-2	BeW39	Pool_96-8	AAC2CVMHV	28	175.09	175.09	175.09	3.38663975692062
20230116_150655_Ol_HR_IPF2_2x_BQ_28C	D05	AAC2CVMHV_BeW96-7_96-8_96-9_23s001125-1-1_Welz_lane1BeWPool968D5_AAC2CVMHV_BeW96-7_96-8_96-9_23s001125-1-1_Welz_lane1BeWPool968D5	72-2x55-2	BeW39	Pool_96-8	AAC2CVMHV	28	181.13	181.28	181.205	2.96966683325696
20230116_150655_Ol_HR_IPF2_2x_BQ_28C	D06	AAC2CVMHV_BeW96-7_96-8_96-9_23s001125-1-1_Welz_lane1BeWPool968D6_AAC2CVMHV_BeW96-7_96-8_96-9_23s001125-1-1_Welz_lane1BeWPool968D6	72-2x55-2	BeW39	Pool_96-8	AAC2CVMHV	28	156.98	162.95	159.965	2.15480023079711
20230116_150655_Ol_HR_IPF2_2x_BQ_28C	D07	AAC2CVMHV_BeW96-7_96-8_96-9_23s001125-1-1_Welz_lane1BeWPool968D7_AAC2CVMHV_BeW96-7_96-8_96-9_23s001125-1-1_Welz_lane1BeWPool968D7	72-2x55-2	BeW39	Pool_96-8	AAC2CVMHV	28	163.02	162.95	162.985	2.10271394445863
20230116_150655_Ol_HR_IPF2_2x_BQ_28C	D08	AAC2CVMHV_BeW96-7_96-8_96-9_23s001125-1-1_Welz_lane1BeWPool968D8_AAC2CVMHV_BeW96-7_96-8_96-9_23s001125-1-1_Welz_lane1BeWPool968D8	72-2x55-2	BeW39	Pool_96-8	AAC2CVMHV	28		180.9	180.9	1.53686441649833
20230116_150655_Ol_HR_IPF2_2x_BQ_28C	D09	AAC2CVMHV_BeW96-7_96-8_96-9_23s001125-1-1_Welz_lane1BeWPool968D9_AAC2CVMHV_BeW96-7_96-8_96-9_23s001125-1-1_Welz_lane1BeWPool968D9	72-2x55-2	BeW39	Pool_96-8	AAC2CVMHV	28	175.16	180.98	178.07	2.7496663398781
20230116_150655_Ol_HR_IPF2_2x_BQ_28C	D10	AAC2CVMHV_BeW96-7_96-8_96-9_23s001125-1-1_Welz_lane1BeWPool968D10_AAC2CVMHV_BeW96-7_96-8_96-9_23s001125-1-1_Welz_lane1BeWPool968D10	72-2x55-2	BeW39	Pool_96-8	AAC2CVMHV	28	156.91	151.13	154.02	1.1613839585924
20230116_150655_Ol_HR_IPF2_2x_BQ_28C	D11	AAC2CVMHV_BeW96-7_96-8_96-9_23s001125-1-1_Welz_lane1BeWPool968D11_AAC2CVMHV_BeW96-7_96-8_96-9_23s001125-1-1_Welz_lane1BeWPool968D11	72-2x55-2	BeW39	Pool_96-8	AAC2CVMHV	28	175.09	174.87	174.98	1.46702148148331
20230116_150655_Ol_HR_IPF2_2x_BQ_28C	D12	AAC2CVMHV_BeW96-7_96-8_96-9_23s001125-1-1_Welz_lane1BeWPool968D12_AAC2CVMHV_BeW96-7_96-8_96-9_23s001125-1-1_Welz_lane1BeWPool968D12	72-2x55-2	BeW39	Pool_96-8	AAC2CVMHV	28	168.91	175.02	171.965	1.76806485379526
20230116_150655_Ol_HR_IPF2_2x_BQ_28C	E01	AAC2CVMHV_BeW96-7_96-8_96-9_23s001125-1-1_Welz_lane1BeWPool968E1_AAC2CVMHV_BeW96-7_96-8_96-9_23s001125-1-1_Welz_lane1BeWPool968E1	72-2x55-2	BeW39	Pool_96-8	AAC2CVMHV	28	151	144.48	147.74	1.46355961467471
20230116_150655_Ol_HR_IPF2_2x_BQ_28C	E02	AAC2CVMHV_BeW96-7_96-8_96-9_23s001125-1-1_Welz_lane1BeWPool968E2_AAC2CVMHV_BeW96-7_96-8_96-9_23s001125-1-1_Welz_lane1BeWPool968E2	72-2x55-2	BeW39	Pool_96-8	AAC2CVMHV	28	187.25	187.25	187.25	1.22835473142069
20230116_150655_Ol_HR_IPF2_2x_BQ_28C	E03	AAC2CVMHV_BeW96-7_96-8_96-9_23s001125-1-1_Welz_lane1BeWPool968E3_AAC2CVMHV_BeW96-7_96-8_96-9_23s001125-1-1_Welz_lane1BeWPool968E3	72-2x55-2	BeW39	Pool_96-8	AAC2CVMHV	28	181.13	175.31	178.22	2.01330511831848
20230116_150655_Ol_HR_IPF2_2x_BQ_28C	E04	AAC2CVMHV_BeW96-7_96-8_96-9_23s001125-1-1_Welz_lane1BeWPool968E4_AAC2CVMHV_BeW96-7_96-8_96-9_23s001125-1-1_Welz_lane1BeWPool968E4	72-2x55-2	BeW39	Pool_96-8	AAC2CVMHV	28	175.38		175.38	1.47061786950323
20230116_150655_Ol_HR_IPF2_2x_BQ_28C	E05	AAC2CVMHV_BeW96-7_96-8_96-9_23s001125-1-1_Welz_lane1BeWPool968E5_AAC2CVMHV_BeW96-7_96-8_96-9_23s001125-1-1_Welz_lane1BeWPool968E5	72-2x55-2	BeW39	Pool_96-8	AAC2CVMHV	28	168.7	163.02	165.86	2.53761773882377
20230116_150655_Ol_HR_IPF2_2x_BQ_28C	E06	AAC2CVMHV_BeW96-7_96-8_96-9_23s001125-1-1_Welz_lane1BeWPool968E6_AAC2CVMHV_BeW96-7_96-8_96-9_23s001125-1-1_Welz_lane1BeWPool968E6	72-2x55-2	BeW39	Pool_96-8	AAC2CVMHV	28	162.95		162.95	1.24607575535369
20230116_150655_Ol_HR_IPF2_2x_BQ_28C	E07	AAC2CVMHV_BeW96-7_96-8_96-9_23s001125-1-1_Welz_lane1BeWPool968E7_AAC2CVMHV_BeW96-7_96-8_96-9_23s001125-1-1_Welz_lane1BeWPool968E7	72-2x55-2	BeW39	Pool_96-8	AAC2CVMHV	28	162.95	163.36	163.155	1.32513447502858
20230116_150655_Ol_HR_IPF2_2x_BQ_28C	E08	AAC2CVMHV_BeW96-7_96-8_96-9_23s001125-1-1_Welz_lane1BeWPool968E8_AAC2CVMHV_BeW96-7_96-8_96-9_23s001125-1-1_Welz_lane1BeWPool968E8	72-2x55-2	BeW39	Pool_96-8	AAC2CVMHV	28	175.24	175.09	175.165	1.88274385948897
20230116_150655_Ol_HR_IPF2_2x_BQ_28C	E09	AAC2CVMHV_BeW96-7_96-8_96-9_23s001125-1-1_Welz_lane1BeWPool968E9_AAC2CVMHV_BeW96-7_96-8_96-9_23s001125-1-1_Welz_lane1BeWPool968E9	72-2x55-2	BeW39	Pool_96-8	AAC2CVMHV	28	181.28	181.28	181.28	1.64922419689472
20230116_150655_Ol_HR_IPF2_2x_BQ_28C	E10	AAC2CVMHV_BeW96-7_96-8_96-9_23s001125-1-1_Welz_lane1BeWPool968E10_AAC2CVMHV_BeW96-7_96-8_96-9_23s001125-1-1_Welz_lane1BeWPool968E10	72-2x55-2	BeW39	Pool_96-8	AAC2CVMHV	28		181.36	181.36	0.909217634966813
20230116_150655_Ol_HR_IPF2_2x_BQ_28C	E11	AAC2CVMHV_BeW96-7_96-8_96-9_23s001125-1-1_Welz_lane1BeWPool968E11_AAC2CVMHV_BeW96-7_96-8_96-9_23s001125-1-1_Welz_lane1BeWPool968E11	72-2x55-2	BeW39	Pool_96-8	AAC2CVMHV	28	168.63	162.68	165.655	0.944091185491362
20230116_150655_Ol_HR_IPF2_2x_BQ_28C	E12	AAC2CVMHV_BeW96-7_96-8_96-9_23s001125-1-1_Welz_lane1BeWPool968E12_AAC2CVMHV_BeW96-7_96-8_96-9_23s001125-1-1_Welz_lane1BeWPool968E12	72-2x55-2	BeW39	Pool_96-8	AAC2CVMHV	28	187.17	187.25	187.21	1.4983948553173
20230116_150655_Ol_HR_IPF2_2x_BQ_28C	F01	AAC2CVMHV_BeW96-7_96-8_96-9_23s001125-1-1_Welz_lane1BeWPool968F1_AAC2CVMHV_BeW96-7_96-8_96-9_23s001125-1-1_Welz_lane1BeWPool968F1	72-2x55-2	BeW39	Pool_96-8	AAC2CVMHV	28	162.68	162.81	162.745	1.55093719422833
20230116_150655_Ol_HR_IPF2_2x_BQ_28C	F02	AAC2CVMHV_BeW96-7_96-8_96-9_23s001125-1-1_Welz_lane1BeWPool968F2_AAC2CVMHV_BeW96-7_96-8_96-9_23s001125-1-1_Welz_lane1BeWPool968F2	72-2x55-2	BeW39	Pool_96-8	AAC2CVMHV	28	175.16	168.98	172.07	1.46815482650319
20230116_150655_Ol_HR_IPF2_2x_BQ_28C	F03	AAC2CVMHV_BeW96-7_96-8_96-9_23s001125-1-1_Welz_lane1BeWPool968F3_AAC2CVMHV_BeW96-7_96-8_96-9_23s001125-1-1_Welz_lane1BeWPool968F3	72-2x55-2	BeW39	Pool_96-8	AAC2CVMHV	28	180.9	181.51	181.205	0.56870562836018
20230116_150655_Ol_HR_IPF2_2x_BQ_28C	F04	AAC2CVMHV_BeW96-7_96-8_96-9_23s001125-1-1_Welz_lane1BeWPool968F4_AAC2CVMHV_BeW96-7_96-8_96-9_23s001125-1-1_Welz_lane1BeWPool968F4	72-2x55-2	BeW39	Pool_96-8	AAC2CVMHV	28	150.69	145.08	147.885	2.57282132841598
20230116_150655_Ol_HR_IPF2_2x_BQ_28C	F05	AAC2CVMHV_BeW96-7_96-8_96-9_23s001125-1-1_Welz_lane1BeWPool968F5_AAC2CVMHV_BeW96-7_96-8_96-9_23s001125-1-1_Welz_lane1BeWPool968F5	72-2x55-2	BeW39	Pool_96-8	AAC2CVMHV	28				2.34066793808447
20230116_150655_Ol_HR_IPF2_2x_BQ_28C	F06	AAC2CVMHV_BeW96-7_96-8_96-9_23s001125-1-1_Welz_lane1BeWPool968F6_AAC2CVMHV_BeW96-7_96-8_96-9_23s001125-1-1_Welz_lane1BeWPool968F6	72-2x55-2	BeW39	Pool_96-8	AAC2CVMHV	28	168.56	169.19	168.875	1.42243069022912
20230116_150655_Ol_HR_IPF2_2x_BQ_28C	F07	AAC2CVMHV_BeW96-7_96-8_96-9_23s001125-1-1_Welz_lane1BeWPool968F7_AAC2CVMHV_BeW96-7_96-8_96-9_23s001125-1-1_Welz_lane1BeWPool968F7	72-2x55-2	BeW39	Pool_96-8	AAC2CVMHV	28	162.81	163.22	163.015	1.52833280265408
20230116_150655_Ol_HR_IPF2_2x_BQ_28C	F08	AAC2CVMHV_BeW96-7_96-8_96-9_23s001125-1-1_Welz_lane1BeWPool968F8_AAC2CVMHV_BeW96-7_96-8_96-9_23s001125-1-1_Welz_lane1BeWPool968F8	72-2x55-2	BeW39	Pool_96-8	AAC2CVMHV	28	169.12	169.55	169.335	2.32851067352464
20230116_150655_Ol_HR_IPF2_2x_BQ_28C	F09	AAC2CVMHV_BeW96-7_96-8_96-9_23s001125-1-1_Welz_lane1BeWPool968F9_AAC2CVMHV_BeW96-7_96-8_96-9_23s001125-1-1_Welz_lane1BeWPool968F9	72-2x55-2	BeW39	Pool_96-8	AAC2CVMHV	28	186.93	187.25	187.09	2.24183684681583
20230116_150655_Ol_HR_IPF2_2x_BQ_28C	F10	AAC2CVMHV_BeW96-7_96-8_96-9_23s001125-1-1_Welz_lane1BeWPool968F10_AAC2CVMHV_BeW96-7_96-8_96-9_23s001125-1-1_Welz_lane1BeWPool968F10	72-2x55-2	BeW39	Pool_96-8	AAC2CVMHV	28	181.43	181.05	181.24	2.46011449490138
20230116_150655_Ol_HR_IPF2_2x_BQ_28C	F11	AAC2CVMHV_BeW96-7_96-8_96-9_23s001125-1-1_Welz_lane1BeWPool968F11_AAC2CVMHV_BeW96-7_96-8_96-9_23s001125-1-1_Welz_lane1BeWPool968F11	72-2x55-2	BeW39	Pool_96-8	AAC2CVMHV	28	174.87	175.02	174.945	1.46894116881081
20230116_150655_Ol_HR_IPF2_2x_BQ_28C	F12	AAC2CVMHV_BeW96-7_96-8_96-9_23s001125-1-1_Welz_lane1BeWPool968F12_AAC2CVMHV_BeW96-7_96-8_96-9_23s001125-1-1_Welz_lane1BeWPool968F12	72-2x55-2	BeW39	Pool_96-8	AAC2CVMHV	28	144.66	138.58	141.62	1.25871789923838
20230116_150655_Ol_HR_IPF2_2x_BQ_28C	G01	AAC2CVMHV_BeW96-7_96-8_96-9_23s001125-1-1_Welz_lane1BeWPool968G1_AAC2CVMHV_BeW96-7_96-8_96-9_23s001125-1-1_Welz_lane1BeWPool968G1	72-2x55-2	BeW39	Pool_96-8	AAC2CVMHV	28	175.16		175.16	1.14359997218246
20230116_150655_Ol_HR_IPF2_2x_BQ_28C	G02	AAC2CVMHV_BeW96-7_96-8_96-9_23s001125-1-1_Welz_lane1BeWPool968G2_AAC2CVMHV_BeW96-7_96-8_96-9_23s001125-1-1_Welz_lane1BeWPool968G2	72-2x55-2	BeW39	Pool_96-8	AAC2CVMHV	28	181.05	181.21	181.13	1.63346316052491
20230116_150655_Ol_HR_IPF2_2x_BQ_28C	G03	AAC2CVMHV_BeW96-7_96-8_96-9_23s001125-1-1_Welz_lane1BeWPool968G3_AAC2CVMHV_BeW96-7_96-8_96-9_23s001125-1-1_Welz_lane1BeWPool968G3	72-2x55-2	BeW39	Pool_96-8	AAC2CVMHV	28	175.24	175.02	175.13	0.902672955432484
20230116_150655_Ol_HR_IPF2_2x_BQ_28C	G04	AAC2CVMHV_BeW96-7_96-8_96-9_23s001125-1-1_Welz_lane1BeWPool968G4_AAC2CVMHV_BeW96-7_96-8_96-9_23s001125-1-1_Welz_lane1BeWPool968G4	72-2x55-2	BeW39	Pool_96-8	AAC2CVMHV	28	162.68	163.15	162.915	1.91408916947146
20230116_150655_Ol_HR_IPF2_2x_BQ_28C	G05	AAC2CVMHV_BeW96-7_96-8_96-9_23s001125-1-1_Welz_lane1BeWPool968G5_AAC2CVMHV_BeW96-7_96-8_96-9_23s001125-1-1_Welz_lane1BeWPool968G5	72-2x55-2	BeW39	Pool_96-8	AAC2CVMHV	28	169.27	174.8	172.035	2.20383801451182
20230116_150655_Ol_HR_IPF2_2x_BQ_28C	G06	AAC2CVMHV_BeW96-7_96-8_96-9_23s001125-1-1_Welz_lane1BeWPool968G6_AAC2CVMHV_BeW96-7_96-8_96-9_23s001125-1-1_Welz_lane1BeWPool968G6	72-2x55-2	BeW39	Pool_96-8	AAC2CVMHV	28	163.29	156.72	160.005	0.896049603113655
20230116_150655_Ol_HR_IPF2_2x_BQ_28C	G07	AAC2CVMHV_BeW96-7_96-8_96-9_23s001125-1-1_Welz_lane1BeWPool968G7_AAC2CVMHV_BeW96-7_96-8_96-9_23s001125-1-1_Welz_lane1BeWPool968G7	72-2x55-2	BeW39	Pool_96-8	AAC2CVMHV	28	199.16	193.04	196.1	1.13860873581487
20230116_150655_Ol_HR_IPF2_2x_BQ_28C	G08	AAC2CVMHV_BeW96-7_96-8_96-9_23s001125-1-1_Welz_lane1BeWPool968G8_AAC2CVMHV_BeW96-7_96-8_96-9_23s001125-1-1_Welz_lane1BeWPool968G8	72-2x55-2	BeW39	Pool_96-8	AAC2CVMHV	28	175.24	174.95	175.095	1.44790280826679
20230116_150655_Ol_HR_IPF2_2x_BQ_28C	G09	AAC2CVMHV_BeW96-7_96-8_96-9_23s001125-1-1_Welz_lane1BeWPool968G9_AAC2CVMHV_BeW96-7_96-8_96-9_23s001125-1-1_Welz_lane1BeWPool968G9	72-2x55-2	BeW39	Pool_96-8	AAC2CVMHV	28	157.17		157.17	2.2567716493392
20230116_150655_Ol_HR_IPF2_2x_BQ_28C	G10	AAC2CVMHV_BeW96-7_96-8_96-9_23s001125-1-1_Welz_lane1BeWPool968G10_AAC2CVMHV_BeW96-7_96-8_96-9_23s001125-1-1_Welz_lane1BeWPool968G10	72-2x55-2	BeW39	Pool_96-8	AAC2CVMHV	28	174.8	175.02	174.91	0.784029992017932
20230116_150655_Ol_HR_IPF2_2x_BQ_28C	G11	AAC2CVMHV_BeW96-7_96-8_96-9_23s001125-1-1_Welz_lane1BeWPool968G11_AAC2CVMHV_BeW96-7_96-8_96-9_23s001125-1-1_Welz_lane1BeWPool968G11	72-2x55-2	BeW39	Pool_96-8	AAC2CVMHV	28	175.16	175.38	175.27	1.99611715089698
20230116_150655_Ol_HR_IPF2_2x_BQ_28C	G12	AAC2CVMHV_BeW96-7_96-8_96-9_23s001125-1-1_Welz_lane1BeWPool968G12_AAC2CVMHV_BeW96-7_96-8_96-9_23s001125-1-1_Welz_lane1BeWPool968G12	72-2x55-2	BeW39	Pool_96-8	AAC2CVMHV	28	187.25	187.32	187.285	1.86564919483747
20230116_150655_Ol_HR_IPF2_2x_BQ_28C	H01	AAC2CVMHV_BeW96-7_96-8_96-9_23s001125-1-1_Welz_lane1BeWPool968H1_AAC2CVMHV_BeW96-7_96-8_96-9_23s001125-1-1_Welz_lane1BeWPool968H1	72-2x55-2	BeW39	Pool_96-8	AAC2CVMHV	28	163.29	169.12	166.205	6.17118645348842e-05
20230116_162836_Ol_HR_IPF2_2x_BQ_35C	A01	AAC2CVMHV_BeW96-7_96-8_96-9_23s001125-1-1_Welz_lane1BeWPool968A1_AAC2CVMHV_BeW96-7_96-8_96-9_23s001125-1-1_Welz_lane1BeWPool968A1	55-2x139-4	BeW39	Pool_96-8	AAC2CVMHV	35	259.73		259.73	2.00545216469374
20230116_162836_Ol_HR_IPF2_2x_BQ_35C	A02	AAC2CVMHV_BeW96-7_96-8_96-9_23s001125-1-1_Welz_lane1BeWPool968A2_AAC2CVMHV_BeW96-7_96-8_96-9_23s001125-1-1_Welz_lane1BeWPool968A2	55-2x139-4	BeW39	Pool_96-8	AAC2CVMHV	35	247.34	247.24	247.29	0.298164891671653
20230116_162836_Ol_HR_IPF2_2x_BQ_35C	A03	AAC2CVMHV_BeW96-7_96-8_96-9_23s001125-1-1_Welz_lane1BeWPool968A3_AAC2CVMHV_BeW96-7_96-8_96-9_23s001125-1-1_Welz_lane1BeWPool968A3	55-2x139-4	BeW39	Pool_96-8	AAC2CVMHV	35	246.93	247.03	246.98	1.3769131611197
20230116_162836_Ol_HR_IPF2_2x_BQ_35C	A04	AAC2CVMHV_BeW96-7_96-8_96-9_23s001125-1-1_Welz_lane1BeWPool968A4_AAC2CVMHV_BeW96-7_96-8_96-9_23s001125-1-1_Welz_lane1BeWPool968A4	55-2x139-4	BeW39	Pool_96-8	AAC2CVMHV	35	271.47		271.47	5.5141264110198
20230116_162836_Ol_HR_IPF2_2x_BQ_35C	A05	AAC2CVMHV_BeW96-7_96-8_96-9_23s001125-1-1_Welz_lane1BeWPool968A5_AAC2CVMHV_BeW96-7_96-8_96-9_23s001125-1-1_Welz_lane1BeWPool968A5	55-2x139-4	BeW39	Pool_96-8	AAC2CVMHV	35	253.69	265.44	259.565	3.1519249216445
20230116_162836_Ol_HR_IPF2_2x_BQ_35C	A06	AAC2CVMHV_BeW96-7_96-8_96-9_23s001125-1-1_Welz_lane1BeWPool968A6_AAC2CVMHV_BeW96-7_96-8_96-9_23s001125-1-1_Welz_lane1BeWPool968A6	55-2x139-4	BeW39	Pool_96-8	AAC2CVMHV	35	266.1	271.58	268.84	4.80385695870145
20230116_162836_Ol_HR_IPF2_2x_BQ_35C	A07	AAC2CVMHV_BeW96-7_96-8_96-9_23s001125-1-1_Welz_lane1BeWPool968A7_AAC2CVMHV_BeW96-7_96-8_96-9_23s001125-1-1_Welz_lane1BeWPool968A7	55-2x139-4	BeW39	Pool_96-8	AAC2CVMHV	35	253.48	253.37	253.425	0.442054609497691
20230116_162836_Ol_HR_IPF2_2x_BQ_35C	A08	AAC2CVMHV_BeW96-7_96-8_96-9_23s001125-1-1_Welz_lane1BeWPool968A8_AAC2CVMHV_BeW96-7_96-8_96-9_23s001125-1-1_Welz_lane1BeWPool968A8	55-2x139-4	BeW39	Pool_96-8	AAC2CVMHV	35	266.1		266.1	1.81999621541252
20230116_162836_Ol_HR_IPF2_2x_BQ_35C	A09	AAC2CVMHV_BeW96-7_96-8_96-9_23s001125-1-1_Welz_lane1BeWPool968A9_AAC2CVMHV_BeW96-7_96-8_96-9_23s001125-1-1_Welz_lane1BeWPool968A9	55-2x139-4	BeW39	Pool_96-8	AAC2CVMHV	35	260.48	264.88	262.68	4.54218127392045
20230116_162836_Ol_HR_IPF2_2x_BQ_35C	A10	AAC2CVMHV_BeW96-7_96-8_96-9_23s001125-1-1_Welz_lane1BeWPool968A10_AAC2CVMHV_BeW96-7_96-8_96-9_23s001125-1-1_Welz_lane1BeWPool968A10	55-2x139-4	BeW39	Pool_96-8	AAC2CVMHV	35		240.9	240.9	3.77696978498071
20230116_162836_Ol_HR_IPF2_2x_BQ_35C	A11	AAC2CVMHV_BeW96-7_96-8_96-9_23s001125-1-1_Welz_lane1BeWPool968A11_AAC2CVMHV_BeW96-7_96-8_96-9_23s001125-1-1_Welz_lane1BeWPool968A11	55-2x139-4	BeW39	Pool_96-8	AAC2CVMHV	35		217.9	217.9	5.08917307888891
20230116_162836_Ol_HR_IPF2_2x_BQ_35C	A12	AAC2CVMHV_BeW96-7_96-8_96-9_23s001125-1-1_Welz_lane1BeWPool968A12_AAC2CVMHV_BeW96-7_96-8_96-9_23s001125-1-1_Welz_lane1BeWPool968A12	55-2x139-4	BeW39	Pool_96-8	AAC2CVMHV	35	217.54		217.54	4.05935770110476
20230116_162836_Ol_HR_IPF2_2x_BQ_35C	B01	AAC2CVMHV_BeW96-7_96-8_96-9_23s001125-1-1_Welz_lane1BeWPool968B1_AAC2CVMHV_BeW96-7_96-8_96-9_23s001125-1-1_Welz_lane1BeWPool968B1	55-2x139-4	BeW39	Pool_96-8	AAC2CVMHV	35	223.21	229.24	226.225	0.482666648204467
20230116_162836_Ol_HR_IPF2_2x_BQ_35C	B02	AAC2CVMHV_BeW96-7_96-8_96-9_23s001125-1-1_Welz_lane1BeWPool968B2_AAC2CVMHV_BeW96-7_96-8_96-9_23s001125-1-1_Welz_lane1BeWPool968B2	55-2x139-4	BeW39	Pool_96-8	AAC2CVMHV	35	265.33	265.99	265.66	0.450816142575875
20230116_162836_Ol_HR_IPF2_2x_BQ_35C	B03	AAC2CVMHV_BeW96-7_96-8_96-9_23s001125-1-1_Welz_lane1BeWPool968B3_AAC2CVMHV_BeW96-7_96-8_96-9_23s001125-1-1_Welz_lane1BeWPool968B3	55-2x139-4	BeW39	Pool_96-8	AAC2CVMHV	35	253.48	253.05	253.265	0.00014720035044612
20230116_162836_Ol_HR_IPF2_2x_BQ_35C	B04	AAC2CVMHV_BeW96-7_96-8_96-9_23s001125-1-1_Welz_lane1BeWPool968B4_AAC2CVMHV_BeW96-7_96-8_96-9_23s001125-1-1_Welz_lane1BeWPool968B4	72-2x55-2	BeW39	Pool_96-8	AAC2CVMHV	35	277.85	283.65	280.75	1.48652590187505
20230116_162836_Ol_HR_IPF2_2x_BQ_35C	B05	AAC2CVMHV_BeW96-7_96-8_96-9_23s001125-1-1_Welz_lane1BeWPool968B5_AAC2CVMHV_BeW96-7_96-8_96-9_23s001125-1-1_Welz_lane1BeWPool968B5	72-2x55-2	BeW39	Pool_96-8	AAC2CVMHV	35	247.65	253.79	250.72	1.46700977095576
20230116_162836_Ol_HR_IPF2_2x_BQ_35C	B06	AAC2CVMHV_BeW96-7_96-8_96-9_23s001125-1-1_Welz_lane1BeWPool968B6_AAC2CVMHV_BeW96-7_96-8_96-9_23s001125-1-1_Welz_lane1BeWPool968B6	72-2x55-2	BeW39	Pool_96-8	AAC2CVMHV	35		241.41	241.41	1.92448807842956
20230116_162836_Ol_HR_IPF2_2x_BQ_35C	B07	AAC2CVMHV_BeW96-7_96-8_96-9_23s001125-1-1_Welz_lane1BeWPool968B7_AAC2CVMHV_BeW96-7_96-8_96-9_23s001125-1-1_Welz_lane1BeWPool968B7	72-2x55-2	BeW39	Pool_96-8	AAC2CVMHV	35	253.37	253.9	253.635	1.35557115651399
20230116_162836_Ol_HR_IPF2_2x_BQ_35C	B08	AAC2CVMHV_BeW96-7_96-8_96-9_23s001125-1-1_Welz_lane1BeWPool968B8_AAC2CVMHV_BeW96-7_96-8_96-9_23s001125-1-1_Welz_lane1BeWPool968B8	72-2x55-2	BeW39	Pool_96-8	AAC2CVMHV	35	217.27	229.34	223.305	1.8323273273585
20230116_162836_Ol_HR_IPF2_2x_BQ_35C	B09	AAC2CVMHV_BeW96-7_96-8_96-9_23s001125-1-1_Welz_lane1BeWPool968B9_AAC2CVMHV_BeW96-7_96-8_96-9_23s001125-1-1_Welz_lane1BeWPool968B9	72-2x55-2	BeW39	Pool_96-8	AAC2CVMHV	35	277.04	277.96	277.5	2.00645950302036
20230116_162836_Ol_HR_IPF2_2x_BQ_35C	B10	AAC2CVMHV_BeW96-7_96-8_96-9_23s001125-1-1_Welz_lane1BeWPool968B10_AAC2CVMHV_BeW96-7_96-8_96-9_23s001125-1-1_Welz_lane1BeWPool968B10	72-2x55-2	BeW39	Pool_96-8	AAC2CVMHV	35	271.92	277.85	274.885	1.29457562315115
20230116_162836_Ol_HR_IPF2_2x_BQ_35C	B11	AAC2CVMHV_BeW96-7_96-8_96-9_23s001125-1-1_Welz_lane1BeWPool968B11_AAC2CVMHV_BeW96-7_96-8_96-9_23s001125-1-1_Welz_lane1BeWPool968B11	72-2x55-2	BeW39	Pool_96-8	AAC2CVMHV	35	271.92	277.62	274.77	1.32005395883048
20230116_162836_Ol_HR_IPF2_2x_BQ_35C	B12	AAC2CVMHV_BeW96-7_96-8_96-9_23s001125-1-1_Welz_lane1BeWPool968B12_AAC2CVMHV_BeW96-7_96-8_96-9_23s001125-1-1_Welz_lane1BeWPool968B12	72-2x55-2	BeW39	Pool_96-8	AAC2CVMHV	35	277.5	277.85	277.675	1.83063420931295
20230116_162836_Ol_HR_IPF2_2x_BQ_35C	C01	AAC2CVMHV_BeW96-7_96-8_96-9_23s001125-1-1_Welz_lane1BeWPool968C1_AAC2CVMHV_BeW96-7_96-8_96-9_23s001125-1-1_Welz_lane1BeWPool968C1	72-2x55-2	BeW39	Pool_96-8	AAC2CVMHV	35	271.24	277.96	274.6	1.61217001018031
20230116_162836_Ol_HR_IPF2_2x_BQ_35C	C02	AAC2CVMHV_BeW96-7_96-8_96-9_23s001125-1-1_Welz_lane1BeWPool968C2_AAC2CVMHV_BeW96-7_96-8_96-9_23s001125-1-1_Welz_lane1BeWPool968C2	72-2x55-2	BeW39	Pool_96-8	AAC2CVMHV	35	254	259.08	256.54	1.56568175789655
20230116_162836_Ol_HR_IPF2_2x_BQ_35C	C03	AAC2CVMHV_BeW96-7_96-8_96-9_23s001125-1-1_Welz_lane1BeWPool968C3_AAC2CVMHV_BeW96-7_96-8_96-9_23s001125-1-1_Welz_lane1BeWPool968C3	72-2x55-2	BeW39	Pool_96-8	AAC2CVMHV	35		217.54	217.54	1.18815052314316
20230116_162836_Ol_HR_IPF2_2x_BQ_35C	C04	AAC2CVMHV_BeW96-7_96-8_96-9_23s001125-1-1_Welz_lane1BeWPool968C4_AAC2CVMHV_BeW96-7_96-8_96-9_23s001125-1-1_Welz_lane1BeWPool968C4	72-2x55-2	BeW39	Pool_96-8	AAC2CVMHV	35		241.51	241.51	1.07771331411183
20230116_162836_Ol_HR_IPF2_2x_BQ_35C	C05	AAC2CVMHV_BeW96-7_96-8_96-9_23s001125-1-1_Welz_lane1BeWPool968C5_AAC2CVMHV_BeW96-7_96-8_96-9_23s001125-1-1_Welz_lane1BeWPool968C5	72-2x55-2	BeW39	Pool_96-8	AAC2CVMHV	35	265.44	271.36	268.4	1.38062379217474
20230116_162836_Ol_HR_IPF2_2x_BQ_35C	C06	AAC2CVMHV_BeW96-7_96-8_96-9_23s001125-1-1_Welz_lane1BeWPool968C6_AAC2CVMHV_BeW96-7_96-8_96-9_23s001125-1-1_Welz_lane1BeWPool968C6	72-2x55-2	BeW39	Pool_96-8	AAC2CVMHV	35	265.55	271.69	268.62	1.24007477343494
20230116_162836_Ol_HR_IPF2_2x_BQ_35C	C07	AAC2CVMHV_BeW96-7_96-8_96-9_23s001125-1-1_Welz_lane1BeWPool968C7_AAC2CVMHV_BeW96-7_96-8_96-9_23s001125-1-1_Welz_lane1BeWPool968C7	72-2x55-2	BeW39	Pool_96-8	AAC2CVMHV	35		259.3	259.3	1.83977098333224
20230116_162836_Ol_HR_IPF2_2x_BQ_35C	C08	AAC2CVMHV_BeW96-7_96-8_96-9_23s001125-1-1_Welz_lane1BeWPool968C8_AAC2CVMHV_BeW96-7_96-8_96-9_23s001125-1-1_Welz_lane1BeWPool968C8	72-2x55-2	BeW39	Pool_96-8	AAC2CVMHV	35	229.53	235.66	232.595	0.375354286371595
20230116_162836_Ol_HR_IPF2_2x_BQ_35C	C09	AAC2CVMHV_BeW96-7_96-8_96-9_23s001125-1-1_Welz_lane1BeWPool968C9_AAC2CVMHV_BeW96-7_96-8_96-9_23s001125-1-1_Welz_lane1BeWPool968C9	72-2x55-2	BeW39	Pool_96-8	AAC2CVMHV	35	271.81	277.39	274.6	0.869773348106799
20230116_162836_Ol_HR_IPF2_2x_BQ_35C	C10	AAC2CVMHV_BeW96-7_96-8_96-9_23s001125-1-1_Welz_lane1BeWPool968C10_AAC2CVMHV_BeW96-7_96-8_96-9_23s001125-1-1_Welz_lane1BeWPool968C10	72-2x55-2	BeW39	Pool_96-8	AAC2CVMHV	35	272.03	277.96	274.995	0.154619615390855
20230116_162836_Ol_HR_IPF2_2x_BQ_35C	C11	AAC2CVMHV_BeW96-7_96-8_96-9_23s001125-1-1_Welz_lane1BeWPool968C11_AAC2CVMHV_BeW96-7_96-8_96-9_23s001125-1-1_Welz_lane1BeWPool968C11	72-2x55-2	BeW39	Pool_96-8	AAC2CVMHV	35	254	259.84	256.92	2.02386742019688
20230116_162836_Ol_HR_IPF2_2x_BQ_35C	C12	AAC2CVMHV_BeW96-7_96-8_96-9_23s001125-1-1_Welz_lane1BeWPool968C12_AAC2CVMHV_BeW96-7_96-8_96-9_23s001125-1-1_Welz_lane1BeWPool968C12	72-2x55-2	BeW39	Pool_96-8	AAC2CVMHV	35		277.85	277.85	1.06344664513902
20230116_162836_Ol_HR_IPF2_2x_BQ_35C	D01	AAC2CVMHV_BeW96-7_96-8_96-9_23s001125-1-1_Welz_lane1BeWPool968D1_AAC2CVMHV_BeW96-7_96-8_96-9_23s001125-1-1_Welz_lane1BeWPool968D1	72-2x55-2	BeW39	Pool_96-8	AAC2CVMHV	35	271.24		271.24	1.35276917439086
20230116_162836_Ol_HR_IPF2_2x_BQ_35C	D02	AAC2CVMHV_BeW96-7_96-8_96-9_23s001125-1-1_Welz_lane1BeWPool968D2_AAC2CVMHV_BeW96-7_96-8_96-9_23s001125-1-1_Welz_lane1BeWPool968D2	72-2x55-2	BeW39	Pool_96-8	AAC2CVMHV	35	229.72	234.88	232.3	1.63976373359475
20230116_162836_Ol_HR_IPF2_2x_BQ_35C	D03	AAC2CVMHV_BeW96-7_96-8_96-9_23s001125-1-1_Welz_lane1BeWPool968D3_AAC2CVMHV_BeW96-7_96-8_96-9_23s001125-1-1_Welz_lane1BeWPool968D3	72-2x55-2	BeW39	Pool_96-8	AAC2CVMHV	35	229.72	235.86	232.79	2.3277477917795
20230116_162836_Ol_HR_IPF2_2x_BQ_35C	D04	AAC2CVMHV_BeW96-7_96-8_96-9_23s001125-1-1_Welz_lane1BeWPool968D4_AAC2CVMHV_BeW96-7_96-8_96-9_23s001125-1-1_Welz_lane1BeWPool968D4	72-2x55-2	BeW39	Pool_96-8	AAC2CVMHV	35	271.58	271.69	271.635	3.38663975692062
20230116_162836_Ol_HR_IPF2_2x_BQ_35C	D05	AAC2CVMHV_BeW96-7_96-8_96-9_23s001125-1-1_Welz_lane1BeWPool968D5_AAC2CVMHV_BeW96-7_96-8_96-9_23s001125-1-1_Welz_lane1BeWPool968D5	72-2x55-2	BeW39	Pool_96-8	AAC2CVMHV	35		283.18	283.18	2.96966683325696
20230116_162836_Ol_HR_IPF2_2x_BQ_35C	D06	AAC2CVMHV_BeW96-7_96-8_96-9_23s001125-1-1_Welz_lane1BeWPool968D6_AAC2CVMHV_BeW96-7_96-8_96-9_23s001125-1-1_Welz_lane1BeWPool968D6	72-2x55-2	BeW39	Pool_96-8	AAC2CVMHV	35	247.85	259.19	253.52	2.15480023079711
20230116_162836_Ol_HR_IPF2_2x_BQ_35C	D07	AAC2CVMHV_BeW96-7_96-8_96-9_23s001125-1-1_Welz_lane1BeWPool968D7_AAC2CVMHV_BeW96-7_96-8_96-9_23s001125-1-1_Welz_lane1BeWPool968D7	72-2x55-2	BeW39	Pool_96-8	AAC2CVMHV	35	248.47		248.47	2.10271394445863
20230116_162836_Ol_HR_IPF2_2x_BQ_35C	D08	AAC2CVMHV_BeW96-7_96-8_96-9_23s001125-1-1_Welz_lane1BeWPool968D8_AAC2CVMHV_BeW96-7_96-8_96-9_23s001125-1-1_Welz_lane1BeWPool968D8	72-2x55-2	BeW39	Pool_96-8	AAC2CVMHV	35	271.92	277.85	274.885	1.53686441649833
20230116_162836_Ol_HR_IPF2_2x_BQ_35C	D09	AAC2CVMHV_BeW96-7_96-8_96-9_23s001125-1-1_Welz_lane1BeWPool968D9_AAC2CVMHV_BeW96-7_96-8_96-9_23s001125-1-1_Welz_lane1BeWPool968D9	72-2x55-2	BeW39	Pool_96-8	AAC2CVMHV	35	271.92		271.92	2.7496663398781
20230116_162836_Ol_HR_IPF2_2x_BQ_35C	D10	AAC2CVMHV_BeW96-7_96-8_96-9_23s001125-1-1_Welz_lane1BeWPool968D10_AAC2CVMHV_BeW96-7_96-8_96-9_23s001125-1-1_Welz_lane1BeWPool968D10	72-2x55-2	BeW39	Pool_96-8	AAC2CVMHV	35	229.24	235.66	232.45	1.1613839585924
20230116_162836_Ol_HR_IPF2_2x_BQ_35C	D11	AAC2CVMHV_BeW96-7_96-8_96-9_23s001125-1-1_Welz_lane1BeWPool968D11_AAC2CVMHV_BeW96-7_96-8_96-9_23s001125-1-1_Welz_lane1BeWPool968D11	72-2x55-2	BeW39	Pool_96-8	AAC2CVMHV	35	265.33	271.58	268.455	1.46702148148331
20230116_162836_Ol_HR_IPF2_2x_BQ_35C	D12	AAC2CVMHV_BeW96-7_96-8_96-9_23s001125-1-1_Welz_lane1BeWPool968D12_AAC2CVMHV_BeW96-7_96-8_96-9_23s001125-1-1_Welz_lane1BeWPool968D12	72-2x55-2	BeW39	Pool_96-8	AAC2CVMHV	35	265.88	272.94	269.41	1.76806485379526
20230116_162836_Ol_HR_IPF2_2x_BQ_35C	E01	AAC2CVMHV_BeW96-7_96-8_96-9_23s001125-1-1_Welz_lane1BeWPool968E1_AAC2CVMHV_BeW96-7_96-8_96-9_23s001125-1-1_Welz_lane1BeWPool968E1	72-2x55-2	BeW39	Pool_96-8	AAC2CVMHV	35	217.45	229.34	223.395	1.46355961467471
20230116_162836_Ol_HR_IPF2_2x_BQ_35C	E02	AAC2CVMHV_BeW96-7_96-8_96-9_23s001125-1-1_Welz_lane1BeWPool968E2_AAC2CVMHV_BeW96-7_96-8_96-9_23s001125-1-1_Welz_lane1BeWPool968E2	72-2x55-2	BeW39	Pool_96-8	AAC2CVMHV	35	283.65	295.72	289.685	1.22835473142069
20230116_162836_Ol_HR_IPF2_2x_BQ_35C	E03	AAC2CVMHV_BeW96-7_96-8_96-9_23s001125-1-1_Welz_lane1BeWPool968E3_AAC2CVMHV_BeW96-7_96-8_96-9_23s001125-1-1_Welz_lane1BeWPool968E3	72-2x55-2	BeW39	Pool_96-8	AAC2CVMHV	35	265.33		265.33	2.01330511831848
20230116_162836_Ol_HR_IPF2_2x_BQ_35C	E04	AAC2CVMHV_BeW96-7_96-8_96-9_23s001125-1-1_Welz_lane1BeWPool968E4_AAC2CVMHV_BeW96-7_96-8_96-9_23s001125-1-1_Welz_lane1BeWPool968E4	72-2x55-2	BeW39	Pool_96-8	AAC2CVMHV	35	271.92	271.92	271.92	1.47061786950323
20230116_162836_Ol_HR_IPF2_2x_BQ_35C	E05	AAC2CVMHV_BeW96-7_96-8_96-9_23s001125-1-1_Welz_lane1BeWPool968E5_AAC2CVMHV_BeW96-7_96-8_96-9_23s001125-1-1_Welz_lane1BeWPool968E5	72-2x55-2	BeW39	Pool_96-8	AAC2CVMHV	35	253.16	254.43	253.795	2.53761773882377
20230116_162836_Ol_HR_IPF2_2x_BQ_35C	E06	AAC2CVMHV_BeW96-7_96-8_96-9_23s001125-1-1_Welz_lane1BeWPool968E6_AAC2CVMHV_BeW96-7_96-8_96-9_23s001125-1-1_Welz_lane1BeWPool968E6	72-2x55-2	BeW39	Pool_96-8	AAC2CVMHV	35	241.31	247.44	244.375	1.24607575535369
20230116_162836_Ol_HR_IPF2_2x_BQ_35C	E07	AAC2CVMHV_BeW96-7_96-8_96-9_23s001125-1-1_Welz_lane1BeWPool968E7_AAC2CVMHV_BeW96-7_96-8_96-9_23s001125-1-1_Welz_lane1BeWPool968E7	72-2x55-2	BeW39	Pool_96-8	AAC2CVMHV	35	223.21	228.95	226.08	1.32513447502858
20230116_162836_Ol_HR_IPF2_2x_BQ_35C	E08	AAC2CVMHV_BeW96-7_96-8_96-9_23s001125-1-1_Welz_lane1BeWPool968E8_AAC2CVMHV_BeW96-7_96-8_96-9_23s001125-1-1_Welz_lane1BeWPool968E8	72-2x55-2	BeW39	Pool_96-8	AAC2CVMHV	35	277.62	283.42	280.52	1.88274385948897
20230116_162836_Ol_HR_IPF2_2x_BQ_35C	E09	AAC2CVMHV_BeW96-7_96-8_96-9_23s001125-1-1_Welz_lane1BeWPool968E9_AAC2CVMHV_BeW96-7_96-8_96-9_23s001125-1-1_Welz_lane1BeWPool968E9	72-2x55-2	BeW39	Pool_96-8	AAC2CVMHV	35	284.48		284.48	1.64922419689472
20230116_162836_Ol_HR_IPF2_2x_BQ_35C	E10	AAC2CVMHV_BeW96-7_96-8_96-9_23s001125-1-1_Welz_lane1BeWPool968E10_AAC2CVMHV_BeW96-7_96-8_96-9_23s001125-1-1_Welz_lane1BeWPool968E10	72-2x55-2	BeW39	Pool_96-8	AAC2CVMHV	35	278.08	283.65	280.865	0.909217634966813
20230116_162836_Ol_HR_IPF2_2x_BQ_35C	E11	AAC2CVMHV_BeW96-7_96-8_96-9_23s001125-1-1_Welz_lane1BeWPool968E11_AAC2CVMHV_BeW96-7_96-8_96-9_23s001125-1-1_Welz_lane1BeWPool968E11	72-2x55-2	BeW39	Pool_96-8	AAC2CVMHV	35	253.48	259.84	256.66	0.944091185491362
20230116_162836_Ol_HR_IPF2_2x_BQ_35C	E12	AAC2CVMHV_BeW96-7_96-8_96-9_23s001125-1-1_Welz_lane1BeWPool968E12_AAC2CVMHV_BeW96-7_96-8_96-9_23s001125-1-1_Welz_lane1BeWPool968E12	72-2x55-2	BeW39	Pool_96-8	AAC2CVMHV	35	277.5	284.71	281.105	1.4983948553173
20230116_162836_Ol_HR_IPF2_2x_BQ_35C	F01	AAC2CVMHV_BeW96-7_96-8_96-9_23s001125-1-1_Welz_lane1BeWPool968F1_AAC2CVMHV_BeW96-7_96-8_96-9_23s001125-1-1_Welz_lane1BeWPool968F1	72-2x55-2	BeW39	Pool_96-8	AAC2CVMHV	35	235.96	241.21	238.585	1.55093719422833
20230116_162836_Ol_HR_IPF2_2x_BQ_35C	F02	AAC2CVMHV_BeW96-7_96-8_96-9_23s001125-1-1_Welz_lane1BeWPool968F2_AAC2CVMHV_BeW96-7_96-8_96-9_23s001125-1-1_Welz_lane1BeWPool968F2	72-2x55-2	BeW39	Pool_96-8	AAC2CVMHV	35	283.65	277.62	280.635	1.46815482650319
20230116_162836_Ol_HR_IPF2_2x_BQ_35C	F03	AAC2CVMHV_BeW96-7_96-8_96-9_23s001125-1-1_Welz_lane1BeWPool968F3_AAC2CVMHV_BeW96-7_96-8_96-9_23s001125-1-1_Welz_lane1BeWPool968F3	72-2x55-2	BeW39	Pool_96-8	AAC2CVMHV	35	283.42		283.42	0.56870562836018
20230116_162836_Ol_HR_IPF2_2x_BQ_35C	F04	AAC2CVMHV_BeW96-7_96-8_96-9_23s001125-1-1_Welz_lane1BeWPool968F4_AAC2CVMHV_BeW96-7_96-8_96-9_23s001125-1-1_Welz_lane1BeWPool968F4	72-2x55-2	BeW39	Pool_96-8	AAC2CVMHV	35		216.9	216.9	2.57282132841598
20230116_162836_Ol_HR_IPF2_2x_BQ_35C	F05	AAC2CVMHV_BeW96-7_96-8_96-9_23s001125-1-1_Welz_lane1BeWPool968F5_AAC2CVMHV_BeW96-7_96-8_96-9_23s001125-1-1_Welz_lane1BeWPool968F5	72-2x55-2	BeW39	Pool_96-8	AAC2CVMHV	35	265.55	271.36	268.455	2.34066793808447
20230116_162836_Ol_HR_IPF2_2x_BQ_35C	F06	AAC2CVMHV_BeW96-7_96-8_96-9_23s001125-1-1_Welz_lane1BeWPool968F6_AAC2CVMHV_BeW96-7_96-8_96-9_23s001125-1-1_Welz_lane1BeWPool968F6	72-2x55-2	BeW39	Pool_96-8	AAC2CVMHV	35	253.79	259.73	256.76	1.42243069022912
20230116_162836_Ol_HR_IPF2_2x_BQ_35C	F07	AAC2CVMHV_BeW96-7_96-8_96-9_23s001125-1-1_Welz_lane1BeWPool968F7_AAC2CVMHV_BeW96-7_96-8_96-9_23s001125-1-1_Welz_lane1BeWPool968F7	72-2x55-2	BeW39	Pool_96-8	AAC2CVMHV	35	241.21	247.34	244.275	1.52833280265408
20230116_162836_Ol_HR_IPF2_2x_BQ_35C	F08	AAC2CVMHV_BeW96-7_96-8_96-9_23s001125-1-1_Welz_lane1BeWPool968F8_AAC2CVMHV_BeW96-7_96-8_96-9_23s001125-1-1_Welz_lane1BeWPool968F8	72-2x55-2	BeW39	Pool_96-8	AAC2CVMHV	35	265.44	265.66	265.55	2.32851067352464
20230116_162836_Ol_HR_IPF2_2x_BQ_35C	F09	AAC2CVMHV_BeW96-7_96-8_96-9_23s001125-1-1_Welz_lane1BeWPool968F9_AAC2CVMHV_BeW96-7_96-8_96-9_23s001125-1-1_Welz_lane1BeWPool968F9	72-2x55-2	BeW39	Pool_96-8	AAC2CVMHV	35	283.77	283.65	283.71	2.24183684681583
20230116_162836_Ol_HR_IPF2_2x_BQ_35C	F10	AAC2CVMHV_BeW96-7_96-8_96-9_23s001125-1-1_Welz_lane1BeWPool968F10_AAC2CVMHV_BeW96-7_96-8_96-9_23s001125-1-1_Welz_lane1BeWPool968F10	72-2x55-2	BeW39	Pool_96-8	AAC2CVMHV	35		284.01	284.01	2.46011449490138
20230116_162836_Ol_HR_IPF2_2x_BQ_35C	F11	AAC2CVMHV_BeW96-7_96-8_96-9_23s001125-1-1_Welz_lane1BeWPool968F11_AAC2CVMHV_BeW96-7_96-8_96-9_23s001125-1-1_Welz_lane1BeWPool968F11	72-2x55-2	BeW39	Pool_96-8	AAC2CVMHV	35	271.58	271.69	271.635	1.46894116881081
20230116_162836_Ol_HR_IPF2_2x_BQ_35C	F12	AAC2CVMHV_BeW96-7_96-8_96-9_23s001125-1-1_Welz_lane1BeWPool968F12_AAC2CVMHV_BeW96-7_96-8_96-9_23s001125-1-1_Welz_lane1BeWPool968F12	72-2x55-2	BeW39	Pool_96-8	AAC2CVMHV	35	211.76	223.76	217.76	1.25871789923838
20230116_162836_Ol_HR_IPF2_2x_BQ_35C	G01	AAC2CVMHV_BeW96-7_96-8_96-9_23s001125-1-1_Welz_lane1BeWPool968G1_AAC2CVMHV_BeW96-7_96-8_96-9_23s001125-1-1_Welz_lane1BeWPool968G1	72-2x55-2	BeW39	Pool_96-8	AAC2CVMHV	35	265.77		265.77	1.14359997218246
20230116_162836_Ol_HR_IPF2_2x_BQ_35C	G02	AAC2CVMHV_BeW96-7_96-8_96-9_23s001125-1-1_Welz_lane1BeWPool968G2_AAC2CVMHV_BeW96-7_96-8_96-9_23s001125-1-1_Welz_lane1BeWPool968G2	72-2x55-2	BeW39	Pool_96-8	AAC2CVMHV	35	277.85		277.85	1.63346316052491
20230116_162836_Ol_HR_IPF2_2x_BQ_35C	G03	AAC2CVMHV_BeW96-7_96-8_96-9_23s001125-1-1_Welz_lane1BeWPool968G3_AAC2CVMHV_BeW96-7_96-8_96-9_23s001125-1-1_Welz_lane1BeWPool968G3	72-2x55-2	BeW39	Pool_96-8	AAC2CVMHV	35	277.39	283.06	280.225	0.902672955432484
20230116_162836_Ol_HR_IPF2_2x_BQ_35C	G04	AAC2CVMHV_BeW96-7_96-8_96-9_23s001125-1-1_Welz_lane1BeWPool968G4_AAC2CVMHV_BeW96-7_96-8_96-9_23s001125-1-1_Welz_lane1BeWPool968G4	72-2x55-2	BeW39	Pool_96-8	AAC2CVMHV	35	253.58	259.3	256.44	1.91408916947146
20230116_162836_Ol_HR_IPF2_2x_BQ_35C	G05	AAC2CVMHV_BeW96-7_96-8_96-9_23s001125-1-1_Welz_lane1BeWPool968G5_AAC2CVMHV_BeW96-7_96-8_96-9_23s001125-1-1_Welz_lane1BeWPool968G5	72-2x55-2	BeW39	Pool_96-8	AAC2CVMHV	35	271.81	271.92	271.865	2.20383801451182
20230116_162836_Ol_HR_IPF2_2x_BQ_35C	G06	AAC2CVMHV_BeW96-7_96-8_96-9_23s001125-1-1_Welz_lane1BeWPool968G6_AAC2CVMHV_BeW96-7_96-8_96-9_23s001125-1-1_Welz_lane1BeWPool968G6	72-2x55-2	BeW39	Pool_96-8	AAC2CVMHV	35	247.85	248.37	248.11	0.896049603113655
20230116_162836_Ol_HR_IPF2_2x_BQ_35C	G07	AAC2CVMHV_BeW96-7_96-8_96-9_23s001125-1-1_Welz_lane1BeWPool968G7_AAC2CVMHV_BeW96-7_96-8_96-9_23s001125-1-1_Welz_lane1BeWPool968G7	72-2x55-2	BeW39	Pool_96-8	AAC2CVMHV	35	290.17	290.05	290.11	1.13860873581487
20230116_162836_Ol_HR_IPF2_2x_BQ_35C	G08	AAC2CVMHV_BeW96-7_96-8_96-9_23s001125-1-1_Welz_lane1BeWPool968G8_AAC2CVMHV_BeW96-7_96-8_96-9_23s001125-1-1_Welz_lane1BeWPool968G8	72-2x55-2	BeW39	Pool_96-8	AAC2CVMHV	35	271.81	277.27	274.54	1.44790280826679
20230116_162836_Ol_HR_IPF2_2x_BQ_35C	G09	AAC2CVMHV_BeW96-7_96-8_96-9_23s001125-1-1_Welz_lane1BeWPool968G9_AAC2CVMHV_BeW96-7_96-8_96-9_23s001125-1-1_Welz_lane1BeWPool968G9	72-2x55-2	BeW39	Pool_96-8	AAC2CVMHV	35	235.27		235.27	2.2567716493392
20230116_162836_Ol_HR_IPF2_2x_BQ_35C	G10	AAC2CVMHV_BeW96-7_96-8_96-9_23s001125-1-1_Welz_lane1BeWPool968G10_AAC2CVMHV_BeW96-7_96-8_96-9_23s001125-1-1_Welz_lane1BeWPool968G10	72-2x55-2	BeW39	Pool_96-8	AAC2CVMHV	35		277.04	277.04	0.784029992017932
20230116_162836_Ol_HR_IPF2_2x_BQ_35C	G11	AAC2CVMHV_BeW96-7_96-8_96-9_23s001125-1-1_Welz_lane1BeWPool968G11_AAC2CVMHV_BeW96-7_96-8_96-9_23s001125-1-1_Welz_lane1BeWPool968G11	72-2x55-2	BeW39	Pool_96-8	AAC2CVMHV	35	265.99		265.99	1.99611715089698
20230116_162836_Ol_HR_IPF2_2x_BQ_35C	G12	AAC2CVMHV_BeW96-7_96-8_96-9_23s001125-1-1_Welz_lane1BeWPool968G12_AAC2CVMHV_BeW96-7_96-8_96-9_23s001125-1-1_Welz_lane1BeWPool968G12	72-2x55-2	BeW39	Pool_96-8	AAC2CVMHV	35	284.01	289.45	286.73	1.86564919483747
20230116_162836_Ol_HR_IPF2_2x_BQ_35C	H01	AAC2CVMHV_BeW96-7_96-8_96-9_23s001125-1-1_Welz_lane1BeWPool968H1_AAC2CVMHV_BeW96-7_96-8_96-9_23s001125-1-1_Welz_lane1BeWPool968H1	72-2x55-2	BeW39	Pool_96-8	AAC2CVMHV	35	265.33	265.44	265.385	6.17118645348842e-05
20230117_134132_Ol_HR_IPF2_2x_BQ_21C	A01	AAC2CVCHV_BeW96-4_96-5_96-6_23s001124-1-1_Welz_lane1BeWPool964A1_AAC2CVCHV_BeW96-4_96-5_96-6_23s001124-1-1_Welz_lane1BeWPool964A1	55-2x139-4	BeW40	Pool_96-4	AAC2CVCHV	21	88.18	88.04	88.11	1.42297035128199
20230117_134132_Ol_HR_IPF2_2x_BQ_21C	A02	AAC2CVCHV_BeW96-4_96-5_96-6_23s001124-1-1_Welz_lane1BeWPool964A2_AAC2CVCHV_BeW96-4_96-5_96-6_23s001124-1-1_Welz_lane1BeWPool964A2	55-2x139-4	BeW40	Pool_96-4	AAC2CVCHV	21		87.97	87.97	0.612568828843654
20230117_134132_Ol_HR_IPF2_2x_BQ_21C	A03	AAC2CVCHV_BeW96-4_96-5_96-6_23s001124-1-1_Welz_lane1BeWPool964A3_AAC2CVCHV_BeW96-4_96-5_96-6_23s001124-1-1_Welz_lane1BeWPool964A3	55-2x139-4	BeW40	Pool_96-4	AAC2CVCHV	21	85.035	88.15	86.5925	1.54545628588396
20230117_134132_Ol_HR_IPF2_2x_BQ_21C	A04	AAC2CVCHV_BeW96-4_96-5_96-6_23s001124-1-1_Welz_lane1BeWPool964A4_AAC2CVCHV_BeW96-4_96-5_96-6_23s001124-1-1_Welz_lane1BeWPool964A4	55-2x139-4	BeW40	Pool_96-4	AAC2CVCHV	21	94.29	88.22	91.255	1.31273895926803
20230117_134132_Ol_HR_IPF2_2x_BQ_21C	A05	AAC2CVCHV_BeW96-4_96-5_96-6_23s001124-1-1_Welz_lane1BeWPool964A5_AAC2CVCHV_BeW96-4_96-5_96-6_23s001124-1-1_Welz_lane1BeWPool964A5	55-2x139-4	BeW40	Pool_96-4	AAC2CVCHV	21	87.94	88.04	87.99	1.49161944596693
20230117_134132_Ol_HR_IPF2_2x_BQ_21C	A06	AAC2CVCHV_BeW96-4_96-5_96-6_23s001124-1-1_Welz_lane1BeWPool964A6_AAC2CVCHV_BeW96-4_96-5_96-6_23s001124-1-1_Welz_lane1BeWPool964A6	55-2x139-4	BeW40	Pool_96-4	AAC2CVCHV	21	88.18	88.11	88.145	0.773711077297531
20230117_134132_Ol_HR_IPF2_2x_BQ_21C	A07	AAC2CVCHV_BeW96-4_96-5_96-6_23s001124-1-1_Welz_lane1BeWPool964A7_AAC2CVCHV_BeW96-4_96-5_96-6_23s001124-1-1_Welz_lane1BeWPool964A7	55-2x139-4	BeW40	Pool_96-4	AAC2CVCHV	21	81.85	81.82	81.835	0.362924739785293
20230117_134132_Ol_HR_IPF2_2x_BQ_21C	A08	AAC2CVCHV_BeW96-4_96-5_96-6_23s001124-1-1_Welz_lane1BeWPool964A8_AAC2CVCHV_BeW96-4_96-5_96-6_23s001124-1-1_Welz_lane1BeWPool964A8	55-2x139-4	BeW40	Pool_96-4	AAC2CVCHV	21	94.26	94.52	94.39	0.858133931085741
20230117_134132_Ol_HR_IPF2_2x_BQ_21C	A09	AAC2CVCHV_BeW96-4_96-5_96-6_23s001124-1-1_Welz_lane1BeWPool964A9_AAC2CVCHV_BeW96-4_96-5_96-6_23s001124-1-1_Welz_lane1BeWPool964A9	55-2x139-4	BeW40	Pool_96-4	AAC2CVCHV	21	81.72	81.79	81.755	1.36940607675459
20230117_134132_Ol_HR_IPF2_2x_BQ_21C	A10	AAC2CVCHV_BeW96-4_96-5_96-6_23s001124-1-1_Welz_lane1BeWPool964A10_AAC2CVCHV_BeW96-4_96-5_96-6_23s001124-1-1_Welz_lane1BeWPool964A10	55-2x139-4	BeW40	Pool_96-4	AAC2CVCHV	21	81.72	81.75	81.735	1.19806245888612
20230117_134132_Ol_HR_IPF2_2x_BQ_21C	A11	AAC2CVCHV_BeW96-4_96-5_96-6_23s001124-1-1_Welz_lane1BeWPool964A11_AAC2CVCHV_BeW96-4_96-5_96-6_23s001124-1-1_Welz_lane1BeWPool964A11	55-2x139-4	BeW40	Pool_96-4	AAC2CVCHV	21	88.08	81.72	84.9	1.75688412680386
20230117_134132_Ol_HR_IPF2_2x_BQ_21C	A12	AAC2CVCHV_BeW96-4_96-5_96-6_23s001124-1-1_Welz_lane1BeWPool964A12_AAC2CVCHV_BeW96-4_96-5_96-6_23s001124-1-1_Welz_lane1BeWPool964A12	55-2x139-4	BeW40	Pool_96-4	AAC2CVCHV	21	75.46	75.58	75.52	2.51777617757515
20230117_134132_Ol_HR_IPF2_2x_BQ_21C	B01	AAC2CVCHV_BeW96-4_96-5_96-6_23s001124-1-1_Welz_lane1BeWPool964B1_AAC2CVCHV_BeW96-4_96-5_96-6_23s001124-1-1_Welz_lane1BeWPool964B1	55-2x139-4	BeW40	Pool_96-4	AAC2CVCHV	21	88.11	88.04	88.075	0.911900284416509
20230117_134132_Ol_HR_IPF2_2x_BQ_21C	B02	AAC2CVCHV_BeW96-4_96-5_96-6_23s001124-1-1_Welz_lane1BeWPool964B2_AAC2CVCHV_BeW96-4_96-5_96-6_23s001124-1-1_Welz_lane1BeWPool964B2	55-2x139-4	BeW40	Pool_96-4	AAC2CVCHV	21	81.75	81.75	81.75	1.10405946309449
20230117_134132_Ol_HR_IPF2_2x_BQ_21C	B03	AAC2CVCHV_BeW96-4_96-5_96-6_23s001124-1-1_Welz_lane1BeWPool964B3_AAC2CVCHV_BeW96-4_96-5_96-6_23s001124-1-1_Welz_lane1BeWPool964B3	55-2x139-4	BeW40	Pool_96-4	AAC2CVCHV	21	81.82	81.92	81.87	2.1842489707092
20230117_134132_Ol_HR_IPF2_2x_BQ_21C	B04	AAC2CVCHV_BeW96-4_96-5_96-6_23s001124-1-1_Welz_lane1BeWPool964B4_AAC2CVCHV_BeW96-4_96-5_96-6_23s001124-1-1_Welz_lane1BeWPool964B4	55-2x139-4	BeW40	Pool_96-4	AAC2CVCHV	21	81.82	81.72	81.77	1.15789968565925
20230117_134132_Ol_HR_IPF2_2x_BQ_21C	B05	AAC2CVCHV_BeW96-4_96-5_96-6_23s001124-1-1_Welz_lane1BeWPool964B5_AAC2CVCHV_BeW96-4_96-5_96-6_23s001124-1-1_Welz_lane1BeWPool964B5	55-2x139-4	BeW40	Pool_96-4	AAC2CVCHV	21	81.88	81.88	81.88	1.54082497249892
20230117_134132_Ol_HR_IPF2_2x_BQ_21C	B06	AAC2CVCHV_BeW96-4_96-5_96-6_23s001124-1-1_Welz_lane1BeWPool964B6_AAC2CVCHV_BeW96-4_96-5_96-6_23s001124-1-1_Welz_lane1BeWPool964B6	55-2x139-4	BeW40	Pool_96-4	AAC2CVCHV	21	94.33	94.41	94.37	1.53879311695406
20230117_134132_Ol_HR_IPF2_2x_BQ_21C	B07	AAC2CVCHV_BeW96-4_96-5_96-6_23s001124-1-1_Welz_lane1BeWPool964B7_AAC2CVCHV_BeW96-4_96-5_96-6_23s001124-1-1_Welz_lane1BeWPool964B7	55-2x139-4	BeW40	Pool_96-4	AAC2CVCHV	21	81.88	81.82	81.85	1.10805527192447
20230117_134132_Ol_HR_IPF2_2x_BQ_21C	B08	AAC2CVCHV_BeW96-4_96-5_96-6_23s001124-1-1_Welz_lane1BeWPool964B8_AAC2CVCHV_BeW96-4_96-5_96-6_23s001124-1-1_Welz_lane1BeWPool964B8	55-2x139-4	BeW40	Pool_96-4	AAC2CVCHV	21	88.08	88.04	88.06	1.59294395594906
20230117_134132_Ol_HR_IPF2_2x_BQ_21C	B09	AAC2CVCHV_BeW96-4_96-5_96-6_23s001124-1-1_Welz_lane1BeWPool964B9_AAC2CVCHV_BeW96-4_96-5_96-6_23s001124-1-1_Welz_lane1BeWPool964B9	55-2x139-4	BeW40	Pool_96-4	AAC2CVCHV	21	75.43	75.46	75.445	1.51210306045673
20230117_134132_Ol_HR_IPF2_2x_BQ_21C	B10	AAC2CVCHV_BeW96-4_96-5_96-6_23s001124-1-1_Welz_lane1BeWPool964B10_AAC2CVCHV_BeW96-4_96-5_96-6_23s001124-1-1_Welz_lane1BeWPool964B10	55-2x139-4	BeW40	Pool_96-4	AAC2CVCHV	21	81.69	81.82	81.755	3.88738836288421e-05
20230117_134132_Ol_HR_IPF2_2x_BQ_21C	B11	AAC2CVCHV_BeW96-4_96-5_96-6_23s001124-1-1_Welz_lane1BeWPool964B11_AAC2CVCHV_BeW96-4_96-5_96-6_23s001124-1-1_Welz_lane1BeWPool964B11	55-2x139-4	BeW40	Pool_96-4	AAC2CVCHV	21	81.82	81.85	81.835	1.62474767259804
20230117_134132_Ol_HR_IPF2_2x_BQ_21C	B12	AAC2CVCHV_BeW96-4_96-5_96-6_23s001124-1-1_Welz_lane1BeWPool964B12_AAC2CVCHV_BeW96-4_96-5_96-6_23s001124-1-1_Welz_lane1BeWPool964B12	55-2x139-4	BeW40	Pool_96-4	AAC2CVCHV	21	88.15	88.11	88.13	1.87594740906158
20230117_134132_Ol_HR_IPF2_2x_BQ_21C	C01	AAC2CVCHV_BeW96-4_96-5_96-6_23s001124-1-1_Welz_lane1BeWPool964C1_AAC2CVCHV_BeW96-4_96-5_96-6_23s001124-1-1_Welz_lane1BeWPool964C1	55-2x139-4	BeW40	Pool_96-4	AAC2CVCHV	21	81.66	81.82	81.74	2.59310601106829
20230117_134132_Ol_HR_IPF2_2x_BQ_21C	C02	AAC2CVCHV_BeW96-4_96-5_96-6_23s001124-1-1_Welz_lane1BeWPool964C2_AAC2CVCHV_BeW96-4_96-5_96-6_23s001124-1-1_Welz_lane1BeWPool964C2	55-2x139-4	BeW40	Pool_96-4	AAC2CVCHV	21	69.31	69.26	69.285	1.66803988268918
20230117_134132_Ol_HR_IPF2_2x_BQ_21C	C03	AAC2CVCHV_BeW96-4_96-5_96-6_23s001124-1-1_Welz_lane1BeWPool964C3_AAC2CVCHV_BeW96-4_96-5_96-6_23s001124-1-1_Welz_lane1BeWPool964C3	55-2x139-4	BeW40	Pool_96-4	AAC2CVCHV	21	88.11	88.15	88.13	1.25183765369243
20230117_134132_Ol_HR_IPF2_2x_BQ_21C	C04	AAC2CVCHV_BeW96-4_96-5_96-6_23s001124-1-1_Welz_lane1BeWPool964C4_AAC2CVCHV_BeW96-4_96-5_96-6_23s001124-1-1_Welz_lane1BeWPool964C4	55-2x139-4	BeW40	Pool_96-4	AAC2CVCHV	21	88.11	88.11	88.11	1.2600784320348
20230117_134132_Ol_HR_IPF2_2x_BQ_21C	C05	AAC2CVCHV_BeW96-4_96-5_96-6_23s001124-1-1_Welz_lane1BeWPool964C5_AAC2CVCHV_BeW96-4_96-5_96-6_23s001124-1-1_Welz_lane1BeWPool964C5	55-2x139-4	BeW40	Pool_96-4	AAC2CVCHV	21	81.72	81.75	81.735	2.11043118756416
20230117_134132_Ol_HR_IPF2_2x_BQ_21C	C06	AAC2CVCHV_BeW96-4_96-5_96-6_23s001124-1-1_Welz_lane1BeWPool964C6_AAC2CVCHV_BeW96-4_96-5_96-6_23s001124-1-1_Welz_lane1BeWPool964C6	55-2x139-4	BeW40	Pool_96-4	AAC2CVCHV	21	81.85	81.92	81.885	1.39418957326778
20230117_134132_Ol_HR_IPF2_2x_BQ_21C	C07	AAC2CVCHV_BeW96-4_96-5_96-6_23s001124-1-1_Welz_lane1BeWPool964C7_AAC2CVCHV_BeW96-4_96-5_96-6_23s001124-1-1_Welz_lane1BeWPool964C7	55-2x139-4	BeW40	Pool_96-4	AAC2CVCHV	21	75.43	75.49	75.46	2.35342123116901
20230117_134132_Ol_HR_IPF2_2x_BQ_21C	C08	AAC2CVCHV_BeW96-4_96-5_96-6_23s001124-1-1_Welz_lane1BeWPool964C8_AAC2CVCHV_BeW96-4_96-5_96-6_23s001124-1-1_Welz_lane1BeWPool964C8	55-2x139-4	BeW40	Pool_96-4	AAC2CVCHV	21	81.75	81.82	81.785	1.03477352877806
20230117_134132_Ol_HR_IPF2_2x_BQ_21C	C09	AAC2CVCHV_BeW96-4_96-5_96-6_23s001124-1-1_Welz_lane1BeWPool964C9_AAC2CVCHV_BeW96-4_96-5_96-6_23s001124-1-1_Welz_lane1BeWPool964C9	55-2x139-4	BeW40	Pool_96-4	AAC2CVCHV	21	81.82	81.82	81.82	0.875540419185554
20230117_134132_Ol_HR_IPF2_2x_BQ_21C	C10	AAC2CVCHV_BeW96-4_96-5_96-6_23s001124-1-1_Welz_lane1BeWPool964C10_AAC2CVCHV_BeW96-4_96-5_96-6_23s001124-1-1_Welz_lane1BeWPool964C10	55-2x139-4	BeW40	Pool_96-4	AAC2CVCHV	21	87.94	88.11	88.025	1.44795539256797
20230117_134132_Ol_HR_IPF2_2x_BQ_21C	C11	AAC2CVCHV_BeW96-4_96-5_96-6_23s001124-1-1_Welz_lane1BeWPool964C11_AAC2CVCHV_BeW96-4_96-5_96-6_23s001124-1-1_Welz_lane1BeWPool964C11	72-2x55-2	BeW40	Pool_96-4	AAC2CVCHV	21	94.44	94.44	94.44	2.07377584131027
20230117_134132_Ol_HR_IPF2_2x_BQ_21C	C12	AAC2CVCHV_BeW96-4_96-5_96-6_23s001124-1-1_Welz_lane1BeWPool964C12_AAC2CVCHV_BeW96-4_96-5_96-6_23s001124-1-1_Welz_lane1BeWPool964C12	72-2x55-2	BeW40	Pool_96-4	AAC2CVCHV	21	94.37	94.37	94.37	1.60945238717742
20230117_134132_Ol_HR_IPF2_2x_BQ_21C	D01	AAC2CVCHV_BeW96-4_96-5_96-6_23s001124-1-1_Welz_lane1BeWPool964D1_AAC2CVCHV_BeW96-4_96-5_96-6_23s001124-1-1_Welz_lane1BeWPool964D1	72-2x55-2	BeW40	Pool_96-4	AAC2CVCHV	21	94.44	94.44	94.44	1.95785455244688
20230117_134132_Ol_HR_IPF2_2x_BQ_21C	D02	AAC2CVCHV_BeW96-4_96-5_96-6_23s001124-1-1_Welz_lane1BeWPool964D2_AAC2CVCHV_BeW96-4_96-5_96-6_23s001124-1-1_Welz_lane1BeWPool964D2	72-2x55-2	BeW40	Pool_96-4	AAC2CVCHV	21	94.33	94.29	94.31	1.79147666689919
20230117_134132_Ol_HR_IPF2_2x_BQ_21C	D03	AAC2CVCHV_BeW96-4_96-5_96-6_23s001124-1-1_Welz_lane1BeWPool964D3_AAC2CVCHV_BeW96-4_96-5_96-6_23s001124-1-1_Welz_lane1BeWPool964D3	72-2x55-2	BeW40	Pool_96-4	AAC2CVCHV	21	94.41	94.41	94.41	2.03913756531092
20230117_134132_Ol_HR_IPF2_2x_BQ_21C	D04	AAC2CVCHV_BeW96-4_96-5_96-6_23s001124-1-1_Welz_lane1BeWPool964D4_AAC2CVCHV_BeW96-4_96-5_96-6_23s001124-1-1_Welz_lane1BeWPool964D4	72-2x55-2	BeW40	Pool_96-4	AAC2CVCHV	21		94.33	94.33	2.43705077573036
20230117_134132_Ol_HR_IPF2_2x_BQ_21C	D05	AAC2CVCHV_BeW96-4_96-5_96-6_23s001124-1-1_Welz_lane1BeWPool964D5_AAC2CVCHV_BeW96-4_96-5_96-6_23s001124-1-1_Welz_lane1BeWPool964D5	72-2x55-2	BeW40	Pool_96-4	AAC2CVCHV	21	88.08	88.11	88.095	1.65530706531766
20230117_134132_Ol_HR_IPF2_2x_BQ_21C	D06	AAC2CVCHV_BeW96-4_96-5_96-6_23s001124-1-1_Welz_lane1BeWPool964D6_AAC2CVCHV_BeW96-4_96-5_96-6_23s001124-1-1_Welz_lane1BeWPool964D6	72-2x55-2	BeW40	Pool_96-4	AAC2CVCHV	21				1.03886605299688
20230117_134132_Ol_HR_IPF2_2x_BQ_21C	D07	AAC2CVCHV_BeW96-4_96-5_96-6_23s001124-1-1_Welz_lane1BeWPool964D7_AAC2CVCHV_BeW96-4_96-5_96-6_23s001124-1-1_Welz_lane1BeWPool964D7	72-2x55-2	BeW40	Pool_96-4	AAC2CVCHV	21	94.37	94.26	94.315	1.9581303846868
20230117_134132_Ol_HR_IPF2_2x_BQ_21C	D08	AAC2CVCHV_BeW96-4_96-5_96-6_23s001124-1-1_Welz_lane1BeWPool964D8_AAC2CVCHV_BeW96-4_96-5_96-6_23s001124-1-1_Welz_lane1BeWPool964D8	72-2x55-2	BeW40	Pool_96-4	AAC2CVCHV	21		88.08	88.08	1.22903463952797
20230117_134132_Ol_HR_IPF2_2x_BQ_21C	D09	AAC2CVCHV_BeW96-4_96-5_96-6_23s001124-1-1_Welz_lane1BeWPool964D9_AAC2CVCHV_BeW96-4_96-5_96-6_23s001124-1-1_Welz_lane1BeWPool964D9	72-2x55-2	BeW40	Pool_96-4	AAC2CVCHV	21	94.26		94.26	2.06919280319911
20230117_134132_Ol_HR_IPF2_2x_BQ_21C	D10	AAC2CVCHV_BeW96-4_96-5_96-6_23s001124-1-1_Welz_lane1BeWPool964D10_AAC2CVCHV_BeW96-4_96-5_96-6_23s001124-1-1_Welz_lane1BeWPool964D10	72-2x55-2	BeW40	Pool_96-4	AAC2CVCHV	21	94.41		94.41	1.3806428238255
20230117_134132_Ol_HR_IPF2_2x_BQ_21C	D11	AAC2CVCHV_BeW96-4_96-5_96-6_23s001124-1-1_Welz_lane1BeWPool964D11_AAC2CVCHV_BeW96-4_96-5_96-6_23s001124-1-1_Welz_lane1BeWPool964D11	72-2x55-2	BeW40	Pool_96-4	AAC2CVCHV	21	88.18	88.11	88.145	1.53403899833455
20230117_134132_Ol_HR_IPF2_2x_BQ_21C	D12	AAC2CVCHV_BeW96-4_96-5_96-6_23s001124-1-1_Welz_lane1BeWPool964D12_AAC2CVCHV_BeW96-4_96-5_96-6_23s001124-1-1_Welz_lane1BeWPool964D12	72-2x55-2	BeW40	Pool_96-4	AAC2CVCHV	21	100.7	100.58	100.64	2.38616695050119
20230117_134132_Ol_HR_IPF2_2x_BQ_21C	E01	AAC2CVCHV_BeW96-4_96-5_96-6_23s001124-1-1_Welz_lane1BeWPool964E1_AAC2CVCHV_BeW96-4_96-5_96-6_23s001124-1-1_Welz_lane1BeWPool964E1	72-2x55-2	BeW40	Pool_96-4	AAC2CVCHV	21	88.11	88.01	88.06	1.45353397673882
20230117_134132_Ol_HR_IPF2_2x_BQ_21C	E02	AAC2CVCHV_BeW96-4_96-5_96-6_23s001124-1-1_Welz_lane1BeWPool964E2_AAC2CVCHV_BeW96-4_96-5_96-6_23s001124-1-1_Welz_lane1BeWPool964E2	72-2x55-2	BeW40	Pool_96-4	AAC2CVCHV	21	94.18	94.26	94.22	1.37640904852029
20230117_134132_Ol_HR_IPF2_2x_BQ_21C	E03	AAC2CVCHV_BeW96-4_96-5_96-6_23s001124-1-1_Welz_lane1BeWPool964E3_AAC2CVCHV_BeW96-4_96-5_96-6_23s001124-1-1_Welz_lane1BeWPool964E3	72-2x55-2	BeW40	Pool_96-4	AAC2CVCHV	21	94.29	94.41	94.35	1.31779956103014
20230117_134132_Ol_HR_IPF2_2x_BQ_21C	E04	AAC2CVCHV_BeW96-4_96-5_96-6_23s001124-1-1_Welz_lane1BeWPool964E4_AAC2CVCHV_BeW96-4_96-5_96-6_23s001124-1-1_Welz_lane1BeWPool964E4	72-2x55-2	BeW40	Pool_96-4	AAC2CVCHV	21	87.97	88.04	88.005	0.51612757342998
20230117_134132_Ol_HR_IPF2_2x_BQ_21C	E05	AAC2CVCHV_BeW96-4_96-5_96-6_23s001124-1-1_Welz_lane1BeWPool964E5_AAC2CVCHV_BeW96-4_96-5_96-6_23s001124-1-1_Welz_lane1BeWPool964E5	72-2x55-2	BeW40	Pool_96-4	AAC2CVCHV	21	94.52	94.48	94.5	1.89231035101704
20230117_134132_Ol_HR_IPF2_2x_BQ_21C	E06	AAC2CVCHV_BeW96-4_96-5_96-6_23s001124-1-1_Welz_lane1BeWPool964E6_AAC2CVCHV_BeW96-4_96-5_96-6_23s001124-1-1_Welz_lane1BeWPool964E6	72-2x55-2	BeW40	Pool_96-4	AAC2CVCHV	21	94.37	88.04	91.205	0.839363316381732
20230117_134132_Ol_HR_IPF2_2x_BQ_21C	E07	AAC2CVCHV_BeW96-4_96-5_96-6_23s001124-1-1_Welz_lane1BeWPool964E7_AAC2CVCHV_BeW96-4_96-5_96-6_23s001124-1-1_Welz_lane1BeWPool964E7	72-2x55-2	BeW40	Pool_96-4	AAC2CVCHV	21	94.37	94.41	94.39	1.36068342982094
20230117_134132_Ol_HR_IPF2_2x_BQ_21C	E08	AAC2CVCHV_BeW96-4_96-5_96-6_23s001124-1-1_Welz_lane1BeWPool964E8_AAC2CVCHV_BeW96-4_96-5_96-6_23s001124-1-1_Welz_lane1BeWPool964E8	72-2x55-2	BeW40	Pool_96-4	AAC2CVCHV	21	94.48	94.41	94.445	1.24773683565187
20230117_134132_Ol_HR_IPF2_2x_BQ_21C	E09	AAC2CVCHV_BeW96-4_96-5_96-6_23s001124-1-1_Welz_lane1BeWPool964E9_AAC2CVCHV_BeW96-4_96-5_96-6_23s001124-1-1_Welz_lane1BeWPool964E9	72-2x55-2	BeW40	Pool_96-4	AAC2CVCHV	21	88.18	88.15	88.165	1.99216727142087
20230117_134132_Ol_HR_IPF2_2x_BQ_21C	E10	AAC2CVCHV_BeW96-4_96-5_96-6_23s001124-1-1_Welz_lane1BeWPool964E10_AAC2CVCHV_BeW96-4_96-5_96-6_23s001124-1-1_Welz_lane1BeWPool964E10	72-2x55-2	BeW40	Pool_96-4	AAC2CVCHV	21	94.44		94.44	6.17718067419867e-05
20230117_134132_Ol_HR_IPF2_2x_BQ_21C	E11	AAC2CVCHV_BeW96-4_96-5_96-6_23s001124-1-1_Welz_lane1BeWPool964E11_AAC2CVCHV_BeW96-4_96-5_96-6_23s001124-1-1_Welz_lane1BeWPool964E11	72-2x55-2	BeW40	Pool_96-4	AAC2CVCHV	21	94.37	94.29	94.33	0.0731165901049377
20230117_134132_Ol_HR_IPF2_2x_BQ_21C	E12	AAC2CVCHV_BeW96-4_96-5_96-6_23s001124-1-1_Welz_lane1BeWPool964E12_AAC2CVCHV_BeW96-4_96-5_96-6_23s001124-1-1_Welz_lane1BeWPool964E12	72-2x55-2	BeW40	Pool_96-4	AAC2CVCHV	21	100.78	100.74	100.76	1.50004467192984
20230117_134132_Ol_HR_IPF2_2x_BQ_21C	F01	AAC2CVCHV_BeW96-4_96-5_96-6_23s001124-1-1_Welz_lane1BeWPool964F1_AAC2CVCHV_BeW96-4_96-5_96-6_23s001124-1-1_Welz_lane1BeWPool964F1	72-2x55-2	BeW40	Pool_96-4	AAC2CVCHV	21	94.37	94.44	94.405	1.92539153146198
20230117_134132_Ol_HR_IPF2_2x_BQ_21C	F02	AAC2CVCHV_BeW96-4_96-5_96-6_23s001124-1-1_Welz_lane1BeWPool964F2_AAC2CVCHV_BeW96-4_96-5_96-6_23s001124-1-1_Welz_lane1BeWPool964F2	72-2x55-2	BeW40	Pool_96-4	AAC2CVCHV	21		88.15	88.15	1.98484871619568
20230117_134132_Ol_HR_IPF2_2x_BQ_21C	F03	AAC2CVCHV_BeW96-4_96-5_96-6_23s001124-1-1_Welz_lane1BeWPool964F3_AAC2CVCHV_BeW96-4_96-5_96-6_23s001124-1-1_Welz_lane1BeWPool964F3	72-2x55-2	BeW40	Pool_96-4	AAC2CVCHV	21	94.33	94.44	94.385	0.882659478571568
20230117_134132_Ol_HR_IPF2_2x_BQ_21C	F04	AAC2CVCHV_BeW96-4_96-5_96-6_23s001124-1-1_Welz_lane1BeWPool964F4_AAC2CVCHV_BeW96-4_96-5_96-6_23s001124-1-1_Welz_lane1BeWPool964F4	72-2x55-2	BeW40	Pool_96-4	AAC2CVCHV	21		94.48	94.48	2.50835101206123
20230117_134132_Ol_HR_IPF2_2x_BQ_21C	F05	AAC2CVCHV_BeW96-4_96-5_96-6_23s001124-1-1_Welz_lane1BeWPool964F5_AAC2CVCHV_BeW96-4_96-5_96-6_23s001124-1-1_Welz_lane1BeWPool964F5	72-2x55-2	BeW40	Pool_96-4	AAC2CVCHV	21	88.04	87.97	88.005	1.6848263272364
20230117_134132_Ol_HR_IPF2_2x_BQ_21C	F06	AAC2CVCHV_BeW96-4_96-5_96-6_23s001124-1-1_Welz_lane1BeWPool964F6_AAC2CVCHV_BeW96-4_96-5_96-6_23s001124-1-1_Welz_lane1BeWPool964F6	72-2x55-2	BeW40	Pool_96-4	AAC2CVCHV	21	94.48	94.33	94.405	1.66763063271948
20230117_134132_Ol_HR_IPF2_2x_BQ_21C	F07	AAC2CVCHV_BeW96-4_96-5_96-6_23s001124-1-1_Welz_lane1BeWPool964F7_AAC2CVCHV_BeW96-4_96-5_96-6_23s001124-1-1_Welz_lane1BeWPool964F7	72-2x55-2	BeW40	Pool_96-4	AAC2CVCHV	21	94.37	94.29	94.33	1.62206359270931
20230117_134132_Ol_HR_IPF2_2x_BQ_21C	F08	AAC2CVCHV_BeW96-4_96-5_96-6_23s001124-1-1_Welz_lane1BeWPool964F8_AAC2CVCHV_BeW96-4_96-5_96-6_23s001124-1-1_Welz_lane1BeWPool964F8	72-2x55-2	BeW40	Pool_96-4	AAC2CVCHV	21	88.11		88.11	1.44184033790447
20230117_134132_Ol_HR_IPF2_2x_BQ_21C	F09	AAC2CVCHV_BeW96-4_96-5_96-6_23s001124-1-1_Welz_lane1BeWPool964F9_AAC2CVCHV_BeW96-4_96-5_96-6_23s001124-1-1_Welz_lane1BeWPool964F9	72-2x55-2	BeW40	Pool_96-4	AAC2CVCHV	21	88.01	88.04	88.025	1.94774987253698
20230117_134132_Ol_HR_IPF2_2x_BQ_21C	F10	AAC2CVCHV_BeW96-4_96-5_96-6_23s001124-1-1_Welz_lane1BeWPool964F10_AAC2CVCHV_BeW96-4_96-5_96-6_23s001124-1-1_Welz_lane1BeWPool964F10	72-2x55-2	BeW40	Pool_96-4	AAC2CVCHV	21	94.26	94.37	94.315	1.91070564304057
20230117_134132_Ol_HR_IPF2_2x_BQ_21C	F11	AAC2CVCHV_BeW96-4_96-5_96-6_23s001124-1-1_Welz_lane1BeWPool964F11_AAC2CVCHV_BeW96-4_96-5_96-6_23s001124-1-1_Welz_lane1BeWPool964F11	72-2x55-2	BeW40	Pool_96-4	AAC2CVCHV	21	94.44	94.41	94.425	1.37943693102482
20230117_134132_Ol_HR_IPF2_2x_BQ_21C	F12	AAC2CVCHV_BeW96-4_96-5_96-6_23s001124-1-1_Welz_lane1BeWPool964F12_AAC2CVCHV_BeW96-4_96-5_96-6_23s001124-1-1_Welz_lane1BeWPool964F12	72-2x55-2	BeW40	Pool_96-4	AAC2CVCHV	21	94.41	100.7	97.555	0.641854930562321
20230117_134132_Ol_HR_IPF2_2x_BQ_21C	G01	AAC2CVCHV_BeW96-4_96-5_96-6_23s001124-1-1_Welz_lane1BeWPool964G1_AAC2CVCHV_BeW96-4_96-5_96-6_23s001124-1-1_Welz_lane1BeWPool964G1	72-2x55-2	BeW40	Pool_96-4	AAC2CVCHV	21	94.37	94.29	94.33	0.999611637164829
20230117_134132_Ol_HR_IPF2_2x_BQ_21C	G02	AAC2CVCHV_BeW96-4_96-5_96-6_23s001124-1-1_Welz_lane1BeWPool964G2_AAC2CVCHV_BeW96-4_96-5_96-6_23s001124-1-1_Welz_lane1BeWPool964G2	72-2x55-2	BeW40	Pool_96-4	AAC2CVCHV	21	88.15	87.97	88.06	2.6070939269809
20230117_134132_Ol_HR_IPF2_2x_BQ_21C	G03	AAC2CVCHV_BeW96-4_96-5_96-6_23s001124-1-1_Welz_lane1BeWPool964G3_AAC2CVCHV_BeW96-4_96-5_96-6_23s001124-1-1_Welz_lane1BeWPool964G3	72-2x55-2	BeW40	Pool_96-4	AAC2CVCHV	21	94.41	100.62	97.515	0.903950969606887
20230117_134132_Ol_HR_IPF2_2x_BQ_21C	G04	AAC2CVCHV_BeW96-4_96-5_96-6_23s001124-1-1_Welz_lane1BeWPool964G4_AAC2CVCHV_BeW96-4_96-5_96-6_23s001124-1-1_Welz_lane1BeWPool964G4	72-2x55-2	BeW40	Pool_96-4	AAC2CVCHV	21	100.62	100.7	100.66	1.88937505470067
20230117_134132_Ol_HR_IPF2_2x_BQ_21C	G05	AAC2CVCHV_BeW96-4_96-5_96-6_23s001124-1-1_Welz_lane1BeWPool964G5_AAC2CVCHV_BeW96-4_96-5_96-6_23s001124-1-1_Welz_lane1BeWPool964G5	72-2x55-2	BeW40	Pool_96-4	AAC2CVCHV	21	81.85		81.85	2.08556520648704
20230117_134132_Ol_HR_IPF2_2x_BQ_21C	G06	AAC2CVCHV_BeW96-4_96-5_96-6_23s001124-1-1_Welz_lane1BeWPool964G6_AAC2CVCHV_BeW96-4_96-5_96-6_23s001124-1-1_Welz_lane1BeWPool964G6	72-2x55-2	BeW40	Pool_96-4	AAC2CVCHV	21	88.08	88.01	88.045	0.789329646026609
20230117_134132_Ol_HR_IPF2_2x_BQ_21C	G07	AAC2CVCHV_BeW96-4_96-5_96-6_23s001124-1-1_Welz_lane1BeWPool964G7_AAC2CVCHV_BeW96-4_96-5_96-6_23s001124-1-1_Welz_lane1BeWPool964G7	72-2x55-2	BeW40	Pool_96-4	AAC2CVCHV	21		88.08	88.08	1.88710560459473
20230117_134132_Ol_HR_IPF2_2x_BQ_21C	G08	AAC2CVCHV_BeW96-4_96-5_96-6_23s001124-1-1_Welz_lane1BeWPool964G8_AAC2CVCHV_BeW96-4_96-5_96-6_23s001124-1-1_Welz_lane1BeWPool964G8	72-2x55-2	BeW40	Pool_96-4	AAC2CVCHV	21	94.37	94.37	94.37	1.00490925041382
20230117_134132_Ol_HR_IPF2_2x_BQ_21C	G09	AAC2CVCHV_BeW96-4_96-5_96-6_23s001124-1-1_Welz_lane1BeWPool964G9_AAC2CVCHV_BeW96-4_96-5_96-6_23s001124-1-1_Welz_lane1BeWPool964G9	72-2x55-2	BeW40	Pool_96-4	AAC2CVCHV	21	94.41	94.41	94.41	1.69097501356506
20230117_134132_Ol_HR_IPF2_2x_BQ_21C	G10	AAC2CVCHV_BeW96-4_96-5_96-6_23s001124-1-1_Welz_lane1BeWPool964G10_AAC2CVCHV_BeW96-4_96-5_96-6_23s001124-1-1_Welz_lane1BeWPool964G10	72-2x55-2	BeW40	Pool_96-4	AAC2CVCHV	21		88.08	88.08	1.29016401157837
20230117_134132_Ol_HR_IPF2_2x_BQ_21C	G11	AAC2CVCHV_BeW96-4_96-5_96-6_23s001124-1-1_Welz_lane1BeWPool964G11_AAC2CVCHV_BeW96-4_96-5_96-6_23s001124-1-1_Welz_lane1BeWPool964G11	72-2x55-2	BeW40	Pool_96-4	AAC2CVCHV	21	88.04	88.08	88.06	1.38191350597812
20230117_134132_Ol_HR_IPF2_2x_BQ_21C	G12	AAC2CVCHV_BeW96-4_96-5_96-6_23s001124-1-1_Welz_lane1BeWPool964G12_AAC2CVCHV_BeW96-4_96-5_96-6_23s001124-1-1_Welz_lane1BeWPool964G12	72-2x55-2	BeW40	Pool_96-4	AAC2CVCHV	21	88.01	88.08	88.045	1.86622287309287
20230117_134132_Ol_HR_IPF2_2x_BQ_21C	H01	AAC2CVCHV_BeW96-4_96-5_96-6_23s001124-1-1_Welz_lane1BeWPool964H1_AAC2CVCHV_BeW96-4_96-5_96-6_23s001124-1-1_Welz_lane1BeWPool964H1	72-2x55-2	BeW40	Pool_96-4	AAC2CVCHV	21	94.33	94.33	94.33	1.15558096714604
20230117_134132_Ol_HR_IPF2_2x_BQ_21C	H02	AAC2CVCHV_BeW96-4_96-5_96-6_23s001124-1-1_Welz_lane1BeWPool964H2_AAC2CVCHV_BeW96-4_96-5_96-6_23s001124-1-1_Welz_lane1BeWPool964H2	72-2x55-2	BeW40	Pool_96-4	AAC2CVCHV	21	88.11	88.01	88.06	0.76817424151161
20230117_134132_Ol_HR_IPF2_2x_BQ_21C	H03	AAC2CVCHV_BeW96-4_96-5_96-6_23s001124-1-1_Welz_lane1BeWPool964H3_AAC2CVCHV_BeW96-4_96-5_96-6_23s001124-1-1_Welz_lane1BeWPool964H3	72-2x55-2	BeW40	Pool_96-4	AAC2CVCHV	21	94.37	94.48	94.425	1.40534626207181
20230117_134132_Ol_HR_IPF2_2x_BQ_21C	H04	AAC2CVCHV_BeW96-4_96-5_96-6_23s001124-1-1_Welz_lane1BeWPool964H4_AAC2CVCHV_BeW96-4_96-5_96-6_23s001124-1-1_Welz_lane1BeWPool964H4	72-2x55-2	BeW40	Pool_96-4	AAC2CVCHV	21	100.78	100.78	100.78	1.54654185424014
20230117_134132_Ol_HR_IPF2_2x_BQ_21C	H05	AAC2CVCHV_BeW96-4_96-5_96-6_23s001124-1-1_Welz_lane1BeWPool964H5_AAC2CVCHV_BeW96-4_96-5_96-6_23s001124-1-1_Welz_lane1BeWPool964H5	72-2x55-2	BeW40	Pool_96-4	AAC2CVCHV	21	94.33	88.01	91.17	1.96114126812633
20230117_134132_Ol_HR_IPF2_2x_BQ_21C	H06	AAC2CVCHV_BeW96-4_96-5_96-6_23s001124-1-1_Welz_lane1BeWPool964H6_AAC2CVCHV_BeW96-4_96-5_96-6_23s001124-1-1_Welz_lane1BeWPool964H6	72-2x55-2	BeW40	Pool_96-4	AAC2CVCHV	21	88.04	88.01	88.025	0.955311782224425
20230117_150345_Ol_HR_IPF2_2x_BQ_28C	A01	AAC2CVCHV_BeW96-4_96-5_96-6_23s001124-1-1_Welz_lane1BeWPool964A1_AAC2CVCHV_BeW96-4_96-5_96-6_23s001124-1-1_Welz_lane1BeWPool964A1	55-2x139-4	BeW40	Pool_96-4	AAC2CVCHV	28	163.44	163.44	163.44	1.42297035128199
20230117_150345_Ol_HR_IPF2_2x_BQ_28C	A02	AAC2CVCHV_BeW96-4_96-5_96-6_23s001124-1-1_Welz_lane1BeWPool964A2_AAC2CVCHV_BeW96-4_96-5_96-6_23s001124-1-1_Welz_lane1BeWPool964A2	55-2x139-4	BeW40	Pool_96-4	AAC2CVCHV	28	169.79	169.93	169.86	0.612568828843654
20230117_150345_Ol_HR_IPF2_2x_BQ_28C	A03	AAC2CVCHV_BeW96-4_96-5_96-6_23s001124-1-1_Welz_lane1BeWPool964A3_AAC2CVCHV_BeW96-4_96-5_96-6_23s001124-1-1_Welz_lane1BeWPool964A3	55-2x139-4	BeW40	Pool_96-4	AAC2CVCHV	28	163.51	163.51	163.51	1.54545628588396
20230117_150345_Ol_HR_IPF2_2x_BQ_28C	A04	AAC2CVCHV_BeW96-4_96-5_96-6_23s001124-1-1_Welz_lane1BeWPool964A4_AAC2CVCHV_BeW96-4_96-5_96-6_23s001124-1-1_Welz_lane1BeWPool964A4	55-2x139-4	BeW40	Pool_96-4	AAC2CVCHV	28	170	163.64	166.82	1.31273895926803
20230117_150345_Ol_HR_IPF2_2x_BQ_28C	A05	AAC2CVCHV_BeW96-4_96-5_96-6_23s001124-1-1_Welz_lane1BeWPool964A5_AAC2CVCHV_BeW96-4_96-5_96-6_23s001124-1-1_Welz_lane1BeWPool964A5	55-2x139-4	BeW40	Pool_96-4	AAC2CVCHV	28	163.7		163.7	1.49161944596693
20230117_150345_Ol_HR_IPF2_2x_BQ_28C	A06	AAC2CVCHV_BeW96-4_96-5_96-6_23s001124-1-1_Welz_lane1BeWPool964A6_AAC2CVCHV_BeW96-4_96-5_96-6_23s001124-1-1_Welz_lane1BeWPool964A6	55-2x139-4	BeW40	Pool_96-4	AAC2CVCHV	28	175.94		175.94	0.773711077297531
20230117_150345_Ol_HR_IPF2_2x_BQ_28C	A07	AAC2CVCHV_BeW96-4_96-5_96-6_23s001124-1-1_Welz_lane1BeWPool964A7_AAC2CVCHV_BeW96-4_96-5_96-6_23s001124-1-1_Welz_lane1BeWPool964A7	55-2x139-4	BeW40	Pool_96-4	AAC2CVCHV	28	157.34	157.28	157.31	0.362924739785293
20230117_150345_Ol_HR_IPF2_2x_BQ_28C	A08	AAC2CVCHV_BeW96-4_96-5_96-6_23s001124-1-1_Welz_lane1BeWPool964A8_AAC2CVCHV_BeW96-4_96-5_96-6_23s001124-1-1_Welz_lane1BeWPool964A8	55-2x139-4	BeW40	Pool_96-4	AAC2CVCHV	28	169.66	170	169.83	0.858133931085741
20230117_150345_Ol_HR_IPF2_2x_BQ_28C	A09	AAC2CVCHV_BeW96-4_96-5_96-6_23s001124-1-1_Welz_lane1BeWPool964A9_AAC2CVCHV_BeW96-4_96-5_96-6_23s001124-1-1_Welz_lane1BeWPool964A9	55-2x139-4	BeW40	Pool_96-4	AAC2CVCHV	28	150.99	151.17	151.08	1.36940607675459
20230117_150345_Ol_HR_IPF2_2x_BQ_28C	A10	AAC2CVCHV_BeW96-4_96-5_96-6_23s001124-1-1_Welz_lane1BeWPool964A10_AAC2CVCHV_BeW96-4_96-5_96-6_23s001124-1-1_Welz_lane1BeWPool964A10	55-2x139-4	BeW40	Pool_96-4	AAC2CVCHV	28	157.22	157.41	157.315	1.19806245888612
20230117_150345_Ol_HR_IPF2_2x_BQ_28C	A11	AAC2CVCHV_BeW96-4_96-5_96-6_23s001124-1-1_Welz_lane1BeWPool964A11_AAC2CVCHV_BeW96-4_96-5_96-6_23s001124-1-1_Welz_lane1BeWPool964A11	55-2x139-4	BeW40	Pool_96-4	AAC2CVCHV	28	157.28	151.17	154.225	1.75688412680386
20230117_150345_Ol_HR_IPF2_2x_BQ_28C	A12	AAC2CVCHV_BeW96-4_96-5_96-6_23s001124-1-1_Welz_lane1BeWPool964A12_AAC2CVCHV_BeW96-4_96-5_96-6_23s001124-1-1_Welz_lane1BeWPool964A12	55-2x139-4	BeW40	Pool_96-4	AAC2CVCHV	28	144.52	144.52	144.52	2.51777617757515
20230117_150345_Ol_HR_IPF2_2x_BQ_28C	B01	AAC2CVCHV_BeW96-4_96-5_96-6_23s001124-1-1_Welz_lane1BeWPool964B1_AAC2CVCHV_BeW96-4_96-5_96-6_23s001124-1-1_Welz_lane1BeWPool964B1	55-2x139-4	BeW40	Pool_96-4	AAC2CVCHV	28	163.7	170.07	166.885	0.911900284416509
20230117_150345_Ol_HR_IPF2_2x_BQ_28C	B02	AAC2CVCHV_BeW96-4_96-5_96-6_23s001124-1-1_Welz_lane1BeWPool964B2_AAC2CVCHV_BeW96-4_96-5_96-6_23s001124-1-1_Welz_lane1BeWPool964B2	55-2x139-4	BeW40	Pool_96-4	AAC2CVCHV	28	163.51	163.77	163.64	1.10405946309449
20230117_150345_Ol_HR_IPF2_2x_BQ_28C	B03	AAC2CVCHV_BeW96-4_96-5_96-6_23s001124-1-1_Welz_lane1BeWPool964B3_AAC2CVCHV_BeW96-4_96-5_96-6_23s001124-1-1_Welz_lane1BeWPool964B3	55-2x139-4	BeW40	Pool_96-4	AAC2CVCHV	28	151.11	150.87	150.99	2.1842489707092
20230117_150345_Ol_HR_IPF2_2x_BQ_28C	B04	AAC2CVCHV_BeW96-4_96-5_96-6_23s001124-1-1_Welz_lane1BeWPool964B4_AAC2CVCHV_BeW96-4_96-5_96-6_23s001124-1-1_Welz_lane1BeWPool964B4	55-2x139-4	BeW40	Pool_96-4	AAC2CVCHV	28	157.28	157.15	157.215	1.15789968565925
20230117_150345_Ol_HR_IPF2_2x_BQ_28C	B05	AAC2CVCHV_BeW96-4_96-5_96-6_23s001124-1-1_Welz_lane1BeWPool964B5_AAC2CVCHV_BeW96-4_96-5_96-6_23s001124-1-1_Welz_lane1BeWPool964B5	55-2x139-4	BeW40	Pool_96-4	AAC2CVCHV	28	144.7	138.35	141.525	1.54082497249892
20230117_150345_Ol_HR_IPF2_2x_BQ_28C	B06	AAC2CVCHV_BeW96-4_96-5_96-6_23s001124-1-1_Welz_lane1BeWPool964B6_AAC2CVCHV_BeW96-4_96-5_96-6_23s001124-1-1_Welz_lane1BeWPool964B6	55-2x139-4	BeW40	Pool_96-4	AAC2CVCHV	28	176.15	176.15	176.15	1.53879311695406
20230117_150345_Ol_HR_IPF2_2x_BQ_28C	B07	AAC2CVCHV_BeW96-4_96-5_96-6_23s001124-1-1_Welz_lane1BeWPool964B7_AAC2CVCHV_BeW96-4_96-5_96-6_23s001124-1-1_Welz_lane1BeWPool964B7	55-2x139-4	BeW40	Pool_96-4	AAC2CVCHV	28	157.34	157.22	157.28	1.10805527192447
20230117_150345_Ol_HR_IPF2_2x_BQ_28C	B08	AAC2CVCHV_BeW96-4_96-5_96-6_23s001124-1-1_Welz_lane1BeWPool964B8_AAC2CVCHV_BeW96-4_96-5_96-6_23s001124-1-1_Welz_lane1BeWPool964B8	55-2x139-4	BeW40	Pool_96-4	AAC2CVCHV	28		169.73	169.73	1.59294395594906
20230117_150345_Ol_HR_IPF2_2x_BQ_28C	B09	AAC2CVCHV_BeW96-4_96-5_96-6_23s001124-1-1_Welz_lane1BeWPool964B9_AAC2CVCHV_BeW96-4_96-5_96-6_23s001124-1-1_Welz_lane1BeWPool964B9	55-2x139-4	BeW40	Pool_96-4	AAC2CVCHV	28	144.52		144.52	1.51210306045673
20230117_150345_Ol_HR_IPF2_2x_BQ_28C	B10	AAC2CVCHV_BeW96-4_96-5_96-6_23s001124-1-1_Welz_lane1BeWPool964B10_AAC2CVCHV_BeW96-4_96-5_96-6_23s001124-1-1_Welz_lane1BeWPool964B10	55-2x139-4	BeW40	Pool_96-4	AAC2CVCHV	28	163.51	163.64	163.575	3.88738836288421e-05
20230117_150345_Ol_HR_IPF2_2x_BQ_28C	B11	AAC2CVCHV_BeW96-4_96-5_96-6_23s001124-1-1_Welz_lane1BeWPool964B11_AAC2CVCHV_BeW96-4_96-5_96-6_23s001124-1-1_Welz_lane1BeWPool964B11	55-2x139-4	BeW40	Pool_96-4	AAC2CVCHV	28	163.44	163.44	163.44	1.62474767259804
20230117_150345_Ol_HR_IPF2_2x_BQ_28C	B12	AAC2CVCHV_BeW96-4_96-5_96-6_23s001124-1-1_Welz_lane1BeWPool964B12_AAC2CVCHV_BeW96-4_96-5_96-6_23s001124-1-1_Welz_lane1BeWPool964B12	55-2x139-4	BeW40	Pool_96-4	AAC2CVCHV	28		157.22	157.22	1.87594740906158
20230117_150345_Ol_HR_IPF2_2x_BQ_28C	C01	AAC2CVCHV_BeW96-4_96-5_96-6_23s001124-1-1_Welz_lane1BeWPool964C1_AAC2CVCHV_BeW96-4_96-5_96-6_23s001124-1-1_Welz_lane1BeWPool964C1	55-2x139-4	BeW40	Pool_96-4	AAC2CVCHV	28	163.31	163.77	163.54	2.59310601106829
20230117_150345_Ol_HR_IPF2_2x_BQ_28C	C02	AAC2CVCHV_BeW96-4_96-5_96-6_23s001124-1-1_Welz_lane1BeWPool964C2_AAC2CVCHV_BeW96-4_96-5_96-6_23s001124-1-1_Welz_lane1BeWPool964C2	55-2x139-4	BeW40	Pool_96-4	AAC2CVCHV	28	125.72	125.77	125.745	1.66803988268918
20230117_150345_Ol_HR_IPF2_2x_BQ_28C	C03	AAC2CVCHV_BeW96-4_96-5_96-6_23s001124-1-1_Welz_lane1BeWPool964C3_AAC2CVCHV_BeW96-4_96-5_96-6_23s001124-1-1_Welz_lane1BeWPool964C3	55-2x139-4	BeW40	Pool_96-4	AAC2CVCHV	28	169.86	163.51	166.685	1.25183765369243
20230117_150345_Ol_HR_IPF2_2x_BQ_28C	C04	AAC2CVCHV_BeW96-4_96-5_96-6_23s001124-1-1_Welz_lane1BeWPool964C4_AAC2CVCHV_BeW96-4_96-5_96-6_23s001124-1-1_Welz_lane1BeWPool964C4	55-2x139-4	BeW40	Pool_96-4	AAC2CVCHV	28	163.51	163.57	163.54	1.2600784320348
20230117_150345_Ol_HR_IPF2_2x_BQ_28C	C05	AAC2CVCHV_BeW96-4_96-5_96-6_23s001124-1-1_Welz_lane1BeWPool964C5_AAC2CVCHV_BeW96-4_96-5_96-6_23s001124-1-1_Welz_lane1BeWPool964C5	55-2x139-4	BeW40	Pool_96-4	AAC2CVCHV	28	157.47	157.15	157.31	2.11043118756416
20230117_150345_Ol_HR_IPF2_2x_BQ_28C	C06	AAC2CVCHV_BeW96-4_96-5_96-6_23s001124-1-1_Welz_lane1BeWPool964C6_AAC2CVCHV_BeW96-4_96-5_96-6_23s001124-1-1_Welz_lane1BeWPool964C6	55-2x139-4	BeW40	Pool_96-4	AAC2CVCHV	28	163.77	163.57	163.67	1.39418957326778
20230117_150345_Ol_HR_IPF2_2x_BQ_28C	C07	AAC2CVCHV_BeW96-4_96-5_96-6_23s001124-1-1_Welz_lane1BeWPool964C7_AAC2CVCHV_BeW96-4_96-5_96-6_23s001124-1-1_Welz_lane1BeWPool964C7	55-2x139-4	BeW40	Pool_96-4	AAC2CVCHV	28	144.76	151.11	147.935	2.35342123116901
20230117_150345_Ol_HR_IPF2_2x_BQ_28C	C08	AAC2CVCHV_BeW96-4_96-5_96-6_23s001124-1-1_Welz_lane1BeWPool964C8_AAC2CVCHV_BeW96-4_96-5_96-6_23s001124-1-1_Welz_lane1BeWPool964C8	55-2x139-4	BeW40	Pool_96-4	AAC2CVCHV	28	163.64	163.51	163.575	1.03477352877806
20230117_150345_Ol_HR_IPF2_2x_BQ_28C	C09	AAC2CVCHV_BeW96-4_96-5_96-6_23s001124-1-1_Welz_lane1BeWPool964C9_AAC2CVCHV_BeW96-4_96-5_96-6_23s001124-1-1_Welz_lane1BeWPool964C9	55-2x139-4	BeW40	Pool_96-4	AAC2CVCHV	28	157.28	157.22	157.25	0.875540419185554
20230117_150345_Ol_HR_IPF2_2x_BQ_28C	C10	AAC2CVCHV_BeW96-4_96-5_96-6_23s001124-1-1_Welz_lane1BeWPool964C10_AAC2CVCHV_BeW96-4_96-5_96-6_23s001124-1-1_Welz_lane1BeWPool964C10	55-2x139-4	BeW40	Pool_96-4	AAC2CVCHV	28	157.28	157.09	157.185	1.44795539256797
20230117_150345_Ol_HR_IPF2_2x_BQ_28C	C11	AAC2CVCHV_BeW96-4_96-5_96-6_23s001124-1-1_Welz_lane1BeWPool964C11_AAC2CVCHV_BeW96-4_96-5_96-6_23s001124-1-1_Welz_lane1BeWPool964C11	72-2x55-2	BeW40	Pool_96-4	AAC2CVCHV	28		176.22	176.22	2.07377584131027
20230117_150345_Ol_HR_IPF2_2x_BQ_28C	C12	AAC2CVCHV_BeW96-4_96-5_96-6_23s001124-1-1_Welz_lane1BeWPool964C12_AAC2CVCHV_BeW96-4_96-5_96-6_23s001124-1-1_Welz_lane1BeWPool964C12	72-2x55-2	BeW40	Pool_96-4	AAC2CVCHV	28	169.93	169.73	169.83	1.60945238717742
20230117_150345_Ol_HR_IPF2_2x_BQ_28C	D01	AAC2CVCHV_BeW96-4_96-5_96-6_23s001124-1-1_Welz_lane1BeWPool964D1_AAC2CVCHV_BeW96-4_96-5_96-6_23s001124-1-1_Welz_lane1BeWPool964D1	72-2x55-2	BeW40	Pool_96-4	AAC2CVCHV	28	176.29	175.94	176.115	1.95785455244688
20230117_150345_Ol_HR_IPF2_2x_BQ_28C	D02	AAC2CVCHV_BeW96-4_96-5_96-6_23s001124-1-1_Welz_lane1BeWPool964D2_AAC2CVCHV_BeW96-4_96-5_96-6_23s001124-1-1_Welz_lane1BeWPool964D2	72-2x55-2	BeW40	Pool_96-4	AAC2CVCHV	28	176.22	182.59	179.405	1.79147666689919
20230117_150345_Ol_HR_IPF2_2x_BQ_28C	D03	AAC2CVCHV_BeW96-4_96-5_96-6_23s001124-1-1_Welz_lane1BeWPool964D3_AAC2CVCHV_BeW96-4_96-5_96-6_23s001124-1-1_Welz_lane1BeWPool964D3	72-2x55-2	BeW40	Pool_96-4	AAC2CVCHV	28	175.8	176.01	175.905	2.03913756531092
20230117_150345_Ol_HR_IPF2_2x_BQ_28C	D04	AAC2CVCHV_BeW96-4_96-5_96-6_23s001124-1-1_Welz_lane1BeWPool964D4_AAC2CVCHV_BeW96-4_96-5_96-6_23s001124-1-1_Welz_lane1BeWPool964D4	72-2x55-2	BeW40	Pool_96-4	AAC2CVCHV	28				2.43705077573036
20230117_150345_Ol_HR_IPF2_2x_BQ_28C	D05	AAC2CVCHV_BeW96-4_96-5_96-6_23s001124-1-1_Welz_lane1BeWPool964D5_AAC2CVCHV_BeW96-4_96-5_96-6_23s001124-1-1_Welz_lane1BeWPool964D5	72-2x55-2	BeW40	Pool_96-4	AAC2CVCHV	28	163.7	163.7	163.7	1.65530706531766
20230117_150345_Ol_HR_IPF2_2x_BQ_28C	D06	AAC2CVCHV_BeW96-4_96-5_96-6_23s001124-1-1_Welz_lane1BeWPool964D6_AAC2CVCHV_BeW96-4_96-5_96-6_23s001124-1-1_Welz_lane1BeWPool964D6	72-2x55-2	BeW40	Pool_96-4	AAC2CVCHV	28	170.13	169.86	169.995	1.03886605299688
20230117_150345_Ol_HR_IPF2_2x_BQ_28C	D07	AAC2CVCHV_BeW96-4_96-5_96-6_23s001124-1-1_Welz_lane1BeWPool964D7_AAC2CVCHV_BeW96-4_96-5_96-6_23s001124-1-1_Welz_lane1BeWPool964D7	72-2x55-2	BeW40	Pool_96-4	AAC2CVCHV	28	175.94		175.94	1.9581303846868
20230117_150345_Ol_HR_IPF2_2x_BQ_28C	D08	AAC2CVCHV_BeW96-4_96-5_96-6_23s001124-1-1_Welz_lane1BeWPool964D8_AAC2CVCHV_BeW96-4_96-5_96-6_23s001124-1-1_Welz_lane1BeWPool964D8	72-2x55-2	BeW40	Pool_96-4	AAC2CVCHV	28	157.15	157.28	157.215	1.22903463952797
20230117_150345_Ol_HR_IPF2_2x_BQ_28C	D09	AAC2CVCHV_BeW96-4_96-5_96-6_23s001124-1-1_Welz_lane1BeWPool964D9_AAC2CVCHV_BeW96-4_96-5_96-6_23s001124-1-1_Welz_lane1BeWPool964D9	72-2x55-2	BeW40	Pool_96-4	AAC2CVCHV	28		182.3	182.3	2.06919280319911
20230117_150345_Ol_HR_IPF2_2x_BQ_28C	D10	AAC2CVCHV_BeW96-4_96-5_96-6_23s001124-1-1_Welz_lane1BeWPool964D10_AAC2CVCHV_BeW96-4_96-5_96-6_23s001124-1-1_Welz_lane1BeWPool964D10	72-2x55-2	BeW40	Pool_96-4	AAC2CVCHV	28	150.81	144.87	147.84	1.3806428238255
20230117_150345_Ol_HR_IPF2_2x_BQ_28C	D11	AAC2CVCHV_BeW96-4_96-5_96-6_23s001124-1-1_Welz_lane1BeWPool964D11_AAC2CVCHV_BeW96-4_96-5_96-6_23s001124-1-1_Welz_lane1BeWPool964D11	72-2x55-2	BeW40	Pool_96-4	AAC2CVCHV	28	169.93	169.79	169.86	1.53403899833455
20230117_150345_Ol_HR_IPF2_2x_BQ_28C	D12	AAC2CVCHV_BeW96-4_96-5_96-6_23s001124-1-1_Welz_lane1BeWPool964D12_AAC2CVCHV_BeW96-4_96-5_96-6_23s001124-1-1_Welz_lane1BeWPool964D12	72-2x55-2	BeW40	Pool_96-4	AAC2CVCHV	28	182.52	188.59	185.555	2.38616695050119
20230117_150345_Ol_HR_IPF2_2x_BQ_28C	E01	AAC2CVCHV_BeW96-4_96-5_96-6_23s001124-1-1_Welz_lane1BeWPool964E1_AAC2CVCHV_BeW96-4_96-5_96-6_23s001124-1-1_Welz_lane1BeWPool964E1	72-2x55-2	BeW40	Pool_96-4	AAC2CVCHV	28	176.29	182.08	179.185	1.45353397673882
20230117_150345_Ol_HR_IPF2_2x_BQ_28C	E02	AAC2CVCHV_BeW96-4_96-5_96-6_23s001124-1-1_Welz_lane1BeWPool964E2_AAC2CVCHV_BeW96-4_96-5_96-6_23s001124-1-1_Welz_lane1BeWPool964E2	72-2x55-2	BeW40	Pool_96-4	AAC2CVCHV	28	175.8	176.29	176.045	1.37640904852029
20230117_150345_Ol_HR_IPF2_2x_BQ_28C	E03	AAC2CVCHV_BeW96-4_96-5_96-6_23s001124-1-1_Welz_lane1BeWPool964E3_AAC2CVCHV_BeW96-4_96-5_96-6_23s001124-1-1_Welz_lane1BeWPool964E3	72-2x55-2	BeW40	Pool_96-4	AAC2CVCHV	28		182.66	182.66	1.31779956103014
20230117_150345_Ol_HR_IPF2_2x_BQ_28C	E04	AAC2CVCHV_BeW96-4_96-5_96-6_23s001124-1-1_Welz_lane1BeWPool964E4_AAC2CVCHV_BeW96-4_96-5_96-6_23s001124-1-1_Welz_lane1BeWPool964E4	72-2x55-2	BeW40	Pool_96-4	AAC2CVCHV	28	169.93	176.01	172.97	0.51612757342998
20230117_150345_Ol_HR_IPF2_2x_BQ_28C	E05	AAC2CVCHV_BeW96-4_96-5_96-6_23s001124-1-1_Welz_lane1BeWPool964E5_AAC2CVCHV_BeW96-4_96-5_96-6_23s001124-1-1_Welz_lane1BeWPool964E5	72-2x55-2	BeW40	Pool_96-4	AAC2CVCHV	28	169.93	175.87	172.9	1.89231035101704
20230117_150345_Ol_HR_IPF2_2x_BQ_28C	E06	AAC2CVCHV_BeW96-4_96-5_96-6_23s001124-1-1_Welz_lane1BeWPool964E6_AAC2CVCHV_BeW96-4_96-5_96-6_23s001124-1-1_Welz_lane1BeWPool964E6	72-2x55-2	BeW40	Pool_96-4	AAC2CVCHV	28	169.93	176.22	173.075	0.839363316381732
20230117_150345_Ol_HR_IPF2_2x_BQ_28C	E07	AAC2CVCHV_BeW96-4_96-5_96-6_23s001124-1-1_Welz_lane1BeWPool964E7_AAC2CVCHV_BeW96-4_96-5_96-6_23s001124-1-1_Welz_lane1BeWPool964E7	72-2x55-2	BeW40	Pool_96-4	AAC2CVCHV	28	170	169.73	169.865	1.36068342982094
20230117_150345_Ol_HR_IPF2_2x_BQ_28C	E08	AAC2CVCHV_BeW96-4_96-5_96-6_23s001124-1-1_Welz_lane1BeWPool964E8_AAC2CVCHV_BeW96-4_96-5_96-6_23s001124-1-1_Welz_lane1BeWPool964E8	72-2x55-2	BeW40	Pool_96-4	AAC2CVCHV	28	170	169.93	169.965	1.24773683565187
20230117_150345_Ol_HR_IPF2_2x_BQ_28C	E09	AAC2CVCHV_BeW96-4_96-5_96-6_23s001124-1-1_Welz_lane1BeWPool964E9_AAC2CVCHV_BeW96-4_96-5_96-6_23s001124-1-1_Welz_lane1BeWPool964E9	72-2x55-2	BeW40	Pool_96-4	AAC2CVCHV	28	163.77	169.59	166.68	1.99216727142087
20230117_150345_Ol_HR_IPF2_2x_BQ_28C	E10	AAC2CVCHV_BeW96-4_96-5_96-6_23s001124-1-1_Welz_lane1BeWPool964E10_AAC2CVCHV_BeW96-4_96-5_96-6_23s001124-1-1_Welz_lane1BeWPool964E10	72-2x55-2	BeW40	Pool_96-4	AAC2CVCHV	28	169.59	169.93	169.76	6.17718067419867e-05
20230117_150345_Ol_HR_IPF2_2x_BQ_28C	E11	AAC2CVCHV_BeW96-4_96-5_96-6_23s001124-1-1_Welz_lane1BeWPool964E11_AAC2CVCHV_BeW96-4_96-5_96-6_23s001124-1-1_Welz_lane1BeWPool964E11	72-2x55-2	BeW40	Pool_96-4	AAC2CVCHV	28	176.22	175.87	176.045	0.0731165901049377
20230117_150345_Ol_HR_IPF2_2x_BQ_28C	E12	AAC2CVCHV_BeW96-4_96-5_96-6_23s001124-1-1_Welz_lane1BeWPool964E12_AAC2CVCHV_BeW96-4_96-5_96-6_23s001124-1-1_Welz_lane1BeWPool964E12	72-2x55-2	BeW40	Pool_96-4	AAC2CVCHV	28	176.29	176.22	176.255	1.50004467192984
20230117_150345_Ol_HR_IPF2_2x_BQ_28C	F01	AAC2CVCHV_BeW96-4_96-5_96-6_23s001124-1-1_Welz_lane1BeWPool964F1_AAC2CVCHV_BeW96-4_96-5_96-6_23s001124-1-1_Welz_lane1BeWPool964F1	72-2x55-2	BeW40	Pool_96-4	AAC2CVCHV	28		175.87	175.87	1.92539153146198
20230117_150345_Ol_HR_IPF2_2x_BQ_28C	F02	AAC2CVCHV_BeW96-4_96-5_96-6_23s001124-1-1_Welz_lane1BeWPool964F2_AAC2CVCHV_BeW96-4_96-5_96-6_23s001124-1-1_Welz_lane1BeWPool964F2	72-2x55-2	BeW40	Pool_96-4	AAC2CVCHV	28	182.74	182.3	182.52	1.98484871619568
20230117_150345_Ol_HR_IPF2_2x_BQ_28C	F03	AAC2CVCHV_BeW96-4_96-5_96-6_23s001124-1-1_Welz_lane1BeWPool964F3_AAC2CVCHV_BeW96-4_96-5_96-6_23s001124-1-1_Welz_lane1BeWPool964F3	72-2x55-2	BeW40	Pool_96-4	AAC2CVCHV	28	157.41	157.34	157.375	0.882659478571568
20230117_150345_Ol_HR_IPF2_2x_BQ_28C	F04	AAC2CVCHV_BeW96-4_96-5_96-6_23s001124-1-1_Welz_lane1BeWPool964F4_AAC2CVCHV_BeW96-4_96-5_96-6_23s001124-1-1_Welz_lane1BeWPool964F4	72-2x55-2	BeW40	Pool_96-4	AAC2CVCHV	28	176.01	176.08	176.045	2.50835101206123
20230117_150345_Ol_HR_IPF2_2x_BQ_28C	F05	AAC2CVCHV_BeW96-4_96-5_96-6_23s001124-1-1_Welz_lane1BeWPool964F5_AAC2CVCHV_BeW96-4_96-5_96-6_23s001124-1-1_Welz_lane1BeWPool964F5	72-2x55-2	BeW40	Pool_96-4	AAC2CVCHV	28	163.7	163.51	163.605	1.6848263272364
20230117_150345_Ol_HR_IPF2_2x_BQ_28C	F06	AAC2CVCHV_BeW96-4_96-5_96-6_23s001124-1-1_Welz_lane1BeWPool964F6_AAC2CVCHV_BeW96-4_96-5_96-6_23s001124-1-1_Welz_lane1BeWPool964F6	72-2x55-2	BeW40	Pool_96-4	AAC2CVCHV	28	163.64	163.7	163.67	1.66763063271948
20230117_150345_Ol_HR_IPF2_2x_BQ_28C	F07	AAC2CVCHV_BeW96-4_96-5_96-6_23s001124-1-1_Welz_lane1BeWPool964F7_AAC2CVCHV_BeW96-4_96-5_96-6_23s001124-1-1_Welz_lane1BeWPool964F7	72-2x55-2	BeW40	Pool_96-4	AAC2CVCHV	28	169.73	176.01	172.87	1.62206359270931
20230117_150345_Ol_HR_IPF2_2x_BQ_28C	F08	AAC2CVCHV_BeW96-4_96-5_96-6_23s001124-1-1_Welz_lane1BeWPool964F8_AAC2CVCHV_BeW96-4_96-5_96-6_23s001124-1-1_Welz_lane1BeWPool964F8	72-2x55-2	BeW40	Pool_96-4	AAC2CVCHV	28	163.44	163.57	163.505	1.44184033790447
20230117_150345_Ol_HR_IPF2_2x_BQ_28C	F09	AAC2CVCHV_BeW96-4_96-5_96-6_23s001124-1-1_Welz_lane1BeWPool964F9_AAC2CVCHV_BeW96-4_96-5_96-6_23s001124-1-1_Welz_lane1BeWPool964F9	72-2x55-2	BeW40	Pool_96-4	AAC2CVCHV	28	169.73	176.15	172.94	1.94774987253698
20230117_150345_Ol_HR_IPF2_2x_BQ_28C	F10	AAC2CVCHV_BeW96-4_96-5_96-6_23s001124-1-1_Welz_lane1BeWPool964F10_AAC2CVCHV_BeW96-4_96-5_96-6_23s001124-1-1_Welz_lane1BeWPool964F10	72-2x55-2	BeW40	Pool_96-4	AAC2CVCHV	28		169.93	169.93	1.91070564304057
20230117_150345_Ol_HR_IPF2_2x_BQ_28C	F11	AAC2CVCHV_BeW96-4_96-5_96-6_23s001124-1-1_Welz_lane1BeWPool964F11_AAC2CVCHV_BeW96-4_96-5_96-6_23s001124-1-1_Welz_lane1BeWPool964F11	72-2x55-2	BeW40	Pool_96-4	AAC2CVCHV	28	188.66		188.66	1.37943693102482
20230117_150345_Ol_HR_IPF2_2x_BQ_28C	F12	AAC2CVCHV_BeW96-4_96-5_96-6_23s001124-1-1_Welz_lane1BeWPool964F12_AAC2CVCHV_BeW96-4_96-5_96-6_23s001124-1-1_Welz_lane1BeWPool964F12	72-2x55-2	BeW40	Pool_96-4	AAC2CVCHV	28	182.37		182.37	0.641854930562321
20230117_150345_Ol_HR_IPF2_2x_BQ_28C	G01	AAC2CVCHV_BeW96-4_96-5_96-6_23s001124-1-1_Welz_lane1BeWPool964G1_AAC2CVCHV_BeW96-4_96-5_96-6_23s001124-1-1_Welz_lane1BeWPool964G1	72-2x55-2	BeW40	Pool_96-4	AAC2CVCHV	28	176.22	176.22	176.22	0.999611637164829
20230117_150345_Ol_HR_IPF2_2x_BQ_28C	G02	AAC2CVCHV_BeW96-4_96-5_96-6_23s001124-1-1_Welz_lane1BeWPool964G2_AAC2CVCHV_BeW96-4_96-5_96-6_23s001124-1-1_Welz_lane1BeWPool964G2	72-2x55-2	BeW40	Pool_96-4	AAC2CVCHV	28	170	176.15	173.075	2.6070939269809
20230117_150345_Ol_HR_IPF2_2x_BQ_28C	G03	AAC2CVCHV_BeW96-4_96-5_96-6_23s001124-1-1_Welz_lane1BeWPool964G3_AAC2CVCHV_BeW96-4_96-5_96-6_23s001124-1-1_Welz_lane1BeWPool964G3	72-2x55-2	BeW40	Pool_96-4	AAC2CVCHV	28	176.22	182.59	179.405	0.903950969606887
20230117_150345_Ol_HR_IPF2_2x_BQ_28C	G04	AAC2CVCHV_BeW96-4_96-5_96-6_23s001124-1-1_Welz_lane1BeWPool964G4_AAC2CVCHV_BeW96-4_96-5_96-6_23s001124-1-1_Welz_lane1BeWPool964G4	72-2x55-2	BeW40	Pool_96-4	AAC2CVCHV	28	182.52	182.59	182.555	1.88937505470067
20230117_150345_Ol_HR_IPF2_2x_BQ_28C	G05	AAC2CVCHV_BeW96-4_96-5_96-6_23s001124-1-1_Welz_lane1BeWPool964G5_AAC2CVCHV_BeW96-4_96-5_96-6_23s001124-1-1_Welz_lane1BeWPool964G5	72-2x55-2	BeW40	Pool_96-4	AAC2CVCHV	28	163.57	163.64	163.605	2.08556520648704
20230117_150345_Ol_HR_IPF2_2x_BQ_28C	G06	AAC2CVCHV_BeW96-4_96-5_96-6_23s001124-1-1_Welz_lane1BeWPool964G6_AAC2CVCHV_BeW96-4_96-5_96-6_23s001124-1-1_Welz_lane1BeWPool964G6	72-2x55-2	BeW40	Pool_96-4	AAC2CVCHV	28	138.3	138.41	138.355	0.789329646026609
20230117_150345_Ol_HR_IPF2_2x_BQ_28C	G07	AAC2CVCHV_BeW96-4_96-5_96-6_23s001124-1-1_Welz_lane1BeWPool964G7_AAC2CVCHV_BeW96-4_96-5_96-6_23s001124-1-1_Welz_lane1BeWPool964G7	72-2x55-2	BeW40	Pool_96-4	AAC2CVCHV	28	150.93	150.81	150.87	1.88710560459473
20230117_150345_Ol_HR_IPF2_2x_BQ_28C	G08	AAC2CVCHV_BeW96-4_96-5_96-6_23s001124-1-1_Welz_lane1BeWPool964G8_AAC2CVCHV_BeW96-4_96-5_96-6_23s001124-1-1_Welz_lane1BeWPool964G8	72-2x55-2	BeW40	Pool_96-4	AAC2CVCHV	28	169.93	176.15	173.04	1.00490925041382
20230117_150345_Ol_HR_IPF2_2x_BQ_28C	G09	AAC2CVCHV_BeW96-4_96-5_96-6_23s001124-1-1_Welz_lane1BeWPool964G9_AAC2CVCHV_BeW96-4_96-5_96-6_23s001124-1-1_Welz_lane1BeWPool964G9	72-2x55-2	BeW40	Pool_96-4	AAC2CVCHV	28	176.44	176.44	176.44	1.69097501356506
20230117_150345_Ol_HR_IPF2_2x_BQ_28C	G10	AAC2CVCHV_BeW96-4_96-5_96-6_23s001124-1-1_Welz_lane1BeWPool964G10_AAC2CVCHV_BeW96-4_96-5_96-6_23s001124-1-1_Welz_lane1BeWPool964G10	72-2x55-2	BeW40	Pool_96-4	AAC2CVCHV	28	169.73	169.32	169.525	1.29016401157837
20230117_150345_Ol_HR_IPF2_2x_BQ_28C	G11	AAC2CVCHV_BeW96-4_96-5_96-6_23s001124-1-1_Welz_lane1BeWPool964G11_AAC2CVCHV_BeW96-4_96-5_96-6_23s001124-1-1_Welz_lane1BeWPool964G11	72-2x55-2	BeW40	Pool_96-4	AAC2CVCHV	28	169.73	170.07	169.9	1.38191350597812
20230117_150345_Ol_HR_IPF2_2x_BQ_28C	G12	AAC2CVCHV_BeW96-4_96-5_96-6_23s001124-1-1_Welz_lane1BeWPool964G12_AAC2CVCHV_BeW96-4_96-5_96-6_23s001124-1-1_Welz_lane1BeWPool964G12	72-2x55-2	BeW40	Pool_96-4	AAC2CVCHV	28	170	176.22	173.11	1.86622287309287
20230117_150345_Ol_HR_IPF2_2x_BQ_28C	H01	AAC2CVCHV_BeW96-4_96-5_96-6_23s001124-1-1_Welz_lane1BeWPool964H1_AAC2CVCHV_BeW96-4_96-5_96-6_23s001124-1-1_Welz_lane1BeWPool964H1	72-2x55-2	BeW40	Pool_96-4	AAC2CVCHV	28	176.01	176.29	176.15	1.15558096714604
20230117_150345_Ol_HR_IPF2_2x_BQ_28C	H02	AAC2CVCHV_BeW96-4_96-5_96-6_23s001124-1-1_Welz_lane1BeWPool964H2_AAC2CVCHV_BeW96-4_96-5_96-6_23s001124-1-1_Welz_lane1BeWPool964H2	72-2x55-2	BeW40	Pool_96-4	AAC2CVCHV	28	159.39	169.66	164.525	0.76817424151161
20230117_150345_Ol_HR_IPF2_2x_BQ_28C	H03	AAC2CVCHV_BeW96-4_96-5_96-6_23s001124-1-1_Welz_lane1BeWPool964H3_AAC2CVCHV_BeW96-4_96-5_96-6_23s001124-1-1_Welz_lane1BeWPool964H3	72-2x55-2	BeW40	Pool_96-4	AAC2CVCHV	28	169.93	169.86	169.895	1.40534626207181
20230117_150345_Ol_HR_IPF2_2x_BQ_28C	H04	AAC2CVCHV_BeW96-4_96-5_96-6_23s001124-1-1_Welz_lane1BeWPool964H4_AAC2CVCHV_BeW96-4_96-5_96-6_23s001124-1-1_Welz_lane1BeWPool964H4	72-2x55-2	BeW40	Pool_96-4	AAC2CVCHV	28	182.45	182.52	182.485	1.54654185424014
20230117_150345_Ol_HR_IPF2_2x_BQ_28C	H05	AAC2CVCHV_BeW96-4_96-5_96-6_23s001124-1-1_Welz_lane1BeWPool964H5_AAC2CVCHV_BeW96-4_96-5_96-6_23s001124-1-1_Welz_lane1BeWPool964H5	72-2x55-2	BeW40	Pool_96-4	AAC2CVCHV	28	169.93	169.93	169.93	1.96114126812633
20230117_150345_Ol_HR_IPF2_2x_BQ_28C	H06	AAC2CVCHV_BeW96-4_96-5_96-6_23s001124-1-1_Welz_lane1BeWPool964H6_AAC2CVCHV_BeW96-4_96-5_96-6_23s001124-1-1_Welz_lane1BeWPool964H6	72-2x55-2	BeW40	Pool_96-4	AAC2CVCHV	28	163.51	163.57	163.54	0.955311782224425
20230117_162438_Ol_HR_IPF2_2x_BQ_35C	A01	AAC2CVCHV_BeW96-4_96-5_96-6_23s001124-1-1_Welz_lane1BeWPool964A1_AAC2CVCHV_BeW96-4_96-5_96-6_23s001124-1-1_Welz_lane1BeWPool964A1	55-2x139-4	BeW40	Pool_96-4	AAC2CVCHV	35	245.46	251.45	248.455	1.42297035128199
20230117_162438_Ol_HR_IPF2_2x_BQ_35C	A02	AAC2CVCHV_BeW96-4_96-5_96-6_23s001124-1-1_Welz_lane1BeWPool964A2_AAC2CVCHV_BeW96-4_96-5_96-6_23s001124-1-1_Welz_lane1BeWPool964A2	55-2x139-4	BeW40	Pool_96-4	AAC2CVCHV	35	258.35	264.02	261.185	0.612568828843654
20230117_162438_Ol_HR_IPF2_2x_BQ_35C	A03	AAC2CVCHV_BeW96-4_96-5_96-6_23s001124-1-1_Welz_lane1BeWPool964A3_AAC2CVCHV_BeW96-4_96-5_96-6_23s001124-1-1_Welz_lane1BeWPool964A3	55-2x139-4	BeW40	Pool_96-4	AAC2CVCHV	35	264.02	257.94	260.98	1.54545628588396
20230117_162438_Ol_HR_IPF2_2x_BQ_35C	A04	AAC2CVCHV_BeW96-4_96-5_96-6_23s001124-1-1_Welz_lane1BeWPool964A4_AAC2CVCHV_BeW96-4_96-5_96-6_23s001124-1-1_Welz_lane1BeWPool964A4	55-2x139-4	BeW40	Pool_96-4	AAC2CVCHV	35	239.16	238.68	238.92	1.31273895926803
20230117_162438_Ol_HR_IPF2_2x_BQ_35C	A05	AAC2CVCHV_BeW96-4_96-5_96-6_23s001124-1-1_Welz_lane1BeWPool964A5_AAC2CVCHV_BeW96-4_96-5_96-6_23s001124-1-1_Welz_lane1BeWPool964A5	55-2x139-4	BeW40	Pool_96-4	AAC2CVCHV	35	239.26	245.16	242.21	1.49161944596693
20230117_162438_Ol_HR_IPF2_2x_BQ_35C	A06	AAC2CVCHV_BeW96-4_96-5_96-6_23s001124-1-1_Welz_lane1BeWPool964A6_AAC2CVCHV_BeW96-4_96-5_96-6_23s001124-1-1_Welz_lane1BeWPool964A6	55-2x139-4	BeW40	Pool_96-4	AAC2CVCHV	35	258.04	258.04	258.04	0.773711077297531
20230117_162438_Ol_HR_IPF2_2x_BQ_35C	A07	AAC2CVCHV_BeW96-4_96-5_96-6_23s001124-1-1_Welz_lane1BeWPool964A7_AAC2CVCHV_BeW96-4_96-5_96-6_23s001124-1-1_Welz_lane1BeWPool964A7	55-2x139-4	BeW40	Pool_96-4	AAC2CVCHV	35	239.07		239.07	0.362924739785293
20230117_162438_Ol_HR_IPF2_2x_BQ_35C	A08	AAC2CVCHV_BeW96-4_96-5_96-6_23s001124-1-1_Welz_lane1BeWPool964A8_AAC2CVCHV_BeW96-4_96-5_96-6_23s001124-1-1_Welz_lane1BeWPool964A8	55-2x139-4	BeW40	Pool_96-4	AAC2CVCHV	35	257.63	270.41	264.02	0.858133931085741
20230117_162438_Ol_HR_IPF2_2x_BQ_35C	A09	AAC2CVCHV_BeW96-4_96-5_96-6_23s001124-1-1_Welz_lane1BeWPool964A9_AAC2CVCHV_BeW96-4_96-5_96-6_23s001124-1-1_Welz_lane1BeWPool964A9	55-2x139-4	BeW40	Pool_96-4	AAC2CVCHV	35	233.15	239.16	236.155	1.36940607675459
20230117_162438_Ol_HR_IPF2_2x_BQ_35C	A10	AAC2CVCHV_BeW96-4_96-5_96-6_23s001124-1-1_Welz_lane1BeWPool964A10_AAC2CVCHV_BeW96-4_96-5_96-6_23s001124-1-1_Welz_lane1BeWPool964A10	55-2x139-4	BeW40	Pool_96-4	AAC2CVCHV	35	239.35	245.55	242.45	1.19806245888612
20230117_162438_Ol_HR_IPF2_2x_BQ_35C	A11	AAC2CVCHV_BeW96-4_96-5_96-6_23s001124-1-1_Welz_lane1BeWPool964A11_AAC2CVCHV_BeW96-4_96-5_96-6_23s001124-1-1_Welz_lane1BeWPool964A11	55-2x139-4	BeW40	Pool_96-4	AAC2CVCHV	35	220.54	226.39	223.465	1.75688412680386
20230117_162438_Ol_HR_IPF2_2x_BQ_35C	A12	AAC2CVCHV_BeW96-4_96-5_96-6_23s001124-1-1_Welz_lane1BeWPool964A12_AAC2CVCHV_BeW96-4_96-5_96-6_23s001124-1-1_Welz_lane1BeWPool964A12	55-2x139-4	BeW40	Pool_96-4	AAC2CVCHV	35	245.55	245.46	245.505	2.51777617757515
20230117_162438_Ol_HR_IPF2_2x_BQ_35C	B01	AAC2CVCHV_BeW96-4_96-5_96-6_23s001124-1-1_Welz_lane1BeWPool964B1_AAC2CVCHV_BeW96-4_96-5_96-6_23s001124-1-1_Welz_lane1BeWPool964B1	55-2x139-4	BeW40	Pool_96-4	AAC2CVCHV	35	263.91	264.55	264.23	0.911900284416509
20230117_162438_Ol_HR_IPF2_2x_BQ_35C	B02	AAC2CVCHV_BeW96-4_96-5_96-6_23s001124-1-1_Welz_lane1BeWPool964B2_AAC2CVCHV_BeW96-4_96-5_96-6_23s001124-1-1_Welz_lane1BeWPool964B2	55-2x139-4	BeW40	Pool_96-4	AAC2CVCHV	35				1.10405946309449
20230117_162438_Ol_HR_IPF2_2x_BQ_35C	B03	AAC2CVCHV_BeW96-4_96-5_96-6_23s001124-1-1_Welz_lane1BeWPool964B3_AAC2CVCHV_BeW96-4_96-5_96-6_23s001124-1-1_Welz_lane1BeWPool964B3	55-2x139-4	BeW40	Pool_96-4	AAC2CVCHV	35	207.78	213.99	210.885	2.1842489707092
20230117_162438_Ol_HR_IPF2_2x_BQ_35C	B04	AAC2CVCHV_BeW96-4_96-5_96-6_23s001124-1-1_Welz_lane1BeWPool964B4_AAC2CVCHV_BeW96-4_96-5_96-6_23s001124-1-1_Welz_lane1BeWPool964B4	55-2x139-4	BeW40	Pool_96-4	AAC2CVCHV	35	245.36	245.36	245.36	1.15789968565925
20230117_162438_Ol_HR_IPF2_2x_BQ_35C	B05	AAC2CVCHV_BeW96-4_96-5_96-6_23s001124-1-1_Welz_lane1BeWPool964B5_AAC2CVCHV_BeW96-4_96-5_96-6_23s001124-1-1_Welz_lane1BeWPool964B5	55-2x139-4	BeW40	Pool_96-4	AAC2CVCHV	35	201.48	207.94	204.71	1.54082497249892
20230117_162438_Ol_HR_IPF2_2x_BQ_35C	B06	AAC2CVCHV_BeW96-4_96-5_96-6_23s001124-1-1_Welz_lane1BeWPool964B6_AAC2CVCHV_BeW96-4_96-5_96-6_23s001124-1-1_Welz_lane1BeWPool964B6	55-2x139-4	BeW40	Pool_96-4	AAC2CVCHV	35	251.65	257.84	254.745	1.53879311695406
20230117_162438_Ol_HR_IPF2_2x_BQ_35C	B07	AAC2CVCHV_BeW96-4_96-5_96-6_23s001124-1-1_Welz_lane1BeWPool964B7_AAC2CVCHV_BeW96-4_96-5_96-6_23s001124-1-1_Welz_lane1BeWPool964B7	55-2x139-4	BeW40	Pool_96-4	AAC2CVCHV	35	232.59	239.26	235.925	1.10805527192447
20230117_162438_Ol_HR_IPF2_2x_BQ_35C	B08	AAC2CVCHV_BeW96-4_96-5_96-6_23s001124-1-1_Welz_lane1BeWPool964B8_AAC2CVCHV_BeW96-4_96-5_96-6_23s001124-1-1_Welz_lane1BeWPool964B8	55-2x139-4	BeW40	Pool_96-4	AAC2CVCHV	35	257.84	257.84	257.84	1.59294395594906
20230117_162438_Ol_HR_IPF2_2x_BQ_35C	B09	AAC2CVCHV_BeW96-4_96-5_96-6_23s001124-1-1_Welz_lane1BeWPool964B9_AAC2CVCHV_BeW96-4_96-5_96-6_23s001124-1-1_Welz_lane1BeWPool964B9	55-2x139-4	BeW40	Pool_96-4	AAC2CVCHV	35	220.1	226.57	223.335	1.51210306045673
20230117_162438_Ol_HR_IPF2_2x_BQ_35C	B10	AAC2CVCHV_BeW96-4_96-5_96-6_23s001124-1-1_Welz_lane1BeWPool964B10_AAC2CVCHV_BeW96-4_96-5_96-6_23s001124-1-1_Welz_lane1BeWPool964B10	55-2x139-4	BeW40	Pool_96-4	AAC2CVCHV	35	245.46	245.36	245.41	3.88738836288421e-05
20230117_162438_Ol_HR_IPF2_2x_BQ_35C	B11	AAC2CVCHV_BeW96-4_96-5_96-6_23s001124-1-1_Welz_lane1BeWPool964B11_AAC2CVCHV_BeW96-4_96-5_96-6_23s001124-1-1_Welz_lane1BeWPool964B11	55-2x139-4	BeW40	Pool_96-4	AAC2CVCHV	35	251.35	252.05	251.7	1.62474767259804
20230117_162438_Ol_HR_IPF2_2x_BQ_35C	B12	AAC2CVCHV_BeW96-4_96-5_96-6_23s001124-1-1_Welz_lane1BeWPool964B12_AAC2CVCHV_BeW96-4_96-5_96-6_23s001124-1-1_Welz_lane1BeWPool964B12	55-2x139-4	BeW40	Pool_96-4	AAC2CVCHV	35	232.5	238.97	235.735	1.87594740906158
20230117_162438_Ol_HR_IPF2_2x_BQ_35C	C01	AAC2CVCHV_BeW96-4_96-5_96-6_23s001124-1-1_Welz_lane1BeWPool964C1_AAC2CVCHV_BeW96-4_96-5_96-6_23s001124-1-1_Welz_lane1BeWPool964C1	55-2x139-4	BeW40	Pool_96-4	AAC2CVCHV	35	245.16	251.75	248.455	2.59310601106829
20230117_162438_Ol_HR_IPF2_2x_BQ_35C	C02	AAC2CVCHV_BeW96-4_96-5_96-6_23s001124-1-1_Welz_lane1BeWPool964C2_AAC2CVCHV_BeW96-4_96-5_96-6_23s001124-1-1_Welz_lane1BeWPool964C2	55-2x139-4	BeW40	Pool_96-4	AAC2CVCHV	35	195.34	188.89	192.115	1.66803988268918
20230117_162438_Ol_HR_IPF2_2x_BQ_35C	C03	AAC2CVCHV_BeW96-4_96-5_96-6_23s001124-1-1_Welz_lane1BeWPool964C3_AAC2CVCHV_BeW96-4_96-5_96-6_23s001124-1-1_Welz_lane1BeWPool964C3	55-2x139-4	BeW40	Pool_96-4	AAC2CVCHV	35	264.02	264.55	264.285	1.25183765369243
20230117_162438_Ol_HR_IPF2_2x_BQ_35C	C04	AAC2CVCHV_BeW96-4_96-5_96-6_23s001124-1-1_Welz_lane1BeWPool964C4_AAC2CVCHV_BeW96-4_96-5_96-6_23s001124-1-1_Welz_lane1BeWPool964C4	55-2x139-4	BeW40	Pool_96-4	AAC2CVCHV	35		245.65	245.65	1.2600784320348
20230117_162438_Ol_HR_IPF2_2x_BQ_35C	C05	AAC2CVCHV_BeW96-4_96-5_96-6_23s001124-1-1_Welz_lane1BeWPool964C5_AAC2CVCHV_BeW96-4_96-5_96-6_23s001124-1-1_Welz_lane1BeWPool964C5	55-2x139-4	BeW40	Pool_96-4	AAC2CVCHV	35	245.46	251.75	248.605	2.11043118756416
20230117_162438_Ol_HR_IPF2_2x_BQ_35C	C06	AAC2CVCHV_BeW96-4_96-5_96-6_23s001124-1-1_Welz_lane1BeWPool964C6_AAC2CVCHV_BeW96-4_96-5_96-6_23s001124-1-1_Welz_lane1BeWPool964C6	55-2x139-4	BeW40	Pool_96-4	AAC2CVCHV	35		257.84	257.84	1.39418957326778
20230117_162438_Ol_HR_IPF2_2x_BQ_35C	C07	AAC2CVCHV_BeW96-4_96-5_96-6_23s001124-1-1_Welz_lane1BeWPool964C7_AAC2CVCHV_BeW96-4_96-5_96-6_23s001124-1-1_Welz_lane1BeWPool964C7	55-2x139-4	BeW40	Pool_96-4	AAC2CVCHV	35	220.1	226.66	223.38	2.35342123116901
20230117_162438_Ol_HR_IPF2_2x_BQ_35C	C08	AAC2CVCHV_BeW96-4_96-5_96-6_23s001124-1-1_Welz_lane1BeWPool964C8_AAC2CVCHV_BeW96-4_96-5_96-6_23s001124-1-1_Welz_lane1BeWPool964C8	55-2x139-4	BeW40	Pool_96-4	AAC2CVCHV	35	245.16	251.65	248.405	1.03477352877806
20230117_162438_Ol_HR_IPF2_2x_BQ_35C	C09	AAC2CVCHV_BeW96-4_96-5_96-6_23s001124-1-1_Welz_lane1BeWPool964C9_AAC2CVCHV_BeW96-4_96-5_96-6_23s001124-1-1_Welz_lane1BeWPool964C9	55-2x139-4	BeW40	Pool_96-4	AAC2CVCHV	35	232.77		232.77	0.875540419185554
20230117_162438_Ol_HR_IPF2_2x_BQ_35C	C10	AAC2CVCHV_BeW96-4_96-5_96-6_23s001124-1-1_Welz_lane1BeWPool964C10_AAC2CVCHV_BeW96-4_96-5_96-6_23s001124-1-1_Welz_lane1BeWPool964C10	55-2x139-4	BeW40	Pool_96-4	AAC2CVCHV	35	232.87	239.26	236.065	1.44795539256797
20230117_162438_Ol_HR_IPF2_2x_BQ_35C	C11	AAC2CVCHV_BeW96-4_96-5_96-6_23s001124-1-1_Welz_lane1BeWPool964C11_AAC2CVCHV_BeW96-4_96-5_96-6_23s001124-1-1_Welz_lane1BeWPool964C11	72-2x55-2	BeW40	Pool_96-4	AAC2CVCHV	35		283.33	283.33	2.07377584131027
20230117_162438_Ol_HR_IPF2_2x_BQ_35C	C12	AAC2CVCHV_BeW96-4_96-5_96-6_23s001124-1-1_Welz_lane1BeWPool964C12_AAC2CVCHV_BeW96-4_96-5_96-6_23s001124-1-1_Welz_lane1BeWPool964C12	72-2x55-2	BeW40	Pool_96-4	AAC2CVCHV	35	257.63	263.91	260.77	1.60945238717742
20230117_162438_Ol_HR_IPF2_2x_BQ_35C	D01	AAC2CVCHV_BeW96-4_96-5_96-6_23s001124-1-1_Welz_lane1BeWPool964D1_AAC2CVCHV_BeW96-4_96-5_96-6_23s001124-1-1_Welz_lane1BeWPool964D1	72-2x55-2	BeW40	Pool_96-4	AAC2CVCHV	35	270.63	270.31	270.47	1.95785455244688
20230117_162438_Ol_HR_IPF2_2x_BQ_35C	D02	AAC2CVCHV_BeW96-4_96-5_96-6_23s001124-1-1_Welz_lane1BeWPool964D2_AAC2CVCHV_BeW96-4_96-5_96-6_23s001124-1-1_Welz_lane1BeWPool964D2	72-2x55-2	BeW40	Pool_96-4	AAC2CVCHV	35		289.16	289.16	1.79147666689919
20230117_162438_Ol_HR_IPF2_2x_BQ_35C	D03	AAC2CVCHV_BeW96-4_96-5_96-6_23s001124-1-1_Welz_lane1BeWPool964D3_AAC2CVCHV_BeW96-4_96-5_96-6_23s001124-1-1_Welz_lane1BeWPool964D3	72-2x55-2	BeW40	Pool_96-4	AAC2CVCHV	35	283.44	289.4	286.42	2.03913756531092
20230117_162438_Ol_HR_IPF2_2x_BQ_35C	D04	AAC2CVCHV_BeW96-4_96-5_96-6_23s001124-1-1_Welz_lane1BeWPool964D4_AAC2CVCHV_BeW96-4_96-5_96-6_23s001124-1-1_Welz_lane1BeWPool964D4	72-2x55-2	BeW40	Pool_96-4	AAC2CVCHV	35	270.52		270.52	2.43705077573036
20230117_162438_Ol_HR_IPF2_2x_BQ_35C	D05	AAC2CVCHV_BeW96-4_96-5_96-6_23s001124-1-1_Welz_lane1BeWPool964D5_AAC2CVCHV_BeW96-4_96-5_96-6_23s001124-1-1_Welz_lane1BeWPool964D5	72-2x55-2	BeW40	Pool_96-4	AAC2CVCHV	35	251.75	258.04	254.895	1.65530706531766
20230117_162438_Ol_HR_IPF2_2x_BQ_35C	D06	AAC2CVCHV_BeW96-4_96-5_96-6_23s001124-1-1_Welz_lane1BeWPool964D6_AAC2CVCHV_BeW96-4_96-5_96-6_23s001124-1-1_Welz_lane1BeWPool964D6	72-2x55-2	BeW40	Pool_96-4	AAC2CVCHV	35	257.84	258.04	257.94	1.03886605299688
20230117_162438_Ol_HR_IPF2_2x_BQ_35C	D07	AAC2CVCHV_BeW96-4_96-5_96-6_23s001124-1-1_Welz_lane1BeWPool964D7_AAC2CVCHV_BeW96-4_96-5_96-6_23s001124-1-1_Welz_lane1BeWPool964D7	72-2x55-2	BeW40	Pool_96-4	AAC2CVCHV	35	257.94	258.04	257.99	1.9581303846868
20230117_162438_Ol_HR_IPF2_2x_BQ_35C	D08	AAC2CVCHV_BeW96-4_96-5_96-6_23s001124-1-1_Welz_lane1BeWPool964D8_AAC2CVCHV_BeW96-4_96-5_96-6_23s001124-1-1_Welz_lane1BeWPool964D8	72-2x55-2	BeW40	Pool_96-4	AAC2CVCHV	35	245.55	245.36	245.455	1.22903463952797
20230117_162438_Ol_HR_IPF2_2x_BQ_35C	D09	AAC2CVCHV_BeW96-4_96-5_96-6_23s001124-1-1_Welz_lane1BeWPool964D9_AAC2CVCHV_BeW96-4_96-5_96-6_23s001124-1-1_Welz_lane1BeWPool964D9	72-2x55-2	BeW40	Pool_96-4	AAC2CVCHV	35		277.03	277.03	2.06919280319911
20230117_162438_Ol_HR_IPF2_2x_BQ_35C	D10	AAC2CVCHV_BeW96-4_96-5_96-6_23s001124-1-1_Welz_lane1BeWPool964D10_AAC2CVCHV_BeW96-4_96-5_96-6_23s001124-1-1_Welz_lane1BeWPool964D10	72-2x55-2	BeW40	Pool_96-4	AAC2CVCHV	35	226.39	232.87	229.63	1.3806428238255
20230117_162438_Ol_HR_IPF2_2x_BQ_35C	D11	AAC2CVCHV_BeW96-4_96-5_96-6_23s001124-1-1_Welz_lane1BeWPool964D11_AAC2CVCHV_BeW96-4_96-5_96-6_23s001124-1-1_Welz_lane1BeWPool964D11	72-2x55-2	BeW40	Pool_96-4	AAC2CVCHV	35	264.44	270.74	267.59	1.53403899833455
20230117_162438_Ol_HR_IPF2_2x_BQ_35C	D12	AAC2CVCHV_BeW96-4_96-5_96-6_23s001124-1-1_Welz_lane1BeWPool964D12_AAC2CVCHV_BeW96-4_96-5_96-6_23s001124-1-1_Welz_lane1BeWPool964D12	72-2x55-2	BeW40	Pool_96-4	AAC2CVCHV	35	276.59	270.31	273.45	2.38616695050119
20230117_162438_Ol_HR_IPF2_2x_BQ_35C	E01	AAC2CVCHV_BeW96-4_96-5_96-6_23s001124-1-1_Welz_lane1BeWPool964E1_AAC2CVCHV_BeW96-4_96-5_96-6_23s001124-1-1_Welz_lane1BeWPool964E1	72-2x55-2	BeW40	Pool_96-4	AAC2CVCHV	35	277.03		277.03	1.45353397673882
20230117_162438_Ol_HR_IPF2_2x_BQ_35C	E02	AAC2CVCHV_BeW96-4_96-5_96-6_23s001124-1-1_Welz_lane1BeWPool964E2_AAC2CVCHV_BeW96-4_96-5_96-6_23s001124-1-1_Welz_lane1BeWPool964E2	72-2x55-2	BeW40	Pool_96-4	AAC2CVCHV	35	270.09	277.03	273.56	1.37640904852029
20230117_162438_Ol_HR_IPF2_2x_BQ_35C	E03	AAC2CVCHV_BeW96-4_96-5_96-6_23s001124-1-1_Welz_lane1BeWPool964E3_AAC2CVCHV_BeW96-4_96-5_96-6_23s001124-1-1_Welz_lane1BeWPool964E3	72-2x55-2	BeW40	Pool_96-4	AAC2CVCHV	35	283.56	289.4	286.48	1.31779956103014
20230117_162438_Ol_HR_IPF2_2x_BQ_35C	E04	AAC2CVCHV_BeW96-4_96-5_96-6_23s001124-1-1_Welz_lane1BeWPool964E4_AAC2CVCHV_BeW96-4_96-5_96-6_23s001124-1-1_Welz_lane1BeWPool964E4	72-2x55-2	BeW40	Pool_96-4	AAC2CVCHV	35				0.51612757342998
20230117_162438_Ol_HR_IPF2_2x_BQ_35C	E05	AAC2CVCHV_BeW96-4_96-5_96-6_23s001124-1-1_Welz_lane1BeWPool964E5_AAC2CVCHV_BeW96-4_96-5_96-6_23s001124-1-1_Welz_lane1BeWPool964E5	72-2x55-2	BeW40	Pool_96-4	AAC2CVCHV	35	264.44	270.95	267.695	1.89231035101704
20230117_162438_Ol_HR_IPF2_2x_BQ_35C	E06	AAC2CVCHV_BeW96-4_96-5_96-6_23s001124-1-1_Welz_lane1BeWPool964E6_AAC2CVCHV_BeW96-4_96-5_96-6_23s001124-1-1_Welz_lane1BeWPool964E6	72-2x55-2	BeW40	Pool_96-4	AAC2CVCHV	35	258.25	264.02	261.135	0.839363316381732
20230117_162438_Ol_HR_IPF2_2x_BQ_35C	E07	AAC2CVCHV_BeW96-4_96-5_96-6_23s001124-1-1_Welz_lane1BeWPool964E7_AAC2CVCHV_BeW96-4_96-5_96-6_23s001124-1-1_Welz_lane1BeWPool964E7	72-2x55-2	BeW40	Pool_96-4	AAC2CVCHV	35	251.55	257.53	254.54	1.36068342982094
20230117_162438_Ol_HR_IPF2_2x_BQ_35C	E08	AAC2CVCHV_BeW96-4_96-5_96-6_23s001124-1-1_Welz_lane1BeWPool964E8_AAC2CVCHV_BeW96-4_96-5_96-6_23s001124-1-1_Welz_lane1BeWPool964E8	72-2x55-2	BeW40	Pool_96-4	AAC2CVCHV	35	258.15	270.63	264.39	1.24773683565187
20230117_162438_Ol_HR_IPF2_2x_BQ_35C	E09	AAC2CVCHV_BeW96-4_96-5_96-6_23s001124-1-1_Welz_lane1BeWPool964E9_AAC2CVCHV_BeW96-4_96-5_96-6_23s001124-1-1_Welz_lane1BeWPool964E9	72-2x55-2	BeW40	Pool_96-4	AAC2CVCHV	35	264.23	264.44	264.335	1.99216727142087
20230117_162438_Ol_HR_IPF2_2x_BQ_35C	E10	AAC2CVCHV_BeW96-4_96-5_96-6_23s001124-1-1_Welz_lane1BeWPool964E10_AAC2CVCHV_BeW96-4_96-5_96-6_23s001124-1-1_Welz_lane1BeWPool964E10	72-2x55-2	BeW40	Pool_96-4	AAC2CVCHV	35	277.14	282.88	280.01	6.17718067419867e-05
20230117_162438_Ol_HR_IPF2_2x_BQ_35C	E11	AAC2CVCHV_BeW96-4_96-5_96-6_23s001124-1-1_Welz_lane1BeWPool964E11_AAC2CVCHV_BeW96-4_96-5_96-6_23s001124-1-1_Welz_lane1BeWPool964E11	72-2x55-2	BeW40	Pool_96-4	AAC2CVCHV	35	276.59	276.59	276.59	0.0731165901049377
20230117_162438_Ol_HR_IPF2_2x_BQ_35C	E12	AAC2CVCHV_BeW96-4_96-5_96-6_23s001124-1-1_Welz_lane1BeWPool964E12_AAC2CVCHV_BeW96-4_96-5_96-6_23s001124-1-1_Welz_lane1BeWPool964E12	72-2x55-2	BeW40	Pool_96-4	AAC2CVCHV	35	245.46	239.16	242.31	1.50004467192984
20230117_162438_Ol_HR_IPF2_2x_BQ_35C	F01	AAC2CVCHV_BeW96-4_96-5_96-6_23s001124-1-1_Welz_lane1BeWPool964F1_AAC2CVCHV_BeW96-4_96-5_96-6_23s001124-1-1_Welz_lane1BeWPool964F1	72-2x55-2	BeW40	Pool_96-4	AAC2CVCHV	35	283.1	282.88	282.99	1.92539153146198
20230117_162438_Ol_HR_IPF2_2x_BQ_35C	F02	AAC2CVCHV_BeW96-4_96-5_96-6_23s001124-1-1_Welz_lane1BeWPool964F2_AAC2CVCHV_BeW96-4_96-5_96-6_23s001124-1-1_Welz_lane1BeWPool964F2	72-2x55-2	BeW40	Pool_96-4	AAC2CVCHV	35	276.81	283.1	279.955	1.98484871619568
20230117_162438_Ol_HR_IPF2_2x_BQ_35C	F03	AAC2CVCHV_BeW96-4_96-5_96-6_23s001124-1-1_Welz_lane1BeWPool964F3_AAC2CVCHV_BeW96-4_96-5_96-6_23s001124-1-1_Welz_lane1BeWPool964F3	72-2x55-2	BeW40	Pool_96-4	AAC2CVCHV	35	226.39		226.39	0.882659478571568
20230117_162438_Ol_HR_IPF2_2x_BQ_35C	F04	AAC2CVCHV_BeW96-4_96-5_96-6_23s001124-1-1_Welz_lane1BeWPool964F4_AAC2CVCHV_BeW96-4_96-5_96-6_23s001124-1-1_Welz_lane1BeWPool964F4	72-2x55-2	BeW40	Pool_96-4	AAC2CVCHV	35	277.03		277.03	2.50835101206123
20230117_162438_Ol_HR_IPF2_2x_BQ_35C	F05	AAC2CVCHV_BeW96-4_96-5_96-6_23s001124-1-1_Welz_lane1BeWPool964F5_AAC2CVCHV_BeW96-4_96-5_96-6_23s001124-1-1_Welz_lane1BeWPool964F5	72-2x55-2	BeW40	Pool_96-4	AAC2CVCHV	35	257.84	264.13	260.985	1.6848263272364
20230117_162438_Ol_HR_IPF2_2x_BQ_35C	F06	AAC2CVCHV_BeW96-4_96-5_96-6_23s001124-1-1_Welz_lane1BeWPool964F6_AAC2CVCHV_BeW96-4_96-5_96-6_23s001124-1-1_Welz_lane1BeWPool964F6	72-2x55-2	BeW40	Pool_96-4	AAC2CVCHV	35	251.75	257.94	254.845	1.66763063271948
20230117_162438_Ol_HR_IPF2_2x_BQ_35C	F07	AAC2CVCHV_BeW96-4_96-5_96-6_23s001124-1-1_Welz_lane1BeWPool964F7_AAC2CVCHV_BeW96-4_96-5_96-6_23s001124-1-1_Welz_lane1BeWPool964F7	72-2x55-2	BeW40	Pool_96-4	AAC2CVCHV	35	264.23	263.91	264.07	1.62206359270931
20230117_162438_Ol_HR_IPF2_2x_BQ_35C	F08	AAC2CVCHV_BeW96-4_96-5_96-6_23s001124-1-1_Welz_lane1BeWPool964F8_AAC2CVCHV_BeW96-4_96-5_96-6_23s001124-1-1_Welz_lane1BeWPool964F8	72-2x55-2	BeW40	Pool_96-4	AAC2CVCHV	35	251.45	257.84	254.645	1.44184033790447
20230117_162438_Ol_HR_IPF2_2x_BQ_35C	F09	AAC2CVCHV_BeW96-4_96-5_96-6_23s001124-1-1_Welz_lane1BeWPool964F9_AAC2CVCHV_BeW96-4_96-5_96-6_23s001124-1-1_Welz_lane1BeWPool964F9	72-2x55-2	BeW40	Pool_96-4	AAC2CVCHV	35	276.59	276.7	276.645	1.94774987253698
20230117_162438_Ol_HR_IPF2_2x_BQ_35C	F10	AAC2CVCHV_BeW96-4_96-5_96-6_23s001124-1-1_Welz_lane1BeWPool964F10_AAC2CVCHV_BeW96-4_96-5_96-6_23s001124-1-1_Welz_lane1BeWPool964F10	72-2x55-2	BeW40	Pool_96-4	AAC2CVCHV	35	258.25	264.34	261.295	1.91070564304057
20230117_162438_Ol_HR_IPF2_2x_BQ_35C	F11	AAC2CVCHV_BeW96-4_96-5_96-6_23s001124-1-1_Welz_lane1BeWPool964F11_AAC2CVCHV_BeW96-4_96-5_96-6_23s001124-1-1_Welz_lane1BeWPool964F11	72-2x55-2	BeW40	Pool_96-4	AAC2CVCHV	35	282.88	289.63	286.255	1.37943693102482
20230117_162438_Ol_HR_IPF2_2x_BQ_35C	F12	AAC2CVCHV_BeW96-4_96-5_96-6_23s001124-1-1_Welz_lane1BeWPool964F12_AAC2CVCHV_BeW96-4_96-5_96-6_23s001124-1-1_Welz_lane1BeWPool964F12	72-2x55-2	BeW40	Pool_96-4	AAC2CVCHV	35	270.63		270.63	0.641854930562321
20230117_162438_Ol_HR_IPF2_2x_BQ_35C	G01	AAC2CVCHV_BeW96-4_96-5_96-6_23s001124-1-1_Welz_lane1BeWPool964G1_AAC2CVCHV_BeW96-4_96-5_96-6_23s001124-1-1_Welz_lane1BeWPool964G1	72-2x55-2	BeW40	Pool_96-4	AAC2CVCHV	35	276.92	276.48	276.7	0.999611637164829
20230117_162438_Ol_HR_IPF2_2x_BQ_35C	G02	AAC2CVCHV_BeW96-4_96-5_96-6_23s001124-1-1_Welz_lane1BeWPool964G2_AAC2CVCHV_BeW96-4_96-5_96-6_23s001124-1-1_Welz_lane1BeWPool964G2	72-2x55-2	BeW40	Pool_96-4	AAC2CVCHV	35	276.92	276.92	276.92	2.6070939269809
20230117_162438_Ol_HR_IPF2_2x_BQ_35C	G03	AAC2CVCHV_BeW96-4_96-5_96-6_23s001124-1-1_Welz_lane1BeWPool964G3_AAC2CVCHV_BeW96-4_96-5_96-6_23s001124-1-1_Welz_lane1BeWPool964G3	72-2x55-2	BeW40	Pool_96-4	AAC2CVCHV	35	276.92	276.92	276.92	0.903950969606887
20230117_162438_Ol_HR_IPF2_2x_BQ_35C	G04	AAC2CVCHV_BeW96-4_96-5_96-6_23s001124-1-1_Welz_lane1BeWPool964G4_AAC2CVCHV_BeW96-4_96-5_96-6_23s001124-1-1_Welz_lane1BeWPool964G4	72-2x55-2	BeW40	Pool_96-4	AAC2CVCHV	35	276.7	283.44	280.07	1.88937505470067
20230117_162438_Ol_HR_IPF2_2x_BQ_35C	G05	AAC2CVCHV_BeW96-4_96-5_96-6_23s001124-1-1_Welz_lane1BeWPool964G5_AAC2CVCHV_BeW96-4_96-5_96-6_23s001124-1-1_Welz_lane1BeWPool964G5	72-2x55-2	BeW40	Pool_96-4	AAC2CVCHV	35	258.15	258.04	258.095	2.08556520648704
20230117_162438_Ol_HR_IPF2_2x_BQ_35C	G06	AAC2CVCHV_BeW96-4_96-5_96-6_23s001124-1-1_Welz_lane1BeWPool964G6_AAC2CVCHV_BeW96-4_96-5_96-6_23s001124-1-1_Welz_lane1BeWPool964G6	72-2x55-2	BeW40	Pool_96-4	AAC2CVCHV	35		207.69	207.69	0.789329646026609
20230117_162438_Ol_HR_IPF2_2x_BQ_35C	G07	AAC2CVCHV_BeW96-4_96-5_96-6_23s001124-1-1_Welz_lane1BeWPool964G7_AAC2CVCHV_BeW96-4_96-5_96-6_23s001124-1-1_Welz_lane1BeWPool964G7	72-2x55-2	BeW40	Pool_96-4	AAC2CVCHV	35	220.19	220.28	220.235	1.88710560459473
20230117_162438_Ol_HR_IPF2_2x_BQ_35C	G08	AAC2CVCHV_BeW96-4_96-5_96-6_23s001124-1-1_Welz_lane1BeWPool964G8_AAC2CVCHV_BeW96-4_96-5_96-6_23s001124-1-1_Welz_lane1BeWPool964G8	72-2x55-2	BeW40	Pool_96-4	AAC2CVCHV	35	270.52	276.92	273.72	1.00490925041382
20230117_162438_Ol_HR_IPF2_2x_BQ_35C	G09	AAC2CVCHV_BeW96-4_96-5_96-6_23s001124-1-1_Welz_lane1BeWPool964G9_AAC2CVCHV_BeW96-4_96-5_96-6_23s001124-1-1_Welz_lane1BeWPool964G9	72-2x55-2	BeW40	Pool_96-4	AAC2CVCHV	35	276.92	282.77	279.845	1.69097501356506
20230117_162438_Ol_HR_IPF2_2x_BQ_35C	G10	AAC2CVCHV_BeW96-4_96-5_96-6_23s001124-1-1_Welz_lane1BeWPool964G10_AAC2CVCHV_BeW96-4_96-5_96-6_23s001124-1-1_Welz_lane1BeWPool964G10	72-2x55-2	BeW40	Pool_96-4	AAC2CVCHV	35	264.23	264.34	264.285	1.29016401157837
20230117_162438_Ol_HR_IPF2_2x_BQ_35C	G11	AAC2CVCHV_BeW96-4_96-5_96-6_23s001124-1-1_Welz_lane1BeWPool964G11_AAC2CVCHV_BeW96-4_96-5_96-6_23s001124-1-1_Welz_lane1BeWPool964G11	72-2x55-2	BeW40	Pool_96-4	AAC2CVCHV	35	270.63	270.31	270.47	1.38191350597812
20230117_162438_Ol_HR_IPF2_2x_BQ_35C	G12	AAC2CVCHV_BeW96-4_96-5_96-6_23s001124-1-1_Welz_lane1BeWPool964G12_AAC2CVCHV_BeW96-4_96-5_96-6_23s001124-1-1_Welz_lane1BeWPool964G12	72-2x55-2	BeW40	Pool_96-4	AAC2CVCHV	35	270.63	277.14	273.885	1.86622287309287
20230117_162438_Ol_HR_IPF2_2x_BQ_35C	H01	AAC2CVCHV_BeW96-4_96-5_96-6_23s001124-1-1_Welz_lane1BeWPool964H1_AAC2CVCHV_BeW96-4_96-5_96-6_23s001124-1-1_Welz_lane1BeWPool964H1	72-2x55-2	BeW40	Pool_96-4	AAC2CVCHV	35		277.03	277.03	1.15558096714604
20230117_162438_Ol_HR_IPF2_2x_BQ_35C	H02	AAC2CVCHV_BeW96-4_96-5_96-6_23s001124-1-1_Welz_lane1BeWPool964H2_AAC2CVCHV_BeW96-4_96-5_96-6_23s001124-1-1_Welz_lane1BeWPool964H2	72-2x55-2	BeW40	Pool_96-4	AAC2CVCHV	35	258.25	264.34	261.295	0.76817424151161
20230117_162438_Ol_HR_IPF2_2x_BQ_35C	H03	AAC2CVCHV_BeW96-4_96-5_96-6_23s001124-1-1_Welz_lane1BeWPool964H3_AAC2CVCHV_BeW96-4_96-5_96-6_23s001124-1-1_Welz_lane1BeWPool964H3	72-2x55-2	BeW40	Pool_96-4	AAC2CVCHV	35	270.63	276.7	273.665	1.40534626207181
20230117_162438_Ol_HR_IPF2_2x_BQ_35C	H04	AAC2CVCHV_BeW96-4_96-5_96-6_23s001124-1-1_Welz_lane1BeWPool964H4_AAC2CVCHV_BeW96-4_96-5_96-6_23s001124-1-1_Welz_lane1BeWPool964H4	72-2x55-2	BeW40	Pool_96-4	AAC2CVCHV	35	276.59	276.92	276.755	1.54654185424014
20230117_162438_Ol_HR_IPF2_2x_BQ_35C	H05	AAC2CVCHV_BeW96-4_96-5_96-6_23s001124-1-1_Welz_lane1BeWPool964H5_AAC2CVCHV_BeW96-4_96-5_96-6_23s001124-1-1_Welz_lane1BeWPool964H5	72-2x55-2	BeW40	Pool_96-4	AAC2CVCHV	35	258.04	264.34	261.19	1.96114126812633
20230117_162438_Ol_HR_IPF2_2x_BQ_35C	H06	AAC2CVCHV_BeW96-4_96-5_96-6_23s001124-1-1_Welz_lane1BeWPool964H6_AAC2CVCHV_BeW96-4_96-5_96-6_23s001124-1-1_Welz_lane1BeWPool964H6	72-2x55-2	BeW40	Pool_96-4	AAC2CVCHV	35	258.15	258.15	258.15	0.955311782224425
20230130_132728_Ol_HR_IPF2_2x_BQ_21C	A01	AAC2CVMHV_BeW96-7_96-8_96-9_23s001125-1-1_Welz_lane1BeWPool967A1_AAC2CVMHV_BeW96-7_96-8_96-9_23s001125-1-1_Welz_lane1BeWPool967A1	55-2x139-4	BeW43	Pool_96-7	AAC2CVMHV	21	89.66	89.81	89.735	1.30299946226936
20230130_132728_Ol_HR_IPF2_2x_BQ_21C	A02	AAC2CVMHV_BeW96-7_96-8_96-9_23s001125-1-1_Welz_lane1BeWPool967A2_AAC2CVMHV_BeW96-7_96-8_96-9_23s001125-1-1_Welz_lane1BeWPool967A2	55-2x139-4	BeW43	Pool_96-7	AAC2CVMHV	21				0.718754405241351
20230130_132728_Ol_HR_IPF2_2x_BQ_21C	A03	AAC2CVMHV_BeW96-7_96-8_96-9_23s001125-1-1_Welz_lane1BeWPool967A3_AAC2CVMHV_BeW96-7_96-8_96-9_23s001125-1-1_Welz_lane1BeWPool967A3	55-2x139-4	BeW43	Pool_96-7	AAC2CVMHV	21	77.74	77.84	77.79	2.20795875652463
20230130_132728_Ol_HR_IPF2_2x_BQ_21C	A04	AAC2CVMHV_BeW96-7_96-8_96-9_23s001125-1-1_Welz_lane1BeWPool967A4_AAC2CVMHV_BeW96-7_96-8_96-9_23s001125-1-1_Welz_lane1BeWPool967A4	55-2x139-4	BeW43	Pool_96-7	AAC2CVMHV	21	83.79	83.79	83.79	1.63260157303718
20230130_132728_Ol_HR_IPF2_2x_BQ_21C	A05	AAC2CVMHV_BeW96-7_96-8_96-9_23s001125-1-1_Welz_lane1BeWPool967A5_AAC2CVMHV_BeW96-7_96-8_96-9_23s001125-1-1_Welz_lane1BeWPool967A5	55-2x139-4	BeW43	Pool_96-7	AAC2CVMHV	21	89.7	89.81	89.755	0.940940392853487
20230130_132728_Ol_HR_IPF2_2x_BQ_21C	A06	AAC2CVMHV_BeW96-7_96-8_96-9_23s001125-1-1_Welz_lane1BeWPool967A6_AAC2CVMHV_BeW96-7_96-8_96-9_23s001125-1-1_Welz_lane1BeWPool967A6	55-2x139-4	BeW43	Pool_96-7	AAC2CVMHV	21	77.87	77.84	77.855	0.56380666757114
20230130_132728_Ol_HR_IPF2_2x_BQ_21C	A07	AAC2CVMHV_BeW96-7_96-8_96-9_23s001125-1-1_Welz_lane1BeWPool967A7_AAC2CVMHV_BeW96-7_96-8_96-9_23s001125-1-1_Welz_lane1BeWPool967A7	55-2x139-4	BeW43	Pool_96-7	AAC2CVMHV	21	77.9	77.84	77.87	0.95735988619438
20230130_132728_Ol_HR_IPF2_2x_BQ_21C	A08	AAC2CVMHV_BeW96-7_96-8_96-9_23s001125-1-1_Welz_lane1BeWPool967A8_AAC2CVMHV_BeW96-7_96-8_96-9_23s001125-1-1_Welz_lane1BeWPool967A8	55-2x139-4	BeW43	Pool_96-7	AAC2CVMHV	21	71.85	71.85	71.85	0.594481796431764
20230130_132728_Ol_HR_IPF2_2x_BQ_21C	A09	AAC2CVMHV_BeW96-7_96-8_96-9_23s001125-1-1_Welz_lane1BeWPool967A9_AAC2CVMHV_BeW96-7_96-8_96-9_23s001125-1-1_Welz_lane1BeWPool967A9	55-2x139-4	BeW43	Pool_96-7	AAC2CVMHV	21	83.82	83.82	83.82	1.51536524615025
20230130_132728_Ol_HR_IPF2_2x_BQ_21C	A10	AAC2CVMHV_BeW96-7_96-8_96-9_23s001125-1-1_Welz_lane1BeWPool967A10_AAC2CVMHV_BeW96-7_96-8_96-9_23s001125-1-1_Welz_lane1BeWPool967A10	55-2x139-4	BeW43	Pool_96-7	AAC2CVMHV	21	83.86	83.86	83.86	0.993944367136253
20230130_132728_Ol_HR_IPF2_2x_BQ_21C	A11	AAC2CVMHV_BeW96-7_96-8_96-9_23s001125-1-1_Welz_lane1BeWPool967A11_AAC2CVMHV_BeW96-7_96-8_96-9_23s001125-1-1_Welz_lane1BeWPool967A11	55-2x139-4	BeW43	Pool_96-7	AAC2CVMHV	21	83.75	77.8	80.775	1.20754424253929
20230130_132728_Ol_HR_IPF2_2x_BQ_21C	A12	AAC2CVMHV_BeW96-7_96-8_96-9_23s001125-1-1_Welz_lane1BeWPool967A12_AAC2CVMHV_BeW96-7_96-8_96-9_23s001125-1-1_Welz_lane1BeWPool967A12	55-2x139-4	BeW43	Pool_96-7	AAC2CVMHV	21	83.89	83.75	83.82	0.948455677040063
20230130_132728_Ol_HR_IPF2_2x_BQ_21C	B01	AAC2CVMHV_BeW96-7_96-8_96-9_23s001125-1-1_Welz_lane1BeWPool967B1_AAC2CVMHV_BeW96-7_96-8_96-9_23s001125-1-1_Welz_lane1BeWPool967B1	55-2x139-4	BeW43	Pool_96-7	AAC2CVMHV	21	83.82		83.82	0.995861397934118
20230130_132728_Ol_HR_IPF2_2x_BQ_21C	B02	AAC2CVMHV_BeW96-7_96-8_96-9_23s001125-1-1_Welz_lane1BeWPool967B2_AAC2CVMHV_BeW96-7_96-8_96-9_23s001125-1-1_Welz_lane1BeWPool967B2	55-2x139-4	BeW43	Pool_96-7	AAC2CVMHV	21	89.74	89.81	89.775	0.375826615978011
20230130_132728_Ol_HR_IPF2_2x_BQ_21C	B03	AAC2CVMHV_BeW96-7_96-8_96-9_23s001125-1-1_Welz_lane1BeWPool967B3_AAC2CVMHV_BeW96-7_96-8_96-9_23s001125-1-1_Welz_lane1BeWPool967B3	55-2x139-4	BeW43	Pool_96-7	AAC2CVMHV	21	77.8	77.84	77.82	0.623068921609669
20230130_132728_Ol_HR_IPF2_2x_BQ_21C	B04	AAC2CVMHV_BeW96-7_96-8_96-9_23s001125-1-1_Welz_lane1BeWPool967B4_AAC2CVMHV_BeW96-7_96-8_96-9_23s001125-1-1_Welz_lane1BeWPool967B4	55-2x139-4	BeW43	Pool_96-7	AAC2CVMHV	21	83.79	83.86	83.825	1.22344696185185
20230130_132728_Ol_HR_IPF2_2x_BQ_21C	B05	AAC2CVMHV_BeW96-7_96-8_96-9_23s001125-1-1_Welz_lane1BeWPool967B5_AAC2CVMHV_BeW96-7_96-8_96-9_23s001125-1-1_Welz_lane1BeWPool967B5	55-2x139-4	BeW43	Pool_96-7	AAC2CVMHV	21	77.8	77.87	77.835	0.879677469565666
20230130_132728_Ol_HR_IPF2_2x_BQ_21C	B06	AAC2CVMHV_BeW96-7_96-8_96-9_23s001125-1-1_Welz_lane1BeWPool967B6_AAC2CVMHV_BeW96-7_96-8_96-9_23s001125-1-1_Welz_lane1BeWPool967B6	55-2x139-4	BeW43	Pool_96-7	AAC2CVMHV	21	71.79	71.91	71.85	1.59594355390578
20230130_132728_Ol_HR_IPF2_2x_BQ_21C	B07	AAC2CVMHV_BeW96-7_96-8_96-9_23s001125-1-1_Welz_lane1BeWPool967B7_AAC2CVMHV_BeW96-7_96-8_96-9_23s001125-1-1_Welz_lane1BeWPool967B7	55-2x139-4	BeW43	Pool_96-7	AAC2CVMHV	21	83.79	83.75	83.77	1.40287905036373
20230130_132728_Ol_HR_IPF2_2x_BQ_21C	B08	AAC2CVMHV_BeW96-7_96-8_96-9_23s001125-1-1_Welz_lane1BeWPool967B8_AAC2CVMHV_BeW96-7_96-8_96-9_23s001125-1-1_Welz_lane1BeWPool967B8	55-2x139-4	BeW43	Pool_96-7	AAC2CVMHV	21	89.89	89.7	89.795	2.17185196729207
20230130_132728_Ol_HR_IPF2_2x_BQ_21C	B09	AAC2CVMHV_BeW96-7_96-8_96-9_23s001125-1-1_Welz_lane1BeWPool967B9_AAC2CVMHV_BeW96-7_96-8_96-9_23s001125-1-1_Welz_lane1BeWPool967B9	55-2x139-4	BeW43	Pool_96-7	AAC2CVMHV	21		89.77	89.77	1.01943321177435
20230130_132728_Ol_HR_IPF2_2x_BQ_21C	B10	AAC2CVMHV_BeW96-7_96-8_96-9_23s001125-1-1_Welz_lane1BeWPool967B10_AAC2CVMHV_BeW96-7_96-8_96-9_23s001125-1-1_Welz_lane1BeWPool967B10	55-2x139-4	BeW43	Pool_96-7	AAC2CVMHV	21	89.77	89.7	89.735	1.23634089025283
20230130_132728_Ol_HR_IPF2_2x_BQ_21C	B11	AAC2CVMHV_BeW96-7_96-8_96-9_23s001125-1-1_Welz_lane1BeWPool967B11_AAC2CVMHV_BeW96-7_96-8_96-9_23s001125-1-1_Welz_lane1BeWPool967B11	55-2x139-4	BeW43	Pool_96-7	AAC2CVMHV	21	83.72	83.82	83.77	1.54663943470401
20230130_132728_Ol_HR_IPF2_2x_BQ_21C	B12	AAC2CVMHV_BeW96-7_96-8_96-9_23s001125-1-1_Welz_lane1BeWPool967B12_AAC2CVMHV_BeW96-7_96-8_96-9_23s001125-1-1_Welz_lane1BeWPool967B12	55-2x139-4	BeW43	Pool_96-7	AAC2CVMHV	21	77.9	77.84	77.87	1.89868913640625
20230130_132728_Ol_HR_IPF2_2x_BQ_21C	C01	AAC2CVMHV_BeW96-7_96-8_96-9_23s001125-1-1_Welz_lane1BeWPool967C1_AAC2CVMHV_BeW96-7_96-8_96-9_23s001125-1-1_Welz_lane1BeWPool967C1	55-2x139-4	BeW43	Pool_96-7	AAC2CVMHV	21	77.87	77.8	77.835	1.50696334860448
20230130_132728_Ol_HR_IPF2_2x_BQ_21C	C02	AAC2CVMHV_BeW96-7_96-8_96-9_23s001125-1-1_Welz_lane1BeWPool967C2_AAC2CVMHV_BeW96-7_96-8_96-9_23s001125-1-1_Welz_lane1BeWPool967C2	55-2x139-4	BeW43	Pool_96-7	AAC2CVMHV	21	83.79	83.86	83.825	0.952350562265804
20230130_132728_Ol_HR_IPF2_2x_BQ_21C	C03	AAC2CVMHV_BeW96-7_96-8_96-9_23s001125-1-1_Welz_lane1BeWPool967C3_AAC2CVMHV_BeW96-7_96-8_96-9_23s001125-1-1_Welz_lane1BeWPool967C3	55-2x139-4	BeW43	Pool_96-7	AAC2CVMHV	21	89.85	89.77	89.81	1.1567614621611
20230130_132728_Ol_HR_IPF2_2x_BQ_21C	C04	AAC2CVMHV_BeW96-7_96-8_96-9_23s001125-1-1_Welz_lane1BeWPool967C4_AAC2CVMHV_BeW96-7_96-8_96-9_23s001125-1-1_Welz_lane1BeWPool967C4	55-2x139-4	BeW43	Pool_96-7	AAC2CVMHV	21	77.84	77.77	77.805	1.08280812107702
20230130_132728_Ol_HR_IPF2_2x_BQ_21C	C05	AAC2CVMHV_BeW96-7_96-8_96-9_23s001125-1-1_Welz_lane1BeWPool967C5_AAC2CVMHV_BeW96-7_96-8_96-9_23s001125-1-1_Welz_lane1BeWPool967C5	55-2x139-4	BeW43	Pool_96-7	AAC2CVMHV	21	71.85		71.85	1.79960184397051
20230130_132728_Ol_HR_IPF2_2x_BQ_21C	C06	AAC2CVMHV_BeW96-7_96-8_96-9_23s001125-1-1_Welz_lane1BeWPool967C6_AAC2CVMHV_BeW96-7_96-8_96-9_23s001125-1-1_Welz_lane1BeWPool967C6	55-2x139-4	BeW43	Pool_96-7	AAC2CVMHV	21	95.84	95.72	95.78	0.90800206558666
20230130_132728_Ol_HR_IPF2_2x_BQ_21C	C07	AAC2CVMHV_BeW96-7_96-8_96-9_23s001125-1-1_Welz_lane1BeWPool967C7_AAC2CVMHV_BeW96-7_96-8_96-9_23s001125-1-1_Welz_lane1BeWPool967C7	55-2x139-4	BeW43	Pool_96-7	AAC2CVMHV	21	83.86	83.82	83.84	0.884095702027681
20230130_132728_Ol_HR_IPF2_2x_BQ_21C	C08	AAC2CVMHV_BeW96-7_96-8_96-9_23s001125-1-1_Welz_lane1BeWPool967C8_AAC2CVMHV_BeW96-7_96-8_96-9_23s001125-1-1_Welz_lane1BeWPool967C8	55-2x139-4	BeW43	Pool_96-7	AAC2CVMHV	21	89.7	89.81	89.755	0.853444060975981
20230130_132728_Ol_HR_IPF2_2x_BQ_21C	C09	AAC2CVMHV_BeW96-7_96-8_96-9_23s001125-1-1_Welz_lane1BeWPool967C9_AAC2CVMHV_BeW96-7_96-8_96-9_23s001125-1-1_Welz_lane1BeWPool967C9	55-2x139-4	BeW43	Pool_96-7	AAC2CVMHV	21	83.79	83.82	83.805	1.41717924746515
20230130_132728_Ol_HR_IPF2_2x_BQ_21C	C10	AAC2CVMHV_BeW96-7_96-8_96-9_23s001125-1-1_Welz_lane1BeWPool967C10_AAC2CVMHV_BeW96-7_96-8_96-9_23s001125-1-1_Welz_lane1BeWPool967C10	55-2x139-4	BeW43	Pool_96-7	AAC2CVMHV	21	95.68	95.8	95.74	1.26667551468136
20230130_132728_Ol_HR_IPF2_2x_BQ_21C	C11	AAC2CVMHV_BeW96-7_96-8_96-9_23s001125-1-1_Welz_lane1BeWPool967C11_AAC2CVMHV_BeW96-7_96-8_96-9_23s001125-1-1_Welz_lane1BeWPool967C11	55-2x139-4	BeW43	Pool_96-7	AAC2CVMHV	21	89.77		89.77	1.40628623898087
20230130_132728_Ol_HR_IPF2_2x_BQ_21C	C12	AAC2CVMHV_BeW96-7_96-8_96-9_23s001125-1-1_Welz_lane1BeWPool967C12_AAC2CVMHV_BeW96-7_96-8_96-9_23s001125-1-1_Welz_lane1BeWPool967C12	55-2x139-4	BeW43	Pool_96-7	AAC2CVMHV	21	83.75	83.75	83.75	2.51976304921823
20230130_132728_Ol_HR_IPF2_2x_BQ_21C	D01	AAC2CVMHV_BeW96-7_96-8_96-9_23s001125-1-1_Welz_lane1BeWPool967D1_AAC2CVMHV_BeW96-7_96-8_96-9_23s001125-1-1_Welz_lane1BeWPool967D1	55-2x139-4	BeW43	Pool_96-7	AAC2CVMHV	21	95.84	95.72	95.78	2.02501651094471
20230130_132728_Ol_HR_IPF2_2x_BQ_21C	D02	AAC2CVMHV_BeW96-7_96-8_96-9_23s001125-1-1_Welz_lane1BeWPool967D2_AAC2CVMHV_BeW96-7_96-8_96-9_23s001125-1-1_Welz_lane1BeWPool967D2	55-2x139-4	BeW43	Pool_96-7	AAC2CVMHV	21	77.87	77.84	77.855	1.23929979017557
20230130_132728_Ol_HR_IPF2_2x_BQ_21C	D03	AAC2CVMHV_BeW96-7_96-8_96-9_23s001125-1-1_Welz_lane1BeWPool967D3_AAC2CVMHV_BeW96-7_96-8_96-9_23s001125-1-1_Welz_lane1BeWPool967D3	55-2x139-4	BeW43	Pool_96-7	AAC2CVMHV	21		95.88	95.88	1.01506599285523
20230130_132728_Ol_HR_IPF2_2x_BQ_21C	D04	AAC2CVMHV_BeW96-7_96-8_96-9_23s001125-1-1_Welz_lane1BeWPool967D4_AAC2CVMHV_BeW96-7_96-8_96-9_23s001125-1-1_Welz_lane1BeWPool967D4	55-2x139-4	BeW43	Pool_96-7	AAC2CVMHV	21	89.77	89.81	89.79	1.49556983086483
20230130_132728_Ol_HR_IPF2_2x_BQ_21C	D05	AAC2CVMHV_BeW96-7_96-8_96-9_23s001125-1-1_Welz_lane1BeWPool967D5_AAC2CVMHV_BeW96-7_96-8_96-9_23s001125-1-1_Welz_lane1BeWPool967D5	55-2x139-4	BeW43	Pool_96-7	AAC2CVMHV	21	89.77		89.77	0.845367131932084
20230130_132728_Ol_HR_IPF2_2x_BQ_21C	D06	AAC2CVMHV_BeW96-7_96-8_96-9_23s001125-1-1_Welz_lane1BeWPool967D6_AAC2CVMHV_BeW96-7_96-8_96-9_23s001125-1-1_Welz_lane1BeWPool967D6	55-2x139-4	BeW43	Pool_96-7	AAC2CVMHV	21	83.79	83.82	83.805	0.875857608823728
20230130_132728_Ol_HR_IPF2_2x_BQ_21C	D07	AAC2CVMHV_BeW96-7_96-8_96-9_23s001125-1-1_Welz_lane1BeWPool967D7_AAC2CVMHV_BeW96-7_96-8_96-9_23s001125-1-1_Welz_lane1BeWPool967D7	55-2x139-4	BeW43	Pool_96-7	AAC2CVMHV	21	77.87	77.84	77.855	0.739616186941827
20230130_132728_Ol_HR_IPF2_2x_BQ_21C	D08	AAC2CVMHV_BeW96-7_96-8_96-9_23s001125-1-1_Welz_lane1BeWPool967D8_AAC2CVMHV_BeW96-7_96-8_96-9_23s001125-1-1_Welz_lane1BeWPool967D8	55-2x139-4	BeW43	Pool_96-7	AAC2CVMHV	21	77.87	77.87	77.87	1.36784158651154
20230130_132728_Ol_HR_IPF2_2x_BQ_21C	D09	AAC2CVMHV_BeW96-7_96-8_96-9_23s001125-1-1_Welz_lane1BeWPool967D9_AAC2CVMHV_BeW96-7_96-8_96-9_23s001125-1-1_Welz_lane1BeWPool967D9	55-2x139-4	BeW43	Pool_96-7	AAC2CVMHV	21	77.87	77.77	77.82	1.69457166587562
20230130_132728_Ol_HR_IPF2_2x_BQ_21C	D10	AAC2CVMHV_BeW96-7_96-8_96-9_23s001125-1-1_Welz_lane1BeWPool967D10_AAC2CVMHV_BeW96-7_96-8_96-9_23s001125-1-1_Welz_lane1BeWPool967D10	55-2x139-4	BeW43	Pool_96-7	AAC2CVMHV	21	83.89	83.82	83.855	1.53985407358493
20230130_132728_Ol_HR_IPF2_2x_BQ_21C	D11	AAC2CVMHV_BeW96-7_96-8_96-9_23s001125-1-1_Welz_lane1BeWPool967D11_AAC2CVMHV_BeW96-7_96-8_96-9_23s001125-1-1_Welz_lane1BeWPool967D11	72-2x55-2	BeW43	Pool_96-7	AAC2CVMHV	21	95.72	95.72	95.72	0.773185941331303
20230130_132728_Ol_HR_IPF2_2x_BQ_21C	D12	AAC2CVMHV_BeW96-7_96-8_96-9_23s001125-1-1_Welz_lane1BeWPool967D12_AAC2CVMHV_BeW96-7_96-8_96-9_23s001125-1-1_Welz_lane1BeWPool967D12	72-2x55-2	BeW43	Pool_96-7	AAC2CVMHV	21	89.77	89.77	89.77	1.81001778332705
20230130_132728_Ol_HR_IPF2_2x_BQ_21C	E01	AAC2CVMHV_BeW96-7_96-8_96-9_23s001125-1-1_Welz_lane1BeWPool967E1_AAC2CVMHV_BeW96-7_96-8_96-9_23s001125-1-1_Welz_lane1BeWPool967E1	72-2x55-2	BeW43	Pool_96-7	AAC2CVMHV	21				0.938484815382879
20230130_132728_Ol_HR_IPF2_2x_BQ_21C	E02	AAC2CVMHV_BeW96-7_96-8_96-9_23s001125-1-1_Welz_lane1BeWPool967E2_AAC2CVMHV_BeW96-7_96-8_96-9_23s001125-1-1_Welz_lane1BeWPool967E2	72-2x55-2	BeW43	Pool_96-7	AAC2CVMHV	21		89.81	89.81	1.45772727198171
20230130_132728_Ol_HR_IPF2_2x_BQ_21C	E03	AAC2CVMHV_BeW96-7_96-8_96-9_23s001125-1-1_Welz_lane1BeWPool967E3_AAC2CVMHV_BeW96-7_96-8_96-9_23s001125-1-1_Welz_lane1BeWPool967E3	72-2x55-2	BeW43	Pool_96-7	AAC2CVMHV	21	89.81	89.81	89.81	1.76605523817156
20230130_132728_Ol_HR_IPF2_2x_BQ_21C	E04	AAC2CVMHV_BeW96-7_96-8_96-9_23s001125-1-1_Welz_lane1BeWPool967E4_AAC2CVMHV_BeW96-7_96-8_96-9_23s001125-1-1_Welz_lane1BeWPool967E4	72-2x55-2	BeW43	Pool_96-7	AAC2CVMHV	21	89.74		89.74	2.13091293158464
20230130_132728_Ol_HR_IPF2_2x_BQ_21C	E05	AAC2CVMHV_BeW96-7_96-8_96-9_23s001125-1-1_Welz_lane1BeWPool967E5_AAC2CVMHV_BeW96-7_96-8_96-9_23s001125-1-1_Welz_lane1BeWPool967E5	72-2x55-2	BeW43	Pool_96-7	AAC2CVMHV	21	89.85	89.77	89.81	0.813612230036851
20230130_132728_Ol_HR_IPF2_2x_BQ_21C	E06	AAC2CVMHV_BeW96-7_96-8_96-9_23s001125-1-1_Welz_lane1BeWPool967E6_AAC2CVMHV_BeW96-7_96-8_96-9_23s001125-1-1_Welz_lane1BeWPool967E6	72-2x55-2	BeW43	Pool_96-7	AAC2CVMHV	21	95.8	95.8	95.8	1.22803816436407
20230130_132728_Ol_HR_IPF2_2x_BQ_21C	E07	AAC2CVMHV_BeW96-7_96-8_96-9_23s001125-1-1_Welz_lane1BeWPool967E7_AAC2CVMHV_BeW96-7_96-8_96-9_23s001125-1-1_Welz_lane1BeWPool967E7	72-2x55-2	BeW43	Pool_96-7	AAC2CVMHV	21	95.76	95.8	95.78	1.18529544721009
20230130_132728_Ol_HR_IPF2_2x_BQ_21C	E08	AAC2CVMHV_BeW96-7_96-8_96-9_23s001125-1-1_Welz_lane1BeWPool967E8_AAC2CVMHV_BeW96-7_96-8_96-9_23s001125-1-1_Welz_lane1BeWPool967E8	72-2x55-2	BeW43	Pool_96-7	AAC2CVMHV	21	101.74	101.7	101.72	1.64302602691177
20230130_132728_Ol_HR_IPF2_2x_BQ_21C	E09	AAC2CVMHV_BeW96-7_96-8_96-9_23s001125-1-1_Welz_lane1BeWPool967E9_AAC2CVMHV_BeW96-7_96-8_96-9_23s001125-1-1_Welz_lane1BeWPool967E9	72-2x55-2	BeW43	Pool_96-7	AAC2CVMHV	21	89.81	89.7	89.755	0.135753044111857
20230130_132728_Ol_HR_IPF2_2x_BQ_21C	E10	AAC2CVMHV_BeW96-7_96-8_96-9_23s001125-1-1_Welz_lane1BeWPool967E10_AAC2CVMHV_BeW96-7_96-8_96-9_23s001125-1-1_Welz_lane1BeWPool967E10	72-2x55-2	BeW43	Pool_96-7	AAC2CVMHV	21	95.76	95.68	95.72	0.398844315881852
20230130_132728_Ol_HR_IPF2_2x_BQ_21C	E11	AAC2CVMHV_BeW96-7_96-8_96-9_23s001125-1-1_Welz_lane1BeWPool967E11_AAC2CVMHV_BeW96-7_96-8_96-9_23s001125-1-1_Welz_lane1BeWPool967E11	72-2x55-2	BeW43	Pool_96-7	AAC2CVMHV	21	95.84	95.88	95.86	1.41748479605424
20230130_132728_Ol_HR_IPF2_2x_BQ_21C	E12	AAC2CVMHV_BeW96-7_96-8_96-9_23s001125-1-1_Welz_lane1BeWPool967E12_AAC2CVMHV_BeW96-7_96-8_96-9_23s001125-1-1_Welz_lane1BeWPool967E12	72-2x55-2	BeW43	Pool_96-7	AAC2CVMHV	21	89.77	89.77	89.77	1.8382769415304
20230130_132728_Ol_HR_IPF2_2x_BQ_21C	F01	AAC2CVMHV_BeW96-7_96-8_96-9_23s001125-1-1_Welz_lane1BeWPool967F1_AAC2CVMHV_BeW96-7_96-8_96-9_23s001125-1-1_Welz_lane1BeWPool967F1	72-2x55-2	BeW43	Pool_96-7	AAC2CVMHV	21	89.77	89.77	89.77	1.99059485518325
20230130_132728_Ol_HR_IPF2_2x_BQ_21C	F02	AAC2CVMHV_BeW96-7_96-8_96-9_23s001125-1-1_Welz_lane1BeWPool967F2_AAC2CVMHV_BeW96-7_96-8_96-9_23s001125-1-1_Welz_lane1BeWPool967F2	72-2x55-2	BeW43	Pool_96-7	AAC2CVMHV	21	89.85	89.77	89.81	2.13914524036561
20230130_132728_Ol_HR_IPF2_2x_BQ_21C	F03		72-2x55-2				21	89.77	89.74
20230130_132728_Ol_HR_IPF2_2x_BQ_21C	F04	AACJY7WM5_BeW43_Well_F4_23s001217-1-1_Welz_lane123s001217_AACJY7WM5_BeW43_Well_F4_23s001217-1-1_Welz_lane123s001217	72-2x55-2	BeW43	BeW43	AACJY7WM5	21	89.77	95.68	92.725	61.509723060573
20230130_132728_Ol_HR_IPF2_2x_BQ_21C	F05		72-2x55-2				21	101.66	107.77
20230130_132728_Ol_HR_IPF2_2x_BQ_21C	F06	AACJY7WM5_BeW43_Well_F6_23s001218-1-1_Welz_lane123s001218_AACJY7WM5_BeW43_Well_F6_23s001218-1-1_Welz_lane123s001218	72-2x55-2	BeW43	BeW43	AACJY7WM5	21	95.8	95.72	95.76	35.2542179287654
20230130_144454_Ol_HR_IPF2_2x_BQ_28C	A01	AAC2CVMHV_BeW96-7_96-8_96-9_23s001125-1-1_Welz_lane1BeWPool967A1_AAC2CVMHV_BeW96-7_96-8_96-9_23s001125-1-1_Welz_lane1BeWPool967A1	55-2x139-4	BeW43	Pool_96-7	AAC2CVMHV	28	161.53		161.53	1.30299946226936
20230130_144454_Ol_HR_IPF2_2x_BQ_28C	A02	AAC2CVMHV_BeW96-7_96-8_96-9_23s001125-1-1_Welz_lane1BeWPool967A2_AAC2CVMHV_BeW96-7_96-8_96-9_23s001125-1-1_Welz_lane1BeWPool967A2	55-2x139-4	BeW43	Pool_96-7	AAC2CVMHV	28		173.49	173.49	0.718754405241351
20230130_144454_Ol_HR_IPF2_2x_BQ_28C	A03	AAC2CVMHV_BeW96-7_96-8_96-9_23s001125-1-1_Welz_lane1BeWPool967A3_AAC2CVMHV_BeW96-7_96-8_96-9_23s001125-1-1_Welz_lane1BeWPool967A3	55-2x139-4	BeW43	Pool_96-7	AAC2CVMHV	28	137.6	143.82	140.71	2.20795875652463
20230130_144454_Ol_HR_IPF2_2x_BQ_28C	A04	AAC2CVMHV_BeW96-7_96-8_96-9_23s001125-1-1_Welz_lane1BeWPool967A4_AAC2CVMHV_BeW96-7_96-8_96-9_23s001125-1-1_Welz_lane1BeWPool967A4	55-2x139-4	BeW43	Pool_96-7	AAC2CVMHV	28	149.75	155.41	152.58	1.63260157303718
20230130_144454_Ol_HR_IPF2_2x_BQ_28C	A05	AAC2CVMHV_BeW96-7_96-8_96-9_23s001125-1-1_Welz_lane1BeWPool967A5_AAC2CVMHV_BeW96-7_96-8_96-9_23s001125-1-1_Welz_lane1BeWPool967A5	55-2x139-4	BeW43	Pool_96-7	AAC2CVMHV	28	167.44	167.51	167.475	0.940940392853487
20230130_144454_Ol_HR_IPF2_2x_BQ_28C	A06	AAC2CVMHV_BeW96-7_96-8_96-9_23s001125-1-1_Welz_lane1BeWPool967A6_AAC2CVMHV_BeW96-7_96-8_96-9_23s001125-1-1_Welz_lane1BeWPool967A6	55-2x139-4	BeW43	Pool_96-7	AAC2CVMHV	28	149.81	155.35	152.58	0.56380666757114
20230130_144454_Ol_HR_IPF2_2x_BQ_28C	A07	AAC2CVMHV_BeW96-7_96-8_96-9_23s001125-1-1_Welz_lane1BeWPool967A7_AAC2CVMHV_BeW96-7_96-8_96-9_23s001125-1-1_Welz_lane1BeWPool967A7	55-2x139-4	BeW43	Pool_96-7	AAC2CVMHV	28	149.75	155.61	152.68	0.95735988619438
20230130_144454_Ol_HR_IPF2_2x_BQ_28C	A08	AAC2CVMHV_BeW96-7_96-8_96-9_23s001125-1-1_Welz_lane1BeWPool967A8_AAC2CVMHV_BeW96-7_96-8_96-9_23s001125-1-1_Welz_lane1BeWPool967A8	55-2x139-4	BeW43	Pool_96-7	AAC2CVMHV	28	137.48	137.65	137.565	0.594481796431764
20230130_144454_Ol_HR_IPF2_2x_BQ_28C	A09	AAC2CVMHV_BeW96-7_96-8_96-9_23s001125-1-1_Welz_lane1BeWPool967A9_AAC2CVMHV_BeW96-7_96-8_96-9_23s001125-1-1_Welz_lane1BeWPool967A9	55-2x139-4	BeW43	Pool_96-7	AAC2CVMHV	28	149.75	149.5	149.625	1.51536524615025
20230130_144454_Ol_HR_IPF2_2x_BQ_28C	A10	AAC2CVMHV_BeW96-7_96-8_96-9_23s001125-1-1_Welz_lane1BeWPool967A10_AAC2CVMHV_BeW96-7_96-8_96-9_23s001125-1-1_Welz_lane1BeWPool967A10	55-2x139-4	BeW43	Pool_96-7	AAC2CVMHV	28	149.69	143.64	146.665	0.993944367136253
20230130_144454_Ol_HR_IPF2_2x_BQ_28C	A11	AAC2CVMHV_BeW96-7_96-8_96-9_23s001125-1-1_Welz_lane1BeWPool967A11_AAC2CVMHV_BeW96-7_96-8_96-9_23s001125-1-1_Welz_lane1BeWPool967A11	55-2x139-4	BeW43	Pool_96-7	AAC2CVMHV	28	155.61		155.61	1.20754424253929
20230130_144454_Ol_HR_IPF2_2x_BQ_28C	A12	AAC2CVMHV_BeW96-7_96-8_96-9_23s001125-1-1_Welz_lane1BeWPool967A12_AAC2CVMHV_BeW96-7_96-8_96-9_23s001125-1-1_Welz_lane1BeWPool967A12	55-2x139-4	BeW43	Pool_96-7	AAC2CVMHV	28	149.75	149.69	149.72	0.948455677040063
20230130_144454_Ol_HR_IPF2_2x_BQ_28C	B01	AAC2CVMHV_BeW96-7_96-8_96-9_23s001125-1-1_Welz_lane1BeWPool967B1_AAC2CVMHV_BeW96-7_96-8_96-9_23s001125-1-1_Welz_lane1BeWPool967B1	55-2x139-4	BeW43	Pool_96-7	AAC2CVMHV	28	167.65	173.56	170.605	0.995861397934118
20230130_144454_Ol_HR_IPF2_2x_BQ_28C	B02	AAC2CVMHV_BeW96-7_96-8_96-9_23s001125-1-1_Welz_lane1BeWPool967B2_AAC2CVMHV_BeW96-7_96-8_96-9_23s001125-1-1_Welz_lane1BeWPool967B2	55-2x139-4	BeW43	Pool_96-7	AAC2CVMHV	28	173.71	173.71	173.71	0.375826615978011
20230130_144454_Ol_HR_IPF2_2x_BQ_28C	B03	AAC2CVMHV_BeW96-7_96-8_96-9_23s001125-1-1_Welz_lane1BeWPool967B3_AAC2CVMHV_BeW96-7_96-8_96-9_23s001125-1-1_Welz_lane1BeWPool967B3	55-2x139-4	BeW43	Pool_96-7	AAC2CVMHV	28	161.59	155.67	158.63	0.623068921609669
20230130_144454_Ol_HR_IPF2_2x_BQ_28C	B04	AAC2CVMHV_BeW96-7_96-8_96-9_23s001125-1-1_Welz_lane1BeWPool967B4_AAC2CVMHV_BeW96-7_96-8_96-9_23s001125-1-1_Welz_lane1BeWPool967B4	55-2x139-4	BeW43	Pool_96-7	AAC2CVMHV	28	155.74	155.54	155.64	1.22344696185185
20230130_144454_Ol_HR_IPF2_2x_BQ_28C	B05	AAC2CVMHV_BeW96-7_96-8_96-9_23s001125-1-1_Welz_lane1BeWPool967B5_AAC2CVMHV_BeW96-7_96-8_96-9_23s001125-1-1_Welz_lane1BeWPool967B5	55-2x139-4	BeW43	Pool_96-7	AAC2CVMHV	28	143.7	149.69	146.695	0.879677469565666
20230130_144454_Ol_HR_IPF2_2x_BQ_28C	B06	AAC2CVMHV_BeW96-7_96-8_96-9_23s001125-1-1_Welz_lane1BeWPool967B6_AAC2CVMHV_BeW96-7_96-8_96-9_23s001125-1-1_Welz_lane1BeWPool967B6	55-2x139-4	BeW43	Pool_96-7	AAC2CVMHV	28	137.71	137.83	137.77	1.59594355390578
20230130_144454_Ol_HR_IPF2_2x_BQ_28C	B07	AAC2CVMHV_BeW96-7_96-8_96-9_23s001125-1-1_Welz_lane1BeWPool967B7_AAC2CVMHV_BeW96-7_96-8_96-9_23s001125-1-1_Welz_lane1BeWPool967B7	55-2x139-4	BeW43	Pool_96-7	AAC2CVMHV	28		155.74	155.74	1.40287905036373
20230130_144454_Ol_HR_IPF2_2x_BQ_28C	B08	AAC2CVMHV_BeW96-7_96-8_96-9_23s001125-1-1_Welz_lane1BeWPool967B8_AAC2CVMHV_BeW96-7_96-8_96-9_23s001125-1-1_Welz_lane1BeWPool967B8	55-2x139-4	BeW43	Pool_96-7	AAC2CVMHV	28	167.72	173.49	170.605	2.17185196729207
20230130_144454_Ol_HR_IPF2_2x_BQ_28C	B09	AAC2CVMHV_BeW96-7_96-8_96-9_23s001125-1-1_Welz_lane1BeWPool967B9_AAC2CVMHV_BeW96-7_96-8_96-9_23s001125-1-1_Welz_lane1BeWPool967B9	55-2x139-4	BeW43	Pool_96-7	AAC2CVMHV	28	167.65	167.58	167.615	1.01943321177435
20230130_144454_Ol_HR_IPF2_2x_BQ_28C	B10	AAC2CVMHV_BeW96-7_96-8_96-9_23s001125-1-1_Welz_lane1BeWPool967B10_AAC2CVMHV_BeW96-7_96-8_96-9_23s001125-1-1_Welz_lane1BeWPool967B10	55-2x139-4	BeW43	Pool_96-7	AAC2CVMHV	28	179.47	173.42	176.445	1.23634089025283
20230130_144454_Ol_HR_IPF2_2x_BQ_28C	B11	AAC2CVMHV_BeW96-7_96-8_96-9_23s001125-1-1_Welz_lane1BeWPool967B11_AAC2CVMHV_BeW96-7_96-8_96-9_23s001125-1-1_Welz_lane1BeWPool967B11	55-2x139-4	BeW43	Pool_96-7	AAC2CVMHV	28	155.61	155.48	155.545	1.54663943470401
20230130_144454_Ol_HR_IPF2_2x_BQ_28C	B12	AAC2CVMHV_BeW96-7_96-8_96-9_23s001125-1-1_Welz_lane1BeWPool967B12_AAC2CVMHV_BeW96-7_96-8_96-9_23s001125-1-1_Welz_lane1BeWPool967B12	55-2x139-4	BeW43	Pool_96-7	AAC2CVMHV	28		155.61	155.61	1.89868913640625
20230130_144454_Ol_HR_IPF2_2x_BQ_28C	C01	AAC2CVMHV_BeW96-7_96-8_96-9_23s001125-1-1_Welz_lane1BeWPool967C1_AAC2CVMHV_BeW96-7_96-8_96-9_23s001125-1-1_Welz_lane1BeWPool967C1	55-2x139-4	BeW43	Pool_96-7	AAC2CVMHV	28	167.51	167.51	167.51	1.50696334860448
20230130_144454_Ol_HR_IPF2_2x_BQ_28C	C02	AAC2CVMHV_BeW96-7_96-8_96-9_23s001125-1-1_Welz_lane1BeWPool967C2_AAC2CVMHV_BeW96-7_96-8_96-9_23s001125-1-1_Welz_lane1BeWPool967C2	55-2x139-4	BeW43	Pool_96-7	AAC2CVMHV	28	155.67	155.54	155.605	0.952350562265804
20230130_144454_Ol_HR_IPF2_2x_BQ_28C	C03	AAC2CVMHV_BeW96-7_96-8_96-9_23s001125-1-1_Welz_lane1BeWPool967C3_AAC2CVMHV_BeW96-7_96-8_96-9_23s001125-1-1_Welz_lane1BeWPool967C3	55-2x139-4	BeW43	Pool_96-7	AAC2CVMHV	28	167.58	167.65	167.615	1.1567614621611
20230130_144454_Ol_HR_IPF2_2x_BQ_28C	C04	AAC2CVMHV_BeW96-7_96-8_96-9_23s001125-1-1_Welz_lane1BeWPool967C4_AAC2CVMHV_BeW96-7_96-8_96-9_23s001125-1-1_Welz_lane1BeWPool967C4	55-2x139-4	BeW43	Pool_96-7	AAC2CVMHV	28	149.56	155.67	152.615	1.08280812107702
20230130_144454_Ol_HR_IPF2_2x_BQ_28C	C05	AAC2CVMHV_BeW96-7_96-8_96-9_23s001125-1-1_Welz_lane1BeWPool967C5_AAC2CVMHV_BeW96-7_96-8_96-9_23s001125-1-1_Welz_lane1BeWPool967C5	55-2x139-4	BeW43	Pool_96-7	AAC2CVMHV	28	131.72	131.56	131.64	1.79960184397051
20230130_144454_Ol_HR_IPF2_2x_BQ_28C	C06	AAC2CVMHV_BeW96-7_96-8_96-9_23s001125-1-1_Welz_lane1BeWPool967C6_AAC2CVMHV_BeW96-7_96-8_96-9_23s001125-1-1_Welz_lane1BeWPool967C6	55-2x139-4	BeW43	Pool_96-7	AAC2CVMHV	28	173.56	173.49	173.525	0.90800206558666
20230130_144454_Ol_HR_IPF2_2x_BQ_28C	C07	AAC2CVMHV_BeW96-7_96-8_96-9_23s001125-1-1_Welz_lane1BeWPool967C7_AAC2CVMHV_BeW96-7_96-8_96-9_23s001125-1-1_Welz_lane1BeWPool967C7	55-2x139-4	BeW43	Pool_96-7	AAC2CVMHV	28	155.74	155.61	155.675	0.884095702027681
20230130_144454_Ol_HR_IPF2_2x_BQ_28C	C08	AAC2CVMHV_BeW96-7_96-8_96-9_23s001125-1-1_Welz_lane1BeWPool967C8_AAC2CVMHV_BeW96-7_96-8_96-9_23s001125-1-1_Welz_lane1BeWPool967C8	55-2x139-4	BeW43	Pool_96-7	AAC2CVMHV	28	155.48	161.59	158.535	0.853444060975981
20230130_144454_Ol_HR_IPF2_2x_BQ_28C	C09	AAC2CVMHV_BeW96-7_96-8_96-9_23s001125-1-1_Welz_lane1BeWPool967C9_AAC2CVMHV_BeW96-7_96-8_96-9_23s001125-1-1_Welz_lane1BeWPool967C9	55-2x139-4	BeW43	Pool_96-7	AAC2CVMHV	28	173.64	179.62	176.63	1.41717924746515
20230130_144454_Ol_HR_IPF2_2x_BQ_28C	C10	AAC2CVMHV_BeW96-7_96-8_96-9_23s001125-1-1_Welz_lane1BeWPool967C10_AAC2CVMHV_BeW96-7_96-8_96-9_23s001125-1-1_Welz_lane1BeWPool967C10	55-2x139-4	BeW43	Pool_96-7	AAC2CVMHV	28		167.65	167.65	1.26667551468136
20230130_144454_Ol_HR_IPF2_2x_BQ_28C	C11	AAC2CVMHV_BeW96-7_96-8_96-9_23s001125-1-1_Welz_lane1BeWPool967C11_AAC2CVMHV_BeW96-7_96-8_96-9_23s001125-1-1_Welz_lane1BeWPool967C11	55-2x139-4	BeW43	Pool_96-7	AAC2CVMHV	28	179.62	179.7	179.66	1.40628623898087
20230130_144454_Ol_HR_IPF2_2x_BQ_28C	C12	AAC2CVMHV_BeW96-7_96-8_96-9_23s001125-1-1_Welz_lane1BeWPool967C12_AAC2CVMHV_BeW96-7_96-8_96-9_23s001125-1-1_Welz_lane1BeWPool967C12	55-2x139-4	BeW43	Pool_96-7	AAC2CVMHV	28	155.48	155.61	155.545	2.51976304921823
20230130_144454_Ol_HR_IPF2_2x_BQ_28C	D01	AAC2CVMHV_BeW96-7_96-8_96-9_23s001125-1-1_Welz_lane1BeWPool967D1_AAC2CVMHV_BeW96-7_96-8_96-9_23s001125-1-1_Welz_lane1BeWPool967D1	55-2x139-4	BeW43	Pool_96-7	AAC2CVMHV	28	173.56	167.51	170.535	2.02501651094471
20230130_144454_Ol_HR_IPF2_2x_BQ_28C	D02	AAC2CVMHV_BeW96-7_96-8_96-9_23s001125-1-1_Welz_lane1BeWPool967D2_AAC2CVMHV_BeW96-7_96-8_96-9_23s001125-1-1_Welz_lane1BeWPool967D2	55-2x139-4	BeW43	Pool_96-7	AAC2CVMHV	28	161.8	161.66	161.73	1.23929979017557
20230130_144454_Ol_HR_IPF2_2x_BQ_28C	D03	AAC2CVMHV_BeW96-7_96-8_96-9_23s001125-1-1_Welz_lane1BeWPool967D3_AAC2CVMHV_BeW96-7_96-8_96-9_23s001125-1-1_Welz_lane1BeWPool967D3	55-2x139-4	BeW43	Pool_96-7	AAC2CVMHV	28	155.74	155.54	155.64	1.01506599285523
20230130_144454_Ol_HR_IPF2_2x_BQ_28C	D04	AAC2CVMHV_BeW96-7_96-8_96-9_23s001125-1-1_Welz_lane1BeWPool967D4_AAC2CVMHV_BeW96-7_96-8_96-9_23s001125-1-1_Welz_lane1BeWPool967D4	55-2x139-4	BeW43	Pool_96-7	AAC2CVMHV	28		173.64	173.64	1.49556983086483
20230130_144454_Ol_HR_IPF2_2x_BQ_28C	D05	AAC2CVMHV_BeW96-7_96-8_96-9_23s001125-1-1_Welz_lane1BeWPool967D5_AAC2CVMHV_BeW96-7_96-8_96-9_23s001125-1-1_Welz_lane1BeWPool967D5	55-2x139-4	BeW43	Pool_96-7	AAC2CVMHV	28	167.58		167.58	0.845367131932084
20230130_144454_Ol_HR_IPF2_2x_BQ_28C	D06	AAC2CVMHV_BeW96-7_96-8_96-9_23s001125-1-1_Welz_lane1BeWPool967D6_AAC2CVMHV_BeW96-7_96-8_96-9_23s001125-1-1_Welz_lane1BeWPool967D6	55-2x139-4	BeW43	Pool_96-7	AAC2CVMHV	28	149.56	149.56	149.56	0.875857608823728
20230130_144454_Ol_HR_IPF2_2x_BQ_28C	D07	AAC2CVMHV_BeW96-7_96-8_96-9_23s001125-1-1_Welz_lane1BeWPool967D7_AAC2CVMHV_BeW96-7_96-8_96-9_23s001125-1-1_Welz_lane1BeWPool967D7	55-2x139-4	BeW43	Pool_96-7	AAC2CVMHV	28	149.75	149.62	149.685	0.739616186941827
20230130_144454_Ol_HR_IPF2_2x_BQ_28C	D08	AAC2CVMHV_BeW96-7_96-8_96-9_23s001125-1-1_Welz_lane1BeWPool967D8_AAC2CVMHV_BeW96-7_96-8_96-9_23s001125-1-1_Welz_lane1BeWPool967D8	55-2x139-4	BeW43	Pool_96-7	AAC2CVMHV	28	149.62	149.69	149.655	1.36784158651154
20230130_144454_Ol_HR_IPF2_2x_BQ_28C	D09	AAC2CVMHV_BeW96-7_96-8_96-9_23s001125-1-1_Welz_lane1BeWPool967D9_AAC2CVMHV_BeW96-7_96-8_96-9_23s001125-1-1_Welz_lane1BeWPool967D9	55-2x139-4	BeW43	Pool_96-7	AAC2CVMHV	28	143.7	149.69	146.695	1.69457166587562
20230130_144454_Ol_HR_IPF2_2x_BQ_28C	D10	AAC2CVMHV_BeW96-7_96-8_96-9_23s001125-1-1_Welz_lane1BeWPool967D10_AAC2CVMHV_BeW96-7_96-8_96-9_23s001125-1-1_Welz_lane1BeWPool967D10	55-2x139-4	BeW43	Pool_96-7	AAC2CVMHV	28	161.46	161.66	161.56	1.53985407358493
20230130_144454_Ol_HR_IPF2_2x_BQ_28C	D11	AAC2CVMHV_BeW96-7_96-8_96-9_23s001125-1-1_Welz_lane1BeWPool967D11_AAC2CVMHV_BeW96-7_96-8_96-9_23s001125-1-1_Welz_lane1BeWPool967D11	72-2x55-2	BeW43	Pool_96-7	AAC2CVMHV	28	161.73	155.54	158.635	0.773185941331303
20230130_144454_Ol_HR_IPF2_2x_BQ_28C	D12	AAC2CVMHV_BeW96-7_96-8_96-9_23s001125-1-1_Welz_lane1BeWPool967D12_AAC2CVMHV_BeW96-7_96-8_96-9_23s001125-1-1_Welz_lane1BeWPool967D12	72-2x55-2	BeW43	Pool_96-7	AAC2CVMHV	28	173.56	167.51	170.535	1.81001778332705
20230130_144454_Ol_HR_IPF2_2x_BQ_28C	E01	AAC2CVMHV_BeW96-7_96-8_96-9_23s001125-1-1_Welz_lane1BeWPool967E1_AAC2CVMHV_BeW96-7_96-8_96-9_23s001125-1-1_Welz_lane1BeWPool967E1	72-2x55-2	BeW43	Pool_96-7	AAC2CVMHV	28		149.5	149.5	0.938484815382879
20230130_144454_Ol_HR_IPF2_2x_BQ_28C	E02	AAC2CVMHV_BeW96-7_96-8_96-9_23s001125-1-1_Welz_lane1BeWPool967E2_AAC2CVMHV_BeW96-7_96-8_96-9_23s001125-1-1_Welz_lane1BeWPool967E2	72-2x55-2	BeW43	Pool_96-7	AAC2CVMHV	28	143.64	137.65	140.645	1.45772727198171
20230130_144454_Ol_HR_IPF2_2x_BQ_28C	E03	AAC2CVMHV_BeW96-7_96-8_96-9_23s001125-1-1_Welz_lane1BeWPool967E3_AAC2CVMHV_BeW96-7_96-8_96-9_23s001125-1-1_Welz_lane1BeWPool967E3	72-2x55-2	BeW43	Pool_96-7	AAC2CVMHV	28	173.71	173.56	173.635	1.76605523817156
20230130_144454_Ol_HR_IPF2_2x_BQ_28C	E04	AAC2CVMHV_BeW96-7_96-8_96-9_23s001125-1-1_Welz_lane1BeWPool967E4_AAC2CVMHV_BeW96-7_96-8_96-9_23s001125-1-1_Welz_lane1BeWPool967E4	72-2x55-2	BeW43	Pool_96-7	AAC2CVMHV	28	173.64	173.56	173.6	2.13091293158464
20230130_144454_Ol_HR_IPF2_2x_BQ_28C	E05	AAC2CVMHV_BeW96-7_96-8_96-9_23s001125-1-1_Welz_lane1BeWPool967E5_AAC2CVMHV_BeW96-7_96-8_96-9_23s001125-1-1_Welz_lane1BeWPool967E5	72-2x55-2	BeW43	Pool_96-7	AAC2CVMHV	28	167.58	173.64	170.61	0.813612230036851
20230130_144454_Ol_HR_IPF2_2x_BQ_28C	E06	AAC2CVMHV_BeW96-7_96-8_96-9_23s001125-1-1_Welz_lane1BeWPool967E6_AAC2CVMHV_BeW96-7_96-8_96-9_23s001125-1-1_Welz_lane1BeWPool967E6	72-2x55-2	BeW43	Pool_96-7	AAC2CVMHV	28	167.51		167.51	1.22803816436407
20230130_144454_Ol_HR_IPF2_2x_BQ_28C	E07	AAC2CVMHV_BeW96-7_96-8_96-9_23s001125-1-1_Welz_lane1BeWPool967E7_AAC2CVMHV_BeW96-7_96-8_96-9_23s001125-1-1_Welz_lane1BeWPool967E7	72-2x55-2	BeW43	Pool_96-7	AAC2CVMHV	28	173.64	173.64	173.64	1.18529544721009
20230130_144454_Ol_HR_IPF2_2x_BQ_28C	E08	AAC2CVMHV_BeW96-7_96-8_96-9_23s001125-1-1_Welz_lane1BeWPool967E8_AAC2CVMHV_BeW96-7_96-8_96-9_23s001125-1-1_Welz_lane1BeWPool967E8	72-2x55-2	BeW43	Pool_96-7	AAC2CVMHV	28	185.77	185.3	185.535	1.64302602691177
20230130_144454_Ol_HR_IPF2_2x_BQ_28C	E09	AAC2CVMHV_BeW96-7_96-8_96-9_23s001125-1-1_Welz_lane1BeWPool967E9_AAC2CVMHV_BeW96-7_96-8_96-9_23s001125-1-1_Welz_lane1BeWPool967E9	72-2x55-2	BeW43	Pool_96-7	AAC2CVMHV	28	173.64	173.56	173.6	0.135753044111857
20230130_144454_Ol_HR_IPF2_2x_BQ_28C	E10	AAC2CVMHV_BeW96-7_96-8_96-9_23s001125-1-1_Welz_lane1BeWPool967E10_AAC2CVMHV_BeW96-7_96-8_96-9_23s001125-1-1_Welz_lane1BeWPool967E10	72-2x55-2	BeW43	Pool_96-7	AAC2CVMHV	28	179.62	179.62	179.62	0.398844315881852
20230130_144454_Ol_HR_IPF2_2x_BQ_28C	E11	AAC2CVMHV_BeW96-7_96-8_96-9_23s001125-1-1_Welz_lane1BeWPool967E11_AAC2CVMHV_BeW96-7_96-8_96-9_23s001125-1-1_Welz_lane1BeWPool967E11	72-2x55-2	BeW43	Pool_96-7	AAC2CVMHV	28	167.65	167.65	167.65	1.41748479605424
20230130_144454_Ol_HR_IPF2_2x_BQ_28C	E12	AAC2CVMHV_BeW96-7_96-8_96-9_23s001125-1-1_Welz_lane1BeWPool967E12_AAC2CVMHV_BeW96-7_96-8_96-9_23s001125-1-1_Welz_lane1BeWPool967E12	72-2x55-2	BeW43	Pool_96-7	AAC2CVMHV	28	149.81		149.81	1.8382769415304
20230130_144454_Ol_HR_IPF2_2x_BQ_28C	F01	AAC2CVMHV_BeW96-7_96-8_96-9_23s001125-1-1_Welz_lane1BeWPool967F1_AAC2CVMHV_BeW96-7_96-8_96-9_23s001125-1-1_Welz_lane1BeWPool967F1	72-2x55-2	BeW43	Pool_96-7	AAC2CVMHV	28	173.49	167.58	170.535	1.99059485518325
20230130_144454_Ol_HR_IPF2_2x_BQ_28C	F02	AAC2CVMHV_BeW96-7_96-8_96-9_23s001125-1-1_Welz_lane1BeWPool967F2_AAC2CVMHV_BeW96-7_96-8_96-9_23s001125-1-1_Welz_lane1BeWPool967F2	72-2x55-2	BeW43	Pool_96-7	AAC2CVMHV	28	173.78	173.49	173.635	2.13914524036561
20230130_144454_Ol_HR_IPF2_2x_BQ_28C	F03		72-2x55-2				28	137.71	137.71
20230130_144454_Ol_HR_IPF2_2x_BQ_28C	F04	AACJY7WM5_BeW43_Well_F4_23s001217-1-1_Welz_lane123s001217_AACJY7WM5_BeW43_Well_F4_23s001217-1-1_Welz_lane123s001217	72-2x55-2	BeW43	BeW43	AACJY7WM5	28	173.78	173.64	173.71	61.509723060573
20230130_144454_Ol_HR_IPF2_2x_BQ_28C	F05		72-2x55-2				28	185.61	185.69
20230130_144454_Ol_HR_IPF2_2x_BQ_28C	F06	AACJY7WM5_BeW43_Well_F6_23s001218-1-1_Welz_lane123s001218_AACJY7WM5_BeW43_Well_F6_23s001218-1-1_Welz_lane123s001218	72-2x55-2	BeW43	BeW43	AACJY7WM5	28	167.51	167.44	167.475	35.2542179287654
20230130_155916_Ol_HR_IPF2_2x_BQ_35C	A01	AAC2CVMHV_BeW96-7_96-8_96-9_23s001125-1-1_Welz_lane1BeWPool967A1_AAC2CVMHV_BeW96-7_96-8_96-9_23s001125-1-1_Welz_lane1BeWPool967A1	55-2x139-4	BeW43	Pool_96-7	AAC2CVMHV	35	233.61	245.38	239.495	1.30299946226936
20230130_155916_Ol_HR_IPF2_2x_BQ_35C	A02	AAC2CVMHV_BeW96-7_96-8_96-9_23s001125-1-1_Welz_lane1BeWPool967A2_AAC2CVMHV_BeW96-7_96-8_96-9_23s001125-1-1_Welz_lane1BeWPool967A2	55-2x139-4	BeW43	Pool_96-7	AAC2CVMHV	35	233.31	245.38	239.345	0.718754405241351
20230130_155916_Ol_HR_IPF2_2x_BQ_35C	A03	AAC2CVMHV_BeW96-7_96-8_96-9_23s001125-1-1_Welz_lane1BeWPool967A3_AAC2CVMHV_BeW96-7_96-8_96-9_23s001125-1-1_Welz_lane1BeWPool967A3	55-2x139-4	BeW43	Pool_96-7	AAC2CVMHV	35	221.44	215.64	218.54	2.20795875652463
20230130_155916_Ol_HR_IPF2_2x_BQ_35C	A04	AAC2CVMHV_BeW96-7_96-8_96-9_23s001125-1-1_Welz_lane1BeWPool967A4_AAC2CVMHV_BeW96-7_96-8_96-9_23s001125-1-1_Welz_lane1BeWPool967A4	55-2x139-4	BeW43	Pool_96-7	AAC2CVMHV	35	245.38	239.5	242.44	1.63260157303718
20230130_155916_Ol_HR_IPF2_2x_BQ_35C	A05	AAC2CVMHV_BeW96-7_96-8_96-9_23s001125-1-1_Welz_lane1BeWPool967A5_AAC2CVMHV_BeW96-7_96-8_96-9_23s001125-1-1_Welz_lane1BeWPool967A5	55-2x139-4	BeW43	Pool_96-7	AAC2CVMHV	35	245.59	251.26	248.425	0.940940392853487
20230130_155916_Ol_HR_IPF2_2x_BQ_35C	A06	AAC2CVMHV_BeW96-7_96-8_96-9_23s001125-1-1_Welz_lane1BeWPool967A6_AAC2CVMHV_BeW96-7_96-8_96-9_23s001125-1-1_Welz_lane1BeWPool967A6	55-2x139-4	BeW43	Pool_96-7	AAC2CVMHV	35	233.51	233.12	233.315	0.56380666757114
20230130_155916_Ol_HR_IPF2_2x_BQ_35C	A07	AAC2CVMHV_BeW96-7_96-8_96-9_23s001125-1-1_Welz_lane1BeWPool967A7_AAC2CVMHV_BeW96-7_96-8_96-9_23s001125-1-1_Welz_lane1BeWPool967A7	55-2x139-4	BeW43	Pool_96-7	AAC2CVMHV	35		239.3	239.3	0.95735988619438
20230130_155916_Ol_HR_IPF2_2x_BQ_35C	A08	AAC2CVMHV_BeW96-7_96-8_96-9_23s001125-1-1_Welz_lane1BeWPool967A8_AAC2CVMHV_BeW96-7_96-8_96-9_23s001125-1-1_Welz_lane1BeWPool967A8	55-2x139-4	BeW43	Pool_96-7	AAC2CVMHV	35	215.37	215.55	215.46	0.594481796431764
20230130_155916_Ol_HR_IPF2_2x_BQ_35C	A09	AAC2CVMHV_BeW96-7_96-8_96-9_23s001125-1-1_Welz_lane1BeWPool967A9_AAC2CVMHV_BeW96-7_96-8_96-9_23s001125-1-1_Welz_lane1BeWPool967A9	55-2x139-4	BeW43	Pool_96-7	AAC2CVMHV	35	215.64	227.52	221.58	1.51536524615025
20230130_155916_Ol_HR_IPF2_2x_BQ_35C	A10	AAC2CVMHV_BeW96-7_96-8_96-9_23s001125-1-1_Welz_lane1BeWPool967A10_AAC2CVMHV_BeW96-7_96-8_96-9_23s001125-1-1_Welz_lane1BeWPool967A10	55-2x139-4	BeW43	Pool_96-7	AAC2CVMHV	35	221.54	221.63	221.585	0.993944367136253
20230130_155916_Ol_HR_IPF2_2x_BQ_35C	A11	AAC2CVMHV_BeW96-7_96-8_96-9_23s001125-1-1_Welz_lane1BeWPool967A11_AAC2CVMHV_BeW96-7_96-8_96-9_23s001125-1-1_Welz_lane1BeWPool967A11	55-2x139-4	BeW43	Pool_96-7	AAC2CVMHV	35	233.51		233.51	1.20754424253929
20230130_155916_Ol_HR_IPF2_2x_BQ_35C	A12	AAC2CVMHV_BeW96-7_96-8_96-9_23s001125-1-1_Welz_lane1BeWPool967A12_AAC2CVMHV_BeW96-7_96-8_96-9_23s001125-1-1_Welz_lane1BeWPool967A12	55-2x139-4	BeW43	Pool_96-7	AAC2CVMHV	35	233.41	233.12	233.265	0.948455677040063
20230130_155916_Ol_HR_IPF2_2x_BQ_35C	B01	AAC2CVMHV_BeW96-7_96-8_96-9_23s001125-1-1_Welz_lane1BeWPool967B1_AAC2CVMHV_BeW96-7_96-8_96-9_23s001125-1-1_Welz_lane1BeWPool967B1	55-2x139-4	BeW43	Pool_96-7	AAC2CVMHV	35	263.45	269.32	266.385	0.995861397934118
20230130_155916_Ol_HR_IPF2_2x_BQ_35C	B02	AAC2CVMHV_BeW96-7_96-8_96-9_23s001125-1-1_Welz_lane1BeWPool967B2_AAC2CVMHV_BeW96-7_96-8_96-9_23s001125-1-1_Welz_lane1BeWPool967B2	55-2x139-4	BeW43	Pool_96-7	AAC2CVMHV	35	263.56	269.66	266.61	0.375826615978011
20230130_155916_Ol_HR_IPF2_2x_BQ_35C	B03	AAC2CVMHV_BeW96-7_96-8_96-9_23s001125-1-1_Welz_lane1BeWPool967B3_AAC2CVMHV_BeW96-7_96-8_96-9_23s001125-1-1_Welz_lane1BeWPool967B3	55-2x139-4	BeW43	Pool_96-7	AAC2CVMHV	35	239.5	245.49	242.495	0.623068921609669
20230130_155916_Ol_HR_IPF2_2x_BQ_35C	B04	AAC2CVMHV_BeW96-7_96-8_96-9_23s001125-1-1_Welz_lane1BeWPool967B4_AAC2CVMHV_BeW96-7_96-8_96-9_23s001125-1-1_Welz_lane1BeWPool967B4	55-2x139-4	BeW43	Pool_96-7	AAC2CVMHV	35	239.6	239.5	239.55	1.22344696185185
20230130_155916_Ol_HR_IPF2_2x_BQ_35C	B05	AAC2CVMHV_BeW96-7_96-8_96-9_23s001125-1-1_Welz_lane1BeWPool967B5_AAC2CVMHV_BeW96-7_96-8_96-9_23s001125-1-1_Welz_lane1BeWPool967B5	55-2x139-4	BeW43	Pool_96-7	AAC2CVMHV	35	227.62	233.51	230.565	0.879677469565666
20230130_155916_Ol_HR_IPF2_2x_BQ_35C	B06	AAC2CVMHV_BeW96-7_96-8_96-9_23s001125-1-1_Welz_lane1BeWPool967B6_AAC2CVMHV_BeW96-7_96-8_96-9_23s001125-1-1_Welz_lane1BeWPool967B6	55-2x139-4	BeW43	Pool_96-7	AAC2CVMHV	35	197.5	203.49	200.495	1.59594355390578
20230130_155916_Ol_HR_IPF2_2x_BQ_35C	B07	AAC2CVMHV_BeW96-7_96-8_96-9_23s001125-1-1_Welz_lane1BeWPool967B7_AAC2CVMHV_BeW96-7_96-8_96-9_23s001125-1-1_Welz_lane1BeWPool967B7	55-2x139-4	BeW43	Pool_96-7	AAC2CVMHV	35	227.52		227.52	1.40287905036373
20230130_155916_Ol_HR_IPF2_2x_BQ_35C	B08	AAC2CVMHV_BeW96-7_96-8_96-9_23s001125-1-1_Welz_lane1BeWPool967B8_AAC2CVMHV_BeW96-7_96-8_96-9_23s001125-1-1_Welz_lane1BeWPool967B8	55-2x139-4	BeW43	Pool_96-7	AAC2CVMHV	35	257.35	263.34	260.345	2.17185196729207
20230130_155916_Ol_HR_IPF2_2x_BQ_35C	B09	AAC2CVMHV_BeW96-7_96-8_96-9_23s001125-1-1_Welz_lane1BeWPool967B9_AAC2CVMHV_BeW96-7_96-8_96-9_23s001125-1-1_Welz_lane1BeWPool967B9	55-2x139-4	BeW43	Pool_96-7	AAC2CVMHV	35	251.47	257.46	254.465	1.01943321177435
20230130_155916_Ol_HR_IPF2_2x_BQ_35C	B10	AAC2CVMHV_BeW96-7_96-8_96-9_23s001125-1-1_Welz_lane1BeWPool967B10_AAC2CVMHV_BeW96-7_96-8_96-9_23s001125-1-1_Welz_lane1BeWPool967B10	55-2x139-4	BeW43	Pool_96-7	AAC2CVMHV	35	269.55	269.44	269.495	1.23634089025283
20230130_155916_Ol_HR_IPF2_2x_BQ_35C	B11	AAC2CVMHV_BeW96-7_96-8_96-9_23s001125-1-1_Welz_lane1BeWPool967B11_AAC2CVMHV_BeW96-7_96-8_96-9_23s001125-1-1_Welz_lane1BeWPool967B11	55-2x139-4	BeW43	Pool_96-7	AAC2CVMHV	35	233.51	233.31	233.41	1.54663943470401
20230130_155916_Ol_HR_IPF2_2x_BQ_35C	B12	AAC2CVMHV_BeW96-7_96-8_96-9_23s001125-1-1_Welz_lane1BeWPool967B12_AAC2CVMHV_BeW96-7_96-8_96-9_23s001125-1-1_Welz_lane1BeWPool967B12	55-2x139-4	BeW43	Pool_96-7	AAC2CVMHV	35	251.47		251.47	1.89868913640625
20230130_155916_Ol_HR_IPF2_2x_BQ_35C	C01	AAC2CVMHV_BeW96-7_96-8_96-9_23s001125-1-1_Welz_lane1BeWPool967C1_AAC2CVMHV_BeW96-7_96-8_96-9_23s001125-1-1_Welz_lane1BeWPool967C1	55-2x139-4	BeW43	Pool_96-7	AAC2CVMHV	35	257.46	257.24	257.35	1.50696334860448
20230130_155916_Ol_HR_IPF2_2x_BQ_35C	C02	AAC2CVMHV_BeW96-7_96-8_96-9_23s001125-1-1_Welz_lane1BeWPool967C2_AAC2CVMHV_BeW96-7_96-8_96-9_23s001125-1-1_Welz_lane1BeWPool967C2	55-2x139-4	BeW43	Pool_96-7	AAC2CVMHV	35	239.5	239.8	239.65	0.952350562265804
20230130_155916_Ol_HR_IPF2_2x_BQ_35C	C03	AAC2CVMHV_BeW96-7_96-8_96-9_23s001125-1-1_Welz_lane1BeWPool967C3_AAC2CVMHV_BeW96-7_96-8_96-9_23s001125-1-1_Welz_lane1BeWPool967C3	55-2x139-4	BeW43	Pool_96-7	AAC2CVMHV	35		245.28	245.28	1.1567614621611
20230130_155916_Ol_HR_IPF2_2x_BQ_35C	C04	AAC2CVMHV_BeW96-7_96-8_96-9_23s001125-1-1_Welz_lane1BeWPool967C4_AAC2CVMHV_BeW96-7_96-8_96-9_23s001125-1-1_Welz_lane1BeWPool967C4	55-2x139-4	BeW43	Pool_96-7	AAC2CVMHV	35	239.6	233.41	236.505	1.08280812107702
20230130_155916_Ol_HR_IPF2_2x_BQ_35C	C05	AAC2CVMHV_BeW96-7_96-8_96-9_23s001125-1-1_Welz_lane1BeWPool967C5_AAC2CVMHV_BeW96-7_96-8_96-9_23s001125-1-1_Welz_lane1BeWPool967C5	55-2x139-4	BeW43	Pool_96-7	AAC2CVMHV	35	203.49	203.32	203.405	1.79960184397051
20230130_155916_Ol_HR_IPF2_2x_BQ_35C	C06	AAC2CVMHV_BeW96-7_96-8_96-9_23s001125-1-1_Welz_lane1BeWPool967C6_AAC2CVMHV_BeW96-7_96-8_96-9_23s001125-1-1_Welz_lane1BeWPool967C6	55-2x139-4	BeW43	Pool_96-7	AAC2CVMHV	35	269.21	269.44	269.325	0.90800206558666
20230130_155916_Ol_HR_IPF2_2x_BQ_35C	C07	AAC2CVMHV_BeW96-7_96-8_96-9_23s001125-1-1_Welz_lane1BeWPool967C7_AAC2CVMHV_BeW96-7_96-8_96-9_23s001125-1-1_Welz_lane1BeWPool967C7	55-2x139-4	BeW43	Pool_96-7	AAC2CVMHV	35	233.51	233.51	233.51	0.884095702027681
20230130_155916_Ol_HR_IPF2_2x_BQ_35C	C08	AAC2CVMHV_BeW96-7_96-8_96-9_23s001125-1-1_Welz_lane1BeWPool967C8_AAC2CVMHV_BeW96-7_96-8_96-9_23s001125-1-1_Welz_lane1BeWPool967C8	55-2x139-4	BeW43	Pool_96-7	AAC2CVMHV	35	245.38	251.58	248.48	0.853444060975981
20230130_155916_Ol_HR_IPF2_2x_BQ_35C	C09	AAC2CVMHV_BeW96-7_96-8_96-9_23s001125-1-1_Welz_lane1BeWPool967C9_AAC2CVMHV_BeW96-7_96-8_96-9_23s001125-1-1_Welz_lane1BeWPool967C9	55-2x139-4	BeW43	Pool_96-7	AAC2CVMHV	35		269.66	269.66	1.41717924746515
20230130_155916_Ol_HR_IPF2_2x_BQ_35C	C10	AAC2CVMHV_BeW96-7_96-8_96-9_23s001125-1-1_Welz_lane1BeWPool967C10_AAC2CVMHV_BeW96-7_96-8_96-9_23s001125-1-1_Welz_lane1BeWPool967C10	55-2x139-4	BeW43	Pool_96-7	AAC2CVMHV	35	227.62	233.31	230.465	1.26667551468136
20230130_155916_Ol_HR_IPF2_2x_BQ_35C	C11	AAC2CVMHV_BeW96-7_96-8_96-9_23s001125-1-1_Welz_lane1BeWPool967C11_AAC2CVMHV_BeW96-7_96-8_96-9_23s001125-1-1_Welz_lane1BeWPool967C11	55-2x139-4	BeW43	Pool_96-7	AAC2CVMHV	35	269.32	275.42	272.37	1.40628623898087
20230130_155916_Ol_HR_IPF2_2x_BQ_35C	C12	AAC2CVMHV_BeW96-7_96-8_96-9_23s001125-1-1_Welz_lane1BeWPool967C12_AAC2CVMHV_BeW96-7_96-8_96-9_23s001125-1-1_Welz_lane1BeWPool967C12	55-2x139-4	BeW43	Pool_96-7	AAC2CVMHV	35	239.3	233.51	236.405	2.51976304921823
20230130_155916_Ol_HR_IPF2_2x_BQ_35C	D01	AAC2CVMHV_BeW96-7_96-8_96-9_23s001125-1-1_Welz_lane1BeWPool967D1_AAC2CVMHV_BeW96-7_96-8_96-9_23s001125-1-1_Welz_lane1BeWPool967D1	55-2x139-4	BeW43	Pool_96-7	AAC2CVMHV	35	257.03	251.37	254.2	2.02501651094471
20230130_155916_Ol_HR_IPF2_2x_BQ_35C	D02	AAC2CVMHV_BeW96-7_96-8_96-9_23s001125-1-1_Welz_lane1BeWPool967D2_AAC2CVMHV_BeW96-7_96-8_96-9_23s001125-1-1_Welz_lane1BeWPool967D2	55-2x139-4	BeW43	Pool_96-7	AAC2CVMHV	35	263.12	257.14	260.13	1.23929979017557
20230130_155916_Ol_HR_IPF2_2x_BQ_35C	D03	AAC2CVMHV_BeW96-7_96-8_96-9_23s001125-1-1_Welz_lane1BeWPool967D3_AAC2CVMHV_BeW96-7_96-8_96-9_23s001125-1-1_Welz_lane1BeWPool967D3	55-2x139-4	BeW43	Pool_96-7	AAC2CVMHV	35	215.46	215.46	215.46	1.01506599285523
20230130_155916_Ol_HR_IPF2_2x_BQ_35C	D04	AAC2CVMHV_BeW96-7_96-8_96-9_23s001125-1-1_Welz_lane1BeWPool967D4_AAC2CVMHV_BeW96-7_96-8_96-9_23s001125-1-1_Welz_lane1BeWPool967D4	55-2x139-4	BeW43	Pool_96-7	AAC2CVMHV	35	263.34	263.12	263.23	1.49556983086483
20230130_155916_Ol_HR_IPF2_2x_BQ_35C	D05	AAC2CVMHV_BeW96-7_96-8_96-9_23s001125-1-1_Welz_lane1BeWPool967D5_AAC2CVMHV_BeW96-7_96-8_96-9_23s001125-1-1_Welz_lane1BeWPool967D5	55-2x139-4	BeW43	Pool_96-7	AAC2CVMHV	35	257.35	269.32	263.335	0.845367131932084
20230130_155916_Ol_HR_IPF2_2x_BQ_35C	D06	AAC2CVMHV_BeW96-7_96-8_96-9_23s001125-1-1_Welz_lane1BeWPool967D6_AAC2CVMHV_BeW96-7_96-8_96-9_23s001125-1-1_Welz_lane1BeWPool967D6	55-2x139-4	BeW43	Pool_96-7	AAC2CVMHV	35	215.46	221.16	218.31	0.875857608823728
20230130_155916_Ol_HR_IPF2_2x_BQ_35C	D07	AAC2CVMHV_BeW96-7_96-8_96-9_23s001125-1-1_Welz_lane1BeWPool967D7_AAC2CVMHV_BeW96-7_96-8_96-9_23s001125-1-1_Welz_lane1BeWPool967D7	55-2x139-4	BeW43	Pool_96-7	AAC2CVMHV	35	227.52	227.43	227.475	0.739616186941827
20230130_155916_Ol_HR_IPF2_2x_BQ_35C	D08	AAC2CVMHV_BeW96-7_96-8_96-9_23s001125-1-1_Welz_lane1BeWPool967D8_AAC2CVMHV_BeW96-7_96-8_96-9_23s001125-1-1_Welz_lane1BeWPool967D8	55-2x139-4	BeW43	Pool_96-7	AAC2CVMHV	35	221.54	227.52	224.53	1.36784158651154
20230130_155916_Ol_HR_IPF2_2x_BQ_35C	D09	AAC2CVMHV_BeW96-7_96-8_96-9_23s001125-1-1_Welz_lane1BeWPool967D9_AAC2CVMHV_BeW96-7_96-8_96-9_23s001125-1-1_Welz_lane1BeWPool967D9	55-2x139-4	BeW43	Pool_96-7	AAC2CVMHV	35	227.24	227.52	227.38	1.69457166587562
20230130_155916_Ol_HR_IPF2_2x_BQ_35C	D10	AAC2CVMHV_BeW96-7_96-8_96-9_23s001125-1-1_Welz_lane1BeWPool967D10_AAC2CVMHV_BeW96-7_96-8_96-9_23s001125-1-1_Welz_lane1BeWPool967D10	55-2x139-4	BeW43	Pool_96-7	AAC2CVMHV	35	239.5	245.38	242.44	1.53985407358493
20230130_155916_Ol_HR_IPF2_2x_BQ_35C	D11	AAC2CVMHV_BeW96-7_96-8_96-9_23s001125-1-1_Welz_lane1BeWPool967D11_AAC2CVMHV_BeW96-7_96-8_96-9_23s001125-1-1_Welz_lane1BeWPool967D11	72-2x55-2	BeW43	Pool_96-7	AAC2CVMHV	35	221.54	215.37	218.455	0.773185941331303
20230130_155916_Ol_HR_IPF2_2x_BQ_35C	D12	AAC2CVMHV_BeW96-7_96-8_96-9_23s001125-1-1_Welz_lane1BeWPool967D12_AAC2CVMHV_BeW96-7_96-8_96-9_23s001125-1-1_Welz_lane1BeWPool967D12	72-2x55-2	BeW43	Pool_96-7	AAC2CVMHV	35	263.23	269.1	266.165	1.81001778332705
20230130_155916_Ol_HR_IPF2_2x_BQ_35C	E01	AAC2CVMHV_BeW96-7_96-8_96-9_23s001125-1-1_Welz_lane1BeWPool967E1_AAC2CVMHV_BeW96-7_96-8_96-9_23s001125-1-1_Welz_lane1BeWPool967E1	72-2x55-2	BeW43	Pool_96-7	AAC2CVMHV	35	227.62	239.5	233.56	0.938484815382879
20230130_155916_Ol_HR_IPF2_2x_BQ_35C	E02	AAC2CVMHV_BeW96-7_96-8_96-9_23s001125-1-1_Welz_lane1BeWPool967E2_AAC2CVMHV_BeW96-7_96-8_96-9_23s001125-1-1_Welz_lane1BeWPool967E2	72-2x55-2	BeW43	Pool_96-7	AAC2CVMHV	35	209.47	215.37	212.42	1.45772727198171
20230130_155916_Ol_HR_IPF2_2x_BQ_35C	E03	AAC2CVMHV_BeW96-7_96-8_96-9_23s001125-1-1_Welz_lane1BeWPool967E3_AAC2CVMHV_BeW96-7_96-8_96-9_23s001125-1-1_Welz_lane1BeWPool967E3	72-2x55-2	BeW43	Pool_96-7	AAC2CVMHV	35	269.21	269.44	269.325	1.76605523817156
20230130_155916_Ol_HR_IPF2_2x_BQ_35C	E04	AAC2CVMHV_BeW96-7_96-8_96-9_23s001125-1-1_Welz_lane1BeWPool967E4_AAC2CVMHV_BeW96-7_96-8_96-9_23s001125-1-1_Welz_lane1BeWPool967E4	72-2x55-2	BeW43	Pool_96-7	AAC2CVMHV	35	263.56	268.98	266.27	2.13091293158464
20230130_155916_Ol_HR_IPF2_2x_BQ_35C	E05	AAC2CVMHV_BeW96-7_96-8_96-9_23s001125-1-1_Welz_lane1BeWPool967E5_AAC2CVMHV_BeW96-7_96-8_96-9_23s001125-1-1_Welz_lane1BeWPool967E5	72-2x55-2	BeW43	Pool_96-7	AAC2CVMHV	35	263.34	263.34	263.34	0.813612230036851
20230130_155916_Ol_HR_IPF2_2x_BQ_35C	E06	AAC2CVMHV_BeW96-7_96-8_96-9_23s001125-1-1_Welz_lane1BeWPool967E6_AAC2CVMHV_BeW96-7_96-8_96-9_23s001125-1-1_Welz_lane1BeWPool967E6	72-2x55-2	BeW43	Pool_96-7	AAC2CVMHV	35	245.59	263.45	254.52	1.22803816436407
20230130_155916_Ol_HR_IPF2_2x_BQ_35C	E07	AAC2CVMHV_BeW96-7_96-8_96-9_23s001125-1-1_Welz_lane1BeWPool967E7_AAC2CVMHV_BeW96-7_96-8_96-9_23s001125-1-1_Welz_lane1BeWPool967E7	72-2x55-2	BeW43	Pool_96-7	AAC2CVMHV	35	257.68	263.56	260.62	1.18529544721009
20230130_155916_Ol_HR_IPF2_2x_BQ_35C	E08	AAC2CVMHV_BeW96-7_96-8_96-9_23s001125-1-1_Welz_lane1BeWPool967E8_AAC2CVMHV_BeW96-7_96-8_96-9_23s001125-1-1_Welz_lane1BeWPool967E8	72-2x55-2	BeW43	Pool_96-7	AAC2CVMHV	35	275.42	281.06	278.24	1.64302602691177
20230130_155916_Ol_HR_IPF2_2x_BQ_35C	E09	AAC2CVMHV_BeW96-7_96-8_96-9_23s001125-1-1_Welz_lane1BeWPool967E9_AAC2CVMHV_BeW96-7_96-8_96-9_23s001125-1-1_Welz_lane1BeWPool967E9	72-2x55-2	BeW43	Pool_96-7	AAC2CVMHV	35		257.35	257.35	0.135753044111857
20230130_155916_Ol_HR_IPF2_2x_BQ_35C	E10	AAC2CVMHV_BeW96-7_96-8_96-9_23s001125-1-1_Welz_lane1BeWPool967E10_AAC2CVMHV_BeW96-7_96-8_96-9_23s001125-1-1_Welz_lane1BeWPool967E10	72-2x55-2	BeW43	Pool_96-7	AAC2CVMHV	35	275.42	281.41	278.415	0.398844315881852
20230130_155916_Ol_HR_IPF2_2x_BQ_35C	E11	AAC2CVMHV_BeW96-7_96-8_96-9_23s001125-1-1_Welz_lane1BeWPool967E11_AAC2CVMHV_BeW96-7_96-8_96-9_23s001125-1-1_Welz_lane1BeWPool967E11	72-2x55-2	BeW43	Pool_96-7	AAC2CVMHV	35	227.52	227.33	227.425	1.41748479605424
20230130_155916_Ol_HR_IPF2_2x_BQ_35C	E12	AAC2CVMHV_BeW96-7_96-8_96-9_23s001125-1-1_Welz_lane1BeWPool967E12_AAC2CVMHV_BeW96-7_96-8_96-9_23s001125-1-1_Welz_lane1BeWPool967E12	72-2x55-2	BeW43	Pool_96-7	AAC2CVMHV	35	215.55	227.24	221.395	1.8382769415304
20230130_155916_Ol_HR_IPF2_2x_BQ_35C	F01	AAC2CVMHV_BeW96-7_96-8_96-9_23s001125-1-1_Welz_lane1BeWPool967F1_AAC2CVMHV_BeW96-7_96-8_96-9_23s001125-1-1_Welz_lane1BeWPool967F1	72-2x55-2	BeW43	Pool_96-7	AAC2CVMHV	35	257.35	257.46	257.405	1.99059485518325
20230130_155916_Ol_HR_IPF2_2x_BQ_35C	F02	AAC2CVMHV_BeW96-7_96-8_96-9_23s001125-1-1_Welz_lane1BeWPool967F2_AAC2CVMHV_BeW96-7_96-8_96-9_23s001125-1-1_Welz_lane1BeWPool967F2	72-2x55-2	BeW43	Pool_96-7	AAC2CVMHV	35	263.56	263.23	263.395	2.13914524036561
20230130_155916_Ol_HR_IPF2_2x_BQ_35C	F03		72-2x55-2				35	197.34	209.74
20230130_155916_Ol_HR_IPF2_2x_BQ_35C	F04	AACJY7WM5_BeW43_Well_F4_23s001217-1-1_Welz_lane123s001217_AACJY7WM5_BeW43_Well_F4_23s001217-1-1_Welz_lane123s001217	72-2x55-2	BeW43	BeW43	AACJY7WM5	35	263.45	269.32	266.385	61.509723060573
20230130_155916_Ol_HR_IPF2_2x_BQ_35C	F05		72-2x55-2				35	263.45
20230130_155916_Ol_HR_IPF2_2x_BQ_35C	F06	AACJY7WM5_BeW43_Well_F6_23s001218-1-1_Welz_lane123s001218_AACJY7WM5_BeW43_Well_F6_23s001218-1-1_Welz_lane123s001218	72-2x55-2	BeW43	BeW43	AACJY7WM5	35	251.47	257.46	254.465	35.2542179287654
20230131_133313_Ol_HR_IPF2_2x_BQ_21C	A01	AAC2CVMHV_BeW96-7_96-8_96-9_23s001125-1-1_Welz_lane1BeWPool969A1_AAC2CVMHV_BeW96-7_96-8_96-9_23s001125-1-1_Welz_lane1BeWPool969A1	55-2x139-4	BeW44	Pool_96-9	AAC2CVMHV	21	71.76	77.77	74.765	0.957603235207341
20230131_133313_Ol_HR_IPF2_2x_BQ_21C	A02	AAC2CVMHV_BeW96-7_96-8_96-9_23s001125-1-1_Welz_lane1BeWPool969A2_AAC2CVMHV_BeW96-7_96-8_96-9_23s001125-1-1_Welz_lane1BeWPool969A2	55-2x139-4	BeW44	Pool_96-9	AAC2CVMHV	21	83.65	77.8	80.725	1.68179284149782
20230131_133313_Ol_HR_IPF2_2x_BQ_21C	A03	AAC2CVMHV_BeW96-7_96-8_96-9_23s001125-1-1_Welz_lane1BeWPool969A3_AAC2CVMHV_BeW96-7_96-8_96-9_23s001125-1-1_Welz_lane1BeWPool969A3	55-2x139-4	BeW44	Pool_96-9	AAC2CVMHV	21	83.72	77.84	80.78	1.27162195651004
20230131_133313_Ol_HR_IPF2_2x_BQ_21C	A04	AAC2CVMHV_BeW96-7_96-8_96-9_23s001125-1-1_Welz_lane1BeWPool969A4_AAC2CVMHV_BeW96-7_96-8_96-9_23s001125-1-1_Welz_lane1BeWPool969A4	55-2x139-4	BeW44	Pool_96-9	AAC2CVMHV	21	83.75	89.7	86.725	4.28737201528202
20230131_133313_Ol_HR_IPF2_2x_BQ_21C	A05	AAC2CVMHV_BeW96-7_96-8_96-9_23s001125-1-1_Welz_lane1BeWPool969A5_AAC2CVMHV_BeW96-7_96-8_96-9_23s001125-1-1_Welz_lane1BeWPool969A5	55-2x139-4	BeW44	Pool_96-9	AAC2CVMHV	21	89.74		89.74	4.96438933606774
20230131_133313_Ol_HR_IPF2_2x_BQ_21C	A06	AAC2CVMHV_BeW96-7_96-8_96-9_23s001125-1-1_Welz_lane1BeWPool969A6_AAC2CVMHV_BeW96-7_96-8_96-9_23s001125-1-1_Welz_lane1BeWPool969A6	55-2x139-4	BeW44	Pool_96-9	AAC2CVMHV	21	77.74	77.8	77.77	0.727396780023429
20230131_133313_Ol_HR_IPF2_2x_BQ_21C	A07	AAC2CVMHV_BeW96-7_96-8_96-9_23s001125-1-1_Welz_lane1BeWPool969A7_AAC2CVMHV_BeW96-7_96-8_96-9_23s001125-1-1_Welz_lane1BeWPool969A7	55-2x139-4	BeW44	Pool_96-9	AAC2CVMHV	21	89.7	89.66	89.68	2.53598992781285
20230131_133313_Ol_HR_IPF2_2x_BQ_21C	A08	AAC2CVMHV_BeW96-7_96-8_96-9_23s001125-1-1_Welz_lane1BeWPool969A8_AAC2CVMHV_BeW96-7_96-8_96-9_23s001125-1-1_Welz_lane1BeWPool969A8	55-2x139-4	BeW44	Pool_96-9	AAC2CVMHV	21	83.93	77.77	80.85	5.03335323223884
20230131_133313_Ol_HR_IPF2_2x_BQ_21C	A09	AAC2CVMHV_BeW96-7_96-8_96-9_23s001125-1-1_Welz_lane1BeWPool969A9_AAC2CVMHV_BeW96-7_96-8_96-9_23s001125-1-1_Welz_lane1BeWPool969A9	55-2x139-4	BeW44	Pool_96-9	AAC2CVMHV	21		77.77	77.77	0.0273900057366327
20230131_133313_Ol_HR_IPF2_2x_BQ_21C	A10	AAC2CVMHV_BeW96-7_96-8_96-9_23s001125-1-1_Welz_lane1BeWPool969A10_AAC2CVMHV_BeW96-7_96-8_96-9_23s001125-1-1_Welz_lane1BeWPool969A10	55-2x139-4	BeW44	Pool_96-9	AAC2CVMHV	21	89.77	83.65	86.71	4.38078359401191
20230131_133313_Ol_HR_IPF2_2x_BQ_21C	A11	AAC2CVMHV_BeW96-7_96-8_96-9_23s001125-1-1_Welz_lane1BeWPool969A11_AAC2CVMHV_BeW96-7_96-8_96-9_23s001125-1-1_Welz_lane1BeWPool969A11	55-2x139-4	BeW44	Pool_96-9	AAC2CVMHV	21	83.79	83.82	83.805	4.98762036619969
20230131_133313_Ol_HR_IPF2_2x_BQ_21C	A12	AAC2CVMHV_BeW96-7_96-8_96-9_23s001125-1-1_Welz_lane1BeWPool969A12_AAC2CVMHV_BeW96-7_96-8_96-9_23s001125-1-1_Welz_lane1BeWPool969A12	55-2x139-4	BeW44	Pool_96-9	AAC2CVMHV	21	83.86	83.86	83.86	0.776005806666993
20230131_133313_Ol_HR_IPF2_2x_BQ_21C	B01	AAC2CVMHV_BeW96-7_96-8_96-9_23s001125-1-1_Welz_lane1BeWPool969B1_AAC2CVMHV_BeW96-7_96-8_96-9_23s001125-1-1_Welz_lane1BeWPool969B1	55-2x139-4	BeW44	Pool_96-9	AAC2CVMHV	21	89.81	89.77	89.79	1.79422080206782
20230131_133313_Ol_HR_IPF2_2x_BQ_21C	B02	AAC2CVMHV_BeW96-7_96-8_96-9_23s001125-1-1_Welz_lane1BeWPool969B2_AAC2CVMHV_BeW96-7_96-8_96-9_23s001125-1-1_Welz_lane1BeWPool969B2	55-2x139-4	BeW44	Pool_96-9	AAC2CVMHV	21	89.81	89.81	89.81	0.768899247955806
20230131_133313_Ol_HR_IPF2_2x_BQ_21C	B03	AAC2CVMHV_BeW96-7_96-8_96-9_23s001125-1-1_Welz_lane1BeWPool969B3_AAC2CVMHV_BeW96-7_96-8_96-9_23s001125-1-1_Welz_lane1BeWPool969B3	55-2x139-4	BeW44	Pool_96-9	AAC2CVMHV	21	83.75	83.79	83.77	1.67773279914364
20230131_133313_Ol_HR_IPF2_2x_BQ_21C	B04	AAC2CVMHV_BeW96-7_96-8_96-9_23s001125-1-1_Welz_lane1BeWPool969B4_AAC2CVMHV_BeW96-7_96-8_96-9_23s001125-1-1_Welz_lane1BeWPool969B4	55-2x139-4	BeW44	Pool_96-9	AAC2CVMHV	21	89.74	89.7	89.72	0.107974344495591
20230131_133313_Ol_HR_IPF2_2x_BQ_21C	B05	AAC2CVMHV_BeW96-7_96-8_96-9_23s001125-1-1_Welz_lane1BeWPool969B5_AAC2CVMHV_BeW96-7_96-8_96-9_23s001125-1-1_Welz_lane1BeWPool969B5	55-2x139-4	BeW44	Pool_96-9	AAC2CVMHV	21	89.59	83.75	86.67	1.38696008807537
20230131_133313_Ol_HR_IPF2_2x_BQ_21C	B06	AAC2CVMHV_BeW96-7_96-8_96-9_23s001125-1-1_Welz_lane1BeWPool969B6_AAC2CVMHV_BeW96-7_96-8_96-9_23s001125-1-1_Welz_lane1BeWPool969B6	55-2x139-4	BeW44	Pool_96-9	AAC2CVMHV	21	77.77	83.68	80.725	2.60097830422875
20230131_133313_Ol_HR_IPF2_2x_BQ_21C	B07	AAC2CVMHV_BeW96-7_96-8_96-9_23s001125-1-1_Welz_lane1BeWPool969B7_AAC2CVMHV_BeW96-7_96-8_96-9_23s001125-1-1_Welz_lane1BeWPool969B7	55-2x139-4	BeW44	Pool_96-9	AAC2CVMHV	21	83.79	83.86	83.825	1.45186855199294
20230131_133313_Ol_HR_IPF2_2x_BQ_21C	B08	AAC2CVMHV_BeW96-7_96-8_96-9_23s001125-1-1_Welz_lane1BeWPool969B8_AAC2CVMHV_BeW96-7_96-8_96-9_23s001125-1-1_Welz_lane1BeWPool969B8	55-2x139-4	BeW44	Pool_96-9	AAC2CVMHV	21	95.68	95.76	95.72	0.720549404604138
20230131_133313_Ol_HR_IPF2_2x_BQ_21C	B09	AAC2CVMHV_BeW96-7_96-8_96-9_23s001125-1-1_Welz_lane1BeWPool969B9_AAC2CVMHV_BeW96-7_96-8_96-9_23s001125-1-1_Welz_lane1BeWPool969B9	55-2x139-4	BeW44	Pool_96-9	AAC2CVMHV	21	77.74	77.74	77.74	1.07280233763491
20230131_133313_Ol_HR_IPF2_2x_BQ_21C	B10	AAC2CVMHV_BeW96-7_96-8_96-9_23s001125-1-1_Welz_lane1BeWPool969B10_AAC2CVMHV_BeW96-7_96-8_96-9_23s001125-1-1_Welz_lane1BeWPool969B10	55-2x139-4	BeW44	Pool_96-9	AAC2CVMHV	21	89.7	89.74	89.72	1.68766271346176
20230131_133313_Ol_HR_IPF2_2x_BQ_21C	B11	AAC2CVMHV_BeW96-7_96-8_96-9_23s001125-1-1_Welz_lane1BeWPool969B11_AAC2CVMHV_BeW96-7_96-8_96-9_23s001125-1-1_Welz_lane1BeWPool969B11	55-2x139-4	BeW44	Pool_96-9	AAC2CVMHV	21	83.75	83.82	83.785	0.473117864149303
20230131_133313_Ol_HR_IPF2_2x_BQ_21C	B12	AAC2CVMHV_BeW96-7_96-8_96-9_23s001125-1-1_Welz_lane1BeWPool969B12_AAC2CVMHV_BeW96-7_96-8_96-9_23s001125-1-1_Welz_lane1BeWPool969B12	55-2x139-4	BeW44	Pool_96-9	AAC2CVMHV	21	77.84	83.65	80.745	1.53184830275248
20230131_133313_Ol_HR_IPF2_2x_BQ_21C	C01	AAC2CVMHV_BeW96-7_96-8_96-9_23s001125-1-1_Welz_lane1BeWPool969C1_AAC2CVMHV_BeW96-7_96-8_96-9_23s001125-1-1_Welz_lane1BeWPool969C1	55-2x139-4	BeW44	Pool_96-9	AAC2CVMHV	21	101.79	101.79	101.79	0.79517958584436
20230131_133313_Ol_HR_IPF2_2x_BQ_21C	C02	AAC2CVMHV_BeW96-7_96-8_96-9_23s001125-1-1_Welz_lane1BeWPool969C2_AAC2CVMHV_BeW96-7_96-8_96-9_23s001125-1-1_Welz_lane1BeWPool969C2	55-2x139-4	BeW44	Pool_96-9	AAC2CVMHV	21	77.8		77.8	1.49871008729749
20230131_133313_Ol_HR_IPF2_2x_BQ_21C	C03	AAC2CVMHV_BeW96-7_96-8_96-9_23s001125-1-1_Welz_lane1BeWPool969C3_AAC2CVMHV_BeW96-7_96-8_96-9_23s001125-1-1_Welz_lane1BeWPool969C3	55-2x139-4	BeW44	Pool_96-9	AAC2CVMHV	21	77.77	83.82	80.795	1.43501915722968
20230131_133313_Ol_HR_IPF2_2x_BQ_21C	C04	AAC2CVMHV_BeW96-7_96-8_96-9_23s001125-1-1_Welz_lane1BeWPool969C4_AAC2CVMHV_BeW96-7_96-8_96-9_23s001125-1-1_Welz_lane1BeWPool969C4	55-2x139-4	BeW44	Pool_96-9	AAC2CVMHV	21	83.72	83.75	83.735	0.866429670982729
20230131_133313_Ol_HR_IPF2_2x_BQ_21C	C05	AAC2CVMHV_BeW96-7_96-8_96-9_23s001125-1-1_Welz_lane1BeWPool969C5_AAC2CVMHV_BeW96-7_96-8_96-9_23s001125-1-1_Welz_lane1BeWPool969C5	55-2x139-4	BeW44	Pool_96-9	AAC2CVMHV	21		89.81	89.81	0.821961892036096
20230131_133313_Ol_HR_IPF2_2x_BQ_21C	C06	AAC2CVMHV_BeW96-7_96-8_96-9_23s001125-1-1_Welz_lane1BeWPool969C6_AAC2CVMHV_BeW96-7_96-8_96-9_23s001125-1-1_Welz_lane1BeWPool969C6	55-2x139-4	BeW44	Pool_96-9	AAC2CVMHV	21	83.72	83.79	83.755	0.776199182951752
20230131_133313_Ol_HR_IPF2_2x_BQ_21C	C07	AAC2CVMHV_BeW96-7_96-8_96-9_23s001125-1-1_Welz_lane1BeWPool969C7_AAC2CVMHV_BeW96-7_96-8_96-9_23s001125-1-1_Welz_lane1BeWPool969C7	55-2x139-4	BeW44	Pool_96-9	AAC2CVMHV	21	89.77	89.77	89.77	2.16121816798382
20230131_133313_Ol_HR_IPF2_2x_BQ_21C	C08	AAC2CVMHV_BeW96-7_96-8_96-9_23s001125-1-1_Welz_lane1BeWPool969C8_AAC2CVMHV_BeW96-7_96-8_96-9_23s001125-1-1_Welz_lane1BeWPool969C8	55-2x139-4	BeW44	Pool_96-9	AAC2CVMHV	21	89.81	89.77	89.79	1.38708074492666
20230131_133313_Ol_HR_IPF2_2x_BQ_21C	C09	AAC2CVMHV_BeW96-7_96-8_96-9_23s001125-1-1_Welz_lane1BeWPool969C9_AAC2CVMHV_BeW96-7_96-8_96-9_23s001125-1-1_Welz_lane1BeWPool969C9	55-2x139-4	BeW44	Pool_96-9	AAC2CVMHV	21	89.81	89.74	89.775	1.90633369141173
20230131_133313_Ol_HR_IPF2_2x_BQ_21C	C10	AAC2CVMHV_BeW96-7_96-8_96-9_23s001125-1-1_Welz_lane1BeWPool969C10_AAC2CVMHV_BeW96-7_96-8_96-9_23s001125-1-1_Welz_lane1BeWPool969C10	55-2x139-4	BeW44	Pool_96-9	AAC2CVMHV	21	83.58	83.82	83.7	1.62609175125861
20230131_133313_Ol_HR_IPF2_2x_BQ_21C	C11	AAC2CVMHV_BeW96-7_96-8_96-9_23s001125-1-1_Welz_lane1BeWPool969C11_AAC2CVMHV_BeW96-7_96-8_96-9_23s001125-1-1_Welz_lane1BeWPool969C11	55-2x139-4	BeW44	Pool_96-9	AAC2CVMHV	21				1.36932643808316
20230131_133313_Ol_HR_IPF2_2x_BQ_21C	C12	AAC2CVMHV_BeW96-7_96-8_96-9_23s001125-1-1_Welz_lane1BeWPool969C12_AAC2CVMHV_BeW96-7_96-8_96-9_23s001125-1-1_Welz_lane1BeWPool969C12	55-2x139-4	BeW44	Pool_96-9	AAC2CVMHV	21	95.72	95.88	95.8	2.42383417297925
20230131_133313_Ol_HR_IPF2_2x_BQ_21C	D01	AAC2CVMHV_BeW96-7_96-8_96-9_23s001125-1-1_Welz_lane1BeWPool969D1_AAC2CVMHV_BeW96-7_96-8_96-9_23s001125-1-1_Welz_lane1BeWPool969D1	55-2x139-4	BeW44	Pool_96-9	AAC2CVMHV	21	77.87	83.75	80.81	0.611703629837951
20230131_133313_Ol_HR_IPF2_2x_BQ_21C	D02	AAC2CVMHV_BeW96-7_96-8_96-9_23s001125-1-1_Welz_lane1BeWPool969D2_AAC2CVMHV_BeW96-7_96-8_96-9_23s001125-1-1_Welz_lane1BeWPool969D2	55-2x139-4	BeW44	Pool_96-9	AAC2CVMHV	21		83.72	83.72	0.872906186691323
20230131_133313_Ol_HR_IPF2_2x_BQ_21C	D03	AAC2CVMHV_BeW96-7_96-8_96-9_23s001125-1-1_Welz_lane1BeWPool969D3_AAC2CVMHV_BeW96-7_96-8_96-9_23s001125-1-1_Welz_lane1BeWPool969D3	55-2x139-4	BeW44	Pool_96-9	AAC2CVMHV	21	95.68	95.64	95.66	1.64554244980956
20230131_133313_Ol_HR_IPF2_2x_BQ_21C	D04	AAC2CVMHV_BeW96-7_96-8_96-9_23s001125-1-1_Welz_lane1BeWPool969D4_AAC2CVMHV_BeW96-7_96-8_96-9_23s001125-1-1_Welz_lane1BeWPool969D4	55-2x139-4	BeW44	Pool_96-9	AAC2CVMHV	21	89.85	89.66	89.755	0.0302093683751771
20230131_133313_Ol_HR_IPF2_2x_BQ_21C	D05	AAC2CVMHV_BeW96-7_96-8_96-9_23s001125-1-1_Welz_lane1BeWPool969D5_AAC2CVMHV_BeW96-7_96-8_96-9_23s001125-1-1_Welz_lane1BeWPool969D5	55-2x139-4	BeW44	Pool_96-9	AAC2CVMHV	21	89.89	89.74	89.815	0.797915341364903
20230131_133313_Ol_HR_IPF2_2x_BQ_21C	D06	AAC2CVMHV_BeW96-7_96-8_96-9_23s001125-1-1_Welz_lane1BeWPool969D6_AAC2CVMHV_BeW96-7_96-8_96-9_23s001125-1-1_Welz_lane1BeWPool969D6	55-2x139-4	BeW44	Pool_96-9	AAC2CVMHV	21	77.74	77.84	77.79	3.04979513715357
20230131_133313_Ol_HR_IPF2_2x_BQ_21C	D07	AAC2CVMHV_BeW96-7_96-8_96-9_23s001125-1-1_Welz_lane1BeWPool969D7_AAC2CVMHV_BeW96-7_96-8_96-9_23s001125-1-1_Welz_lane1BeWPool969D7	55-2x139-4	BeW44	Pool_96-9	AAC2CVMHV	21	83.75	83.79	83.77	2.29424949122553
20230131_133313_Ol_HR_IPF2_2x_BQ_21C	D08	AAC2CVMHV_BeW96-7_96-8_96-9_23s001125-1-1_Welz_lane1BeWPool969D8_AAC2CVMHV_BeW96-7_96-8_96-9_23s001125-1-1_Welz_lane1BeWPool969D8	55-2x139-4	BeW44	Pool_96-9	AAC2CVMHV	21	77.77	77.71	77.74	2.18268146019631
20230131_133313_Ol_HR_IPF2_2x_BQ_21C	D09	AAC2CVMHV_BeW96-7_96-8_96-9_23s001125-1-1_Welz_lane1BeWPool969D9_AAC2CVMHV_BeW96-7_96-8_96-9_23s001125-1-1_Welz_lane1BeWPool969D9	55-2x139-4	BeW44	Pool_96-9	AAC2CVMHV	21	83.79	83.75	83.77	1.66963192455033
20230131_133313_Ol_HR_IPF2_2x_BQ_21C	D10	AAC2CVMHV_BeW96-7_96-8_96-9_23s001125-1-1_Welz_lane1BeWPool969D10_AAC2CVMHV_BeW96-7_96-8_96-9_23s001125-1-1_Welz_lane1BeWPool969D10	72-2x55-2	BeW44	Pool_96-9	AAC2CVMHV	21	89.77	89.77	89.77	1.09513418697902
20230131_133313_Ol_HR_IPF2_2x_BQ_21C	D11	AAC2CVMHV_BeW96-7_96-8_96-9_23s001125-1-1_Welz_lane1BeWPool969D11_AAC2CVMHV_BeW96-7_96-8_96-9_23s001125-1-1_Welz_lane1BeWPool969D11	72-2x55-2	BeW44	Pool_96-9	AAC2CVMHV	21	89.85	89.81	89.83	1.14058893888741
20230131_133313_Ol_HR_IPF2_2x_BQ_21C	D12	AAC2CVMHV_BeW96-7_96-8_96-9_23s001125-1-1_Welz_lane1BeWPool969D12_AAC2CVMHV_BeW96-7_96-8_96-9_23s001125-1-1_Welz_lane1BeWPool969D12	72-2x55-2	BeW44	Pool_96-9	AAC2CVMHV	21	95.72	95.8	95.76	1.73058195905334
20230131_133313_Ol_HR_IPF2_2x_BQ_21C	E01	AAC2CVMHV_BeW96-7_96-8_96-9_23s001125-1-1_Welz_lane1BeWPool969E1_AAC2CVMHV_BeW96-7_96-8_96-9_23s001125-1-1_Welz_lane1BeWPool969E1	72-2x55-2	BeW44	Pool_96-9	AAC2CVMHV	21	101.83	101.74	101.785	1.81054903067375
20230131_133313_Ol_HR_IPF2_2x_BQ_21C	E02	AAC2CVMHV_BeW96-7_96-8_96-9_23s001125-1-1_Welz_lane1BeWPool969E2_AAC2CVMHV_BeW96-7_96-8_96-9_23s001125-1-1_Welz_lane1BeWPool969E2	72-2x55-2	BeW44	Pool_96-9	AAC2CVMHV	21	89.77	89.77	89.77	1.11328055808898
20230131_133313_Ol_HR_IPF2_2x_BQ_21C	E03	AAC2CVMHV_BeW96-7_96-8_96-9_23s001125-1-1_Welz_lane1BeWPool969E3_AAC2CVMHV_BeW96-7_96-8_96-9_23s001125-1-1_Welz_lane1BeWPool969E3	72-2x55-2	BeW44	Pool_96-9	AAC2CVMHV	21	95.6	89.77	92.685	1.23525362308001
20230131_133313_Ol_HR_IPF2_2x_BQ_21C	E04	AAC2CVMHV_BeW96-7_96-8_96-9_23s001125-1-1_Welz_lane1BeWPool969E4_AAC2CVMHV_BeW96-7_96-8_96-9_23s001125-1-1_Welz_lane1BeWPool969E4	72-2x55-2	BeW44	Pool_96-9	AAC2CVMHV	21		89.74	89.74	0.0133498937848612
20230131_133313_Ol_HR_IPF2_2x_BQ_21C	E05	AAC2CVMHV_BeW96-7_96-8_96-9_23s001125-1-1_Welz_lane1BeWPool969E5_AAC2CVMHV_BeW96-7_96-8_96-9_23s001125-1-1_Welz_lane1BeWPool969E5	72-2x55-2	BeW44	Pool_96-9	AAC2CVMHV	21	89.74	89.77	89.755	1.02464575885753
20230131_133313_Ol_HR_IPF2_2x_BQ_21C	E06	AAC2CVMHV_BeW96-7_96-8_96-9_23s001125-1-1_Welz_lane1BeWPool969E6_AAC2CVMHV_BeW96-7_96-8_96-9_23s001125-1-1_Welz_lane1BeWPool969E6	72-2x55-2	BeW44	Pool_96-9	AAC2CVMHV	21	101.87	101.66	101.765	0.832813443672551
20230131_133313_Ol_HR_IPF2_2x_BQ_21C	E07	AAC2CVMHV_BeW96-7_96-8_96-9_23s001125-1-1_Welz_lane1BeWPool969E7_AAC2CVMHV_BeW96-7_96-8_96-9_23s001125-1-1_Welz_lane1BeWPool969E7	72-2x55-2	BeW44	Pool_96-9	AAC2CVMHV	21	89.74	89.77	89.755	0.878460259948754
20230131_133313_Ol_HR_IPF2_2x_BQ_21C	E08	AAC2CVMHV_BeW96-7_96-8_96-9_23s001125-1-1_Welz_lane1BeWPool969E8_AAC2CVMHV_BeW96-7_96-8_96-9_23s001125-1-1_Welz_lane1BeWPool969E8	72-2x55-2	BeW44	Pool_96-9	AAC2CVMHV	21	83.79	86.855	85.3225	0.246668913464068
20230131_133313_Ol_HR_IPF2_2x_BQ_21C	E09	AAC2CVMHV_BeW96-7_96-8_96-9_23s001125-1-1_Welz_lane1BeWPool969E9_AAC2CVMHV_BeW96-7_96-8_96-9_23s001125-1-1_Welz_lane1BeWPool969E9	72-2x55-2	BeW44	Pool_96-9	AAC2CVMHV	21	101.74	95.6	98.67	0.48445791071557
20230131_133313_Ol_HR_IPF2_2x_BQ_21C	E10	AAC2CVMHV_BeW96-7_96-8_96-9_23s001125-1-1_Welz_lane1BeWPool969E10_AAC2CVMHV_BeW96-7_96-8_96-9_23s001125-1-1_Welz_lane1BeWPool969E10	72-2x55-2	BeW44	Pool_96-9	AAC2CVMHV	21	95.68		95.68	0.35639276799887
20230131_133313_Ol_HR_IPF2_2x_BQ_21C	E11	AAC2CVMHV_BeW96-7_96-8_96-9_23s001125-1-1_Welz_lane1BeWPool969E11_AAC2CVMHV_BeW96-7_96-8_96-9_23s001125-1-1_Welz_lane1BeWPool969E11	72-2x55-2	BeW44	Pool_96-9	AAC2CVMHV	21	89.81	89.77	89.79	0.535044163756159
20230131_133313_Ol_HR_IPF2_2x_BQ_21C	E12	AAC2CVMHV_BeW96-7_96-8_96-9_23s001125-1-1_Welz_lane1BeWPool969E12_AAC2CVMHV_BeW96-7_96-8_96-9_23s001125-1-1_Welz_lane1BeWPool969E12	72-2x55-2	BeW44	Pool_96-9	AAC2CVMHV	21	95.68	89.89	92.785	1.32993454888609
20230131_133313_Ol_HR_IPF2_2x_BQ_21C	F01	AAC2CVMHV_BeW96-7_96-8_96-9_23s001125-1-1_Welz_lane1BeWPool969F1_AAC2CVMHV_BeW96-7_96-8_96-9_23s001125-1-1_Welz_lane1BeWPool969F1	72-2x55-2	BeW44	Pool_96-9	AAC2CVMHV	21	95.64	95.72	95.68	1.72416394421423
20230131_133313_Ol_HR_IPF2_2x_BQ_21C	F02	AAC2CVMHV_BeW96-7_96-8_96-9_23s001125-1-1_Welz_lane1BeWPool969F2_AAC2CVMHV_BeW96-7_96-8_96-9_23s001125-1-1_Welz_lane1BeWPool969F2	72-2x55-2	BeW44	Pool_96-9	AAC2CVMHV	21	101.66	101.74	101.7	0.628617303082071
20230131_133313_Ol_HR_IPF2_2x_BQ_21C	F03	AAC2CVMHV_BeW96-7_96-8_96-9_23s001125-1-1_Welz_lane1BeWPool969F3_AAC2CVMHV_BeW96-7_96-8_96-9_23s001125-1-1_Welz_lane1BeWPool969F3	72-2x55-2	BeW44	Pool_96-9	AAC2CVMHV	21	95.76	95.72	95.74	0.896423656109204
20230131_133313_Ol_HR_IPF2_2x_BQ_21C	F04	AAC2CVMHV_BeW96-7_96-8_96-9_23s001125-1-1_Welz_lane1BeWPool969F4_AAC2CVMHV_BeW96-7_96-8_96-9_23s001125-1-1_Welz_lane1BeWPool969F4	72-2x55-2	BeW44	Pool_96-9	AAC2CVMHV	21	89.77	89.59	89.68	0.0144989722717867
20230131_133313_Ol_HR_IPF2_2x_BQ_21C	F05	AAC2CVMHV_BeW96-7_96-8_96-9_23s001125-1-1_Welz_lane1BeWPool969F5_AAC2CVMHV_BeW96-7_96-8_96-9_23s001125-1-1_Welz_lane1BeWPool969F5	72-2x55-2	BeW44	Pool_96-9	AAC2CVMHV	21	95.72	95.76	95.74	0.8021361705157
20230131_133313_Ol_HR_IPF2_2x_BQ_21C	F06	AAC2CVMHV_BeW96-7_96-8_96-9_23s001125-1-1_Welz_lane1BeWPool969F6_AAC2CVMHV_BeW96-7_96-8_96-9_23s001125-1-1_Welz_lane1BeWPool969F6	72-2x55-2	BeW44	Pool_96-9	AAC2CVMHV	21	101.74	101.79	101.765	0.682118141044155
20230131_133313_Ol_HR_IPF2_2x_BQ_21C	F07	AAC2CVMHV_BeW96-7_96-8_96-9_23s001125-1-1_Welz_lane1BeWPool969F7_AAC2CVMHV_BeW96-7_96-8_96-9_23s001125-1-1_Welz_lane1BeWPool969F7	72-2x55-2	BeW44	Pool_96-9	AAC2CVMHV	21	89.74	89.89	89.815	2.36431343724511
20230131_133313_Ol_HR_IPF2_2x_BQ_21C	F08	AAC2CVMHV_BeW96-7_96-8_96-9_23s001125-1-1_Welz_lane1BeWPool969F8_AAC2CVMHV_BeW96-7_96-8_96-9_23s001125-1-1_Welz_lane1BeWPool969F8	72-2x55-2	BeW44	Pool_96-9	AAC2CVMHV	21	89.77	89.7	89.735	1.57056132874392
20230131_133313_Ol_HR_IPF2_2x_BQ_21C	F09	AAC2CVMHV_BeW96-7_96-8_96-9_23s001125-1-1_Welz_lane1BeWPool969F9_AAC2CVMHV_BeW96-7_96-8_96-9_23s001125-1-1_Welz_lane1BeWPool969F9	72-2x55-2	BeW44	Pool_96-9	AAC2CVMHV	21	95.8	95.84	95.82	1.15507333702893
20230131_133313_Ol_HR_IPF2_2x_BQ_21C	F10	AAC2CVMHV_BeW96-7_96-8_96-9_23s001125-1-1_Welz_lane1BeWPool969F10_AAC2CVMHV_BeW96-7_96-8_96-9_23s001125-1-1_Welz_lane1BeWPool969F10	72-2x55-2	BeW44	Pool_96-9	AAC2CVMHV	21	95.84	95.72	95.78	1.60797891236424
20230131_133313_Ol_HR_IPF2_2x_BQ_21C	F11	AAC2CVMHV_BeW96-7_96-8_96-9_23s001125-1-1_Welz_lane1BeWPool969F11_AAC2CVMHV_BeW96-7_96-8_96-9_23s001125-1-1_Welz_lane1BeWPool969F11	72-2x55-2	BeW44	Pool_96-9	AAC2CVMHV	21	89.81	89.85	89.83	0.320107703830764
20230131_133313_Ol_HR_IPF2_2x_BQ_21C	F12	AAC2CVMHV_BeW96-7_96-8_96-9_23s001125-1-1_Welz_lane1BeWPool969F12_AAC2CVMHV_BeW96-7_96-8_96-9_23s001125-1-1_Welz_lane1BeWPool969F12	72-2x55-2	BeW44	Pool_96-9	AAC2CVMHV	21	89.74	89.66	89.7	0.804738782133362
20230131_133313_Ol_HR_IPF2_2x_BQ_21C	G01	AAC2CVMHV_BeW96-7_96-8_96-9_23s001125-1-1_Welz_lane1BeWPool969G1_AAC2CVMHV_BeW96-7_96-8_96-9_23s001125-1-1_Welz_lane1BeWPool969G1	72-2x55-2	BeW44	Pool_96-9	AAC2CVMHV	21	101.74	101.66	101.7	0.791561237179472
20230131_133313_Ol_HR_IPF2_2x_BQ_21C	G02	AAC2CVMHV_BeW96-7_96-8_96-9_23s001125-1-1_Welz_lane1BeWPool969G2_AAC2CVMHV_BeW96-7_96-8_96-9_23s001125-1-1_Welz_lane1BeWPool969G2	72-2x55-2	BeW44	Pool_96-9	AAC2CVMHV	21	95.64	95.6	95.62	1.48263708307314
20230131_133313_Ol_HR_IPF2_2x_BQ_21C	G03	AAC2CVMHV_BeW96-7_96-8_96-9_23s001125-1-1_Welz_lane1BeWPool969G3_AAC2CVMHV_BeW96-7_96-8_96-9_23s001125-1-1_Welz_lane1BeWPool969G3	72-2x55-2	BeW44	Pool_96-9	AAC2CVMHV	21	89.7	89.77	89.735	1.03409619818568
20230131_133313_Ol_HR_IPF2_2x_BQ_21C	G04	AAC2CVMHV_BeW96-7_96-8_96-9_23s001125-1-1_Welz_lane1BeWPool969G4_AAC2CVMHV_BeW96-7_96-8_96-9_23s001125-1-1_Welz_lane1BeWPool969G4	72-2x55-2	BeW44	Pool_96-9	AAC2CVMHV	21	95.68	95.8	95.74	1.0255161701106
20230131_133313_Ol_HR_IPF2_2x_BQ_21C	G05	AAC2CVMHV_BeW96-7_96-8_96-9_23s001125-1-1_Welz_lane1BeWPool969G5_AAC2CVMHV_BeW96-7_96-8_96-9_23s001125-1-1_Welz_lane1BeWPool969G5	72-2x55-2	BeW44	Pool_96-9	AAC2CVMHV	21	95.8	89.74	92.77	1.22010716462337
20230131_133313_Ol_HR_IPF2_2x_BQ_21C	G06	AAC2CVMHV_BeW96-7_96-8_96-9_23s001125-1-1_Welz_lane1BeWPool969G6_AAC2CVMHV_BeW96-7_96-8_96-9_23s001125-1-1_Welz_lane1BeWPool969G6	72-2x55-2	BeW44	Pool_96-9	AAC2CVMHV	21	95.84	101.62	98.73	1.65791977311025
20230131_133313_Ol_HR_IPF2_2x_BQ_21C	G07	AAC2CVMHV_BeW96-7_96-8_96-9_23s001125-1-1_Welz_lane1BeWPool969G7_AAC2CVMHV_BeW96-7_96-8_96-9_23s001125-1-1_Welz_lane1BeWPool969G7	72-2x55-2	BeW44	Pool_96-9	AAC2CVMHV	21	95.72	95.68	95.7	0.834995771867436
20230131_133313_Ol_HR_IPF2_2x_BQ_21C	G08	AAC2CVMHV_BeW96-7_96-8_96-9_23s001125-1-1_Welz_lane1BeWPool969G8_AAC2CVMHV_BeW96-7_96-8_96-9_23s001125-1-1_Welz_lane1BeWPool969G8	72-2x55-2	BeW44	Pool_96-9	AAC2CVMHV	21	101.7	101.74	101.72	1.89037618083491
20230131_133313_Ol_HR_IPF2_2x_BQ_21C	G09	AAC2CVMHV_BeW96-7_96-8_96-9_23s001125-1-1_Welz_lane1BeWPool969G9_AAC2CVMHV_BeW96-7_96-8_96-9_23s001125-1-1_Welz_lane1BeWPool969G9	72-2x55-2	BeW44	Pool_96-9	AAC2CVMHV	21	83.75	83.72	83.735	1.56446088499339
20230131_133313_Ol_HR_IPF2_2x_BQ_21C	G10	AAC2CVMHV_BeW96-7_96-8_96-9_23s001125-1-1_Welz_lane1BeWPool969G10_AAC2CVMHV_BeW96-7_96-8_96-9_23s001125-1-1_Welz_lane1BeWPool969G10	72-2x55-2	BeW44	Pool_96-9	AAC2CVMHV	21		95.76	95.76	0.791667566480935
20230131_133313_Ol_HR_IPF2_2x_BQ_21C	G11	AAC2CVMHV_BeW96-7_96-8_96-9_23s001125-1-1_Welz_lane1BeWPool969G11_AAC2CVMHV_BeW96-7_96-8_96-9_23s001125-1-1_Welz_lane1BeWPool969G11	72-2x55-2	BeW44	Pool_96-9	AAC2CVMHV	21	95.8		95.8	1.19745942121015
20230131_144436_Ol_HR_IPF2_2x_BQ_28C	A01	AAC2CVMHV_BeW96-7_96-8_96-9_23s001125-1-1_Welz_lane1BeWPool969A1_AAC2CVMHV_BeW96-7_96-8_96-9_23s001125-1-1_Welz_lane1BeWPool969A1	55-2x139-4	BeW44	Pool_96-9	AAC2CVMHV	28	143.46	143.64	143.55	0.957603235207341
20230131_144436_Ol_HR_IPF2_2x_BQ_28C	A02	AAC2CVMHV_BeW96-7_96-8_96-9_23s001125-1-1_Welz_lane1BeWPool969A2_AAC2CVMHV_BeW96-7_96-8_96-9_23s001125-1-1_Welz_lane1BeWPool969A2	55-2x139-4	BeW44	Pool_96-9	AAC2CVMHV	28	155.61	155.54	155.575	1.68179284149782
20230131_144436_Ol_HR_IPF2_2x_BQ_28C	A03	AAC2CVMHV_BeW96-7_96-8_96-9_23s001125-1-1_Welz_lane1BeWPool969A3_AAC2CVMHV_BeW96-7_96-8_96-9_23s001125-1-1_Welz_lane1BeWPool969A3	55-2x139-4	BeW44	Pool_96-9	AAC2CVMHV	28	161.73	161.59	161.66	1.27162195651004
20230131_144436_Ol_HR_IPF2_2x_BQ_28C	A04	AAC2CVMHV_BeW96-7_96-8_96-9_23s001125-1-1_Welz_lane1BeWPool969A4_AAC2CVMHV_BeW96-7_96-8_96-9_23s001125-1-1_Welz_lane1BeWPool969A4	55-2x139-4	BeW44	Pool_96-9	AAC2CVMHV	28	173.56	173.64	173.6	4.28737201528202
20230131_144436_Ol_HR_IPF2_2x_BQ_28C	A05	AAC2CVMHV_BeW96-7_96-8_96-9_23s001125-1-1_Welz_lane1BeWPool969A5_AAC2CVMHV_BeW96-7_96-8_96-9_23s001125-1-1_Welz_lane1BeWPool969A5	55-2x139-4	BeW44	Pool_96-9	AAC2CVMHV	28	167.51	167.37	167.44	4.96438933606774
20230131_144436_Ol_HR_IPF2_2x_BQ_28C	A06	AAC2CVMHV_BeW96-7_96-8_96-9_23s001125-1-1_Welz_lane1BeWPool969A6_AAC2CVMHV_BeW96-7_96-8_96-9_23s001125-1-1_Welz_lane1BeWPool969A6	55-2x139-4	BeW44	Pool_96-9	AAC2CVMHV	28	137.65	137.6	137.625	0.727396780023429
20230131_144436_Ol_HR_IPF2_2x_BQ_28C	A07	AAC2CVMHV_BeW96-7_96-8_96-9_23s001125-1-1_Welz_lane1BeWPool969A7_AAC2CVMHV_BeW96-7_96-8_96-9_23s001125-1-1_Welz_lane1BeWPool969A7	55-2x139-4	BeW44	Pool_96-9	AAC2CVMHV	28	167.51	167.79	167.65	2.53598992781285
20230131_144436_Ol_HR_IPF2_2x_BQ_28C	A08	AAC2CVMHV_BeW96-7_96-8_96-9_23s001125-1-1_Welz_lane1BeWPool969A8_AAC2CVMHV_BeW96-7_96-8_96-9_23s001125-1-1_Welz_lane1BeWPool969A8	55-2x139-4	BeW44	Pool_96-9	AAC2CVMHV	28	155.67	161.53	158.6	5.03335323223884
20230131_144436_Ol_HR_IPF2_2x_BQ_28C	A09	AAC2CVMHV_BeW96-7_96-8_96-9_23s001125-1-1_Welz_lane1BeWPool969A9_AAC2CVMHV_BeW96-7_96-8_96-9_23s001125-1-1_Welz_lane1BeWPool969A9	55-2x139-4	BeW44	Pool_96-9	AAC2CVMHV	28	155.48	155.67	155.575	0.0273900057366327
20230131_144436_Ol_HR_IPF2_2x_BQ_28C	A10	AAC2CVMHV_BeW96-7_96-8_96-9_23s001125-1-1_Welz_lane1BeWPool969A10_AAC2CVMHV_BeW96-7_96-8_96-9_23s001125-1-1_Welz_lane1BeWPool969A10	55-2x139-4	BeW44	Pool_96-9	AAC2CVMHV	28	173.56		173.56	4.38078359401191
20230131_144436_Ol_HR_IPF2_2x_BQ_28C	A11	AAC2CVMHV_BeW96-7_96-8_96-9_23s001125-1-1_Welz_lane1BeWPool969A11_AAC2CVMHV_BeW96-7_96-8_96-9_23s001125-1-1_Welz_lane1BeWPool969A11	55-2x139-4	BeW44	Pool_96-9	AAC2CVMHV	28	161.59	161.66	161.625	4.98762036619969
20230131_144436_Ol_HR_IPF2_2x_BQ_28C	A12	AAC2CVMHV_BeW96-7_96-8_96-9_23s001125-1-1_Welz_lane1BeWPool969A12_AAC2CVMHV_BeW96-7_96-8_96-9_23s001125-1-1_Welz_lane1BeWPool969A12	55-2x139-4	BeW44	Pool_96-9	AAC2CVMHV	28	155.48	155.67	155.575	0.776005806666993
20230131_144436_Ol_HR_IPF2_2x_BQ_28C	B01	AAC2CVMHV_BeW96-7_96-8_96-9_23s001125-1-1_Welz_lane1BeWPool969B1_AAC2CVMHV_BeW96-7_96-8_96-9_23s001125-1-1_Welz_lane1BeWPool969B1	55-2x139-4	BeW44	Pool_96-9	AAC2CVMHV	28	149.56	155.74	152.65	1.79422080206782
20230131_144436_Ol_HR_IPF2_2x_BQ_28C	B02	AAC2CVMHV_BeW96-7_96-8_96-9_23s001125-1-1_Welz_lane1BeWPool969B2_AAC2CVMHV_BeW96-7_96-8_96-9_23s001125-1-1_Welz_lane1BeWPool969B2	55-2x139-4	BeW44	Pool_96-9	AAC2CVMHV	28	149.56	149.62	149.59	0.768899247955806
20230131_144436_Ol_HR_IPF2_2x_BQ_28C	B03	AAC2CVMHV_BeW96-7_96-8_96-9_23s001125-1-1_Welz_lane1BeWPool969B3_AAC2CVMHV_BeW96-7_96-8_96-9_23s001125-1-1_Welz_lane1BeWPool969B3	55-2x139-4	BeW44	Pool_96-9	AAC2CVMHV	28	161.66	167.65	164.655	1.67773279914364
20230131_144436_Ol_HR_IPF2_2x_BQ_28C	B04	AAC2CVMHV_BeW96-7_96-8_96-9_23s001125-1-1_Welz_lane1BeWPool969B4_AAC2CVMHV_BeW96-7_96-8_96-9_23s001125-1-1_Welz_lane1BeWPool969B4	55-2x139-4	BeW44	Pool_96-9	AAC2CVMHV	28	179.55	179.55	179.55	0.107974344495591
20230131_144436_Ol_HR_IPF2_2x_BQ_28C	B05	AAC2CVMHV_BeW96-7_96-8_96-9_23s001125-1-1_Welz_lane1BeWPool969B5_AAC2CVMHV_BeW96-7_96-8_96-9_23s001125-1-1_Welz_lane1BeWPool969B5	55-2x139-4	BeW44	Pool_96-9	AAC2CVMHV	28	155.48	161.39	158.435	1.38696008807537
20230131_144436_Ol_HR_IPF2_2x_BQ_28C	B06	AAC2CVMHV_BeW96-7_96-8_96-9_23s001125-1-1_Welz_lane1BeWPool969B6_AAC2CVMHV_BeW96-7_96-8_96-9_23s001125-1-1_Welz_lane1BeWPool969B6	55-2x139-4	BeW44	Pool_96-9	AAC2CVMHV	28	161.53	161.73	161.63	2.60097830422875
20230131_144436_Ol_HR_IPF2_2x_BQ_28C	B07	AAC2CVMHV_BeW96-7_96-8_96-9_23s001125-1-1_Welz_lane1BeWPool969B7_AAC2CVMHV_BeW96-7_96-8_96-9_23s001125-1-1_Welz_lane1BeWPool969B7	55-2x139-4	BeW44	Pool_96-9	AAC2CVMHV	28		161.59	161.59	1.45186855199294
20230131_144436_Ol_HR_IPF2_2x_BQ_28C	B08	AAC2CVMHV_BeW96-7_96-8_96-9_23s001125-1-1_Welz_lane1BeWPool969B8_AAC2CVMHV_BeW96-7_96-8_96-9_23s001125-1-1_Welz_lane1BeWPool969B8	55-2x139-4	BeW44	Pool_96-9	AAC2CVMHV	28	167.65	167.51	167.58	0.720549404604138
20230131_144436_Ol_HR_IPF2_2x_BQ_28C	B09	AAC2CVMHV_BeW96-7_96-8_96-9_23s001125-1-1_Welz_lane1BeWPool969B9_AAC2CVMHV_BeW96-7_96-8_96-9_23s001125-1-1_Welz_lane1BeWPool969B9	55-2x139-4	BeW44	Pool_96-9	AAC2CVMHV	28	155.54	161.66	158.6	1.07280233763491
20230131_144436_Ol_HR_IPF2_2x_BQ_28C	B10	AAC2CVMHV_BeW96-7_96-8_96-9_23s001125-1-1_Welz_lane1BeWPool969B10_AAC2CVMHV_BeW96-7_96-8_96-9_23s001125-1-1_Welz_lane1BeWPool969B10	55-2x139-4	BeW44	Pool_96-9	AAC2CVMHV	28	167.51	161.66	164.585	1.68766271346176
20230131_144436_Ol_HR_IPF2_2x_BQ_28C	B11	AAC2CVMHV_BeW96-7_96-8_96-9_23s001125-1-1_Welz_lane1BeWPool969B11_AAC2CVMHV_BeW96-7_96-8_96-9_23s001125-1-1_Welz_lane1BeWPool969B11	55-2x139-4	BeW44	Pool_96-9	AAC2CVMHV	28	167.51	167.65	167.58	0.473117864149303
20230131_144436_Ol_HR_IPF2_2x_BQ_28C	B12	AAC2CVMHV_BeW96-7_96-8_96-9_23s001125-1-1_Welz_lane1BeWPool969B12_AAC2CVMHV_BeW96-7_96-8_96-9_23s001125-1-1_Welz_lane1BeWPool969B12	55-2x139-4	BeW44	Pool_96-9	AAC2CVMHV	28	155.67	155.48	155.575	1.53184830275248
20230131_144436_Ol_HR_IPF2_2x_BQ_28C	C01	AAC2CVMHV_BeW96-7_96-8_96-9_23s001125-1-1_Welz_lane1BeWPool969C1_AAC2CVMHV_BeW96-7_96-8_96-9_23s001125-1-1_Welz_lane1BeWPool969C1	55-2x139-4	BeW44	Pool_96-9	AAC2CVMHV	28	179.4	173.71	176.555	0.79517958584436
20230131_144436_Ol_HR_IPF2_2x_BQ_28C	C02	AAC2CVMHV_BeW96-7_96-8_96-9_23s001125-1-1_Welz_lane1BeWPool969C2_AAC2CVMHV_BeW96-7_96-8_96-9_23s001125-1-1_Welz_lane1BeWPool969C2	55-2x139-4	BeW44	Pool_96-9	AAC2CVMHV	28	155.74		155.74	1.49871008729749
20230131_144436_Ol_HR_IPF2_2x_BQ_28C	C03	AAC2CVMHV_BeW96-7_96-8_96-9_23s001125-1-1_Welz_lane1BeWPool969C3_AAC2CVMHV_BeW96-7_96-8_96-9_23s001125-1-1_Welz_lane1BeWPool969C3	55-2x139-4	BeW44	Pool_96-9	AAC2CVMHV	28	161.66		161.66	1.43501915722968
20230131_144436_Ol_HR_IPF2_2x_BQ_28C	C04	AAC2CVMHV_BeW96-7_96-8_96-9_23s001125-1-1_Welz_lane1BeWPool969C4_AAC2CVMHV_BeW96-7_96-8_96-9_23s001125-1-1_Welz_lane1BeWPool969C4	55-2x139-4	BeW44	Pool_96-9	AAC2CVMHV	28	161.8	161.59	161.695	0.866429670982729
20230131_144436_Ol_HR_IPF2_2x_BQ_28C	C05	AAC2CVMHV_BeW96-7_96-8_96-9_23s001125-1-1_Welz_lane1BeWPool969C5_AAC2CVMHV_BeW96-7_96-8_96-9_23s001125-1-1_Welz_lane1BeWPool969C5	55-2x139-4	BeW44	Pool_96-9	AAC2CVMHV	28	173.34	179.55	176.445	0.821961892036096
20230131_144436_Ol_HR_IPF2_2x_BQ_28C	C06	AAC2CVMHV_BeW96-7_96-8_96-9_23s001125-1-1_Welz_lane1BeWPool969C6_AAC2CVMHV_BeW96-7_96-8_96-9_23s001125-1-1_Welz_lane1BeWPool969C6	55-2x139-4	BeW44	Pool_96-9	AAC2CVMHV	28	155.48		155.48	0.776199182951752
20230131_144436_Ol_HR_IPF2_2x_BQ_28C	C07	AAC2CVMHV_BeW96-7_96-8_96-9_23s001125-1-1_Welz_lane1BeWPool969C7_AAC2CVMHV_BeW96-7_96-8_96-9_23s001125-1-1_Welz_lane1BeWPool969C7	55-2x139-4	BeW44	Pool_96-9	AAC2CVMHV	28	167.58	167.65	167.615	2.16121816798382
20230131_144436_Ol_HR_IPF2_2x_BQ_28C	C08	AAC2CVMHV_BeW96-7_96-8_96-9_23s001125-1-1_Welz_lane1BeWPool969C8_AAC2CVMHV_BeW96-7_96-8_96-9_23s001125-1-1_Welz_lane1BeWPool969C8	55-2x139-4	BeW44	Pool_96-9	AAC2CVMHV	28	173.27	173.49	173.38	1.38708074492666
20230131_144436_Ol_HR_IPF2_2x_BQ_28C	C09	AAC2CVMHV_BeW96-7_96-8_96-9_23s001125-1-1_Welz_lane1BeWPool969C9_AAC2CVMHV_BeW96-7_96-8_96-9_23s001125-1-1_Welz_lane1BeWPool969C9	55-2x139-4	BeW44	Pool_96-9	AAC2CVMHV	28	167.37	167.58	167.475	1.90633369141173
20230131_144436_Ol_HR_IPF2_2x_BQ_28C	C10	AAC2CVMHV_BeW96-7_96-8_96-9_23s001125-1-1_Welz_lane1BeWPool969C10_AAC2CVMHV_BeW96-7_96-8_96-9_23s001125-1-1_Welz_lane1BeWPool969C10	55-2x139-4	BeW44	Pool_96-9	AAC2CVMHV	28	167.65	167.79	167.72	1.62609175125861
20230131_144436_Ol_HR_IPF2_2x_BQ_28C	C11	AAC2CVMHV_BeW96-7_96-8_96-9_23s001125-1-1_Welz_lane1BeWPool969C11_AAC2CVMHV_BeW96-7_96-8_96-9_23s001125-1-1_Welz_lane1BeWPool969C11	55-2x139-4	BeW44	Pool_96-9	AAC2CVMHV	28	173.42	167.58	170.5	1.36932643808316
20230131_144436_Ol_HR_IPF2_2x_BQ_28C	C12	AAC2CVMHV_BeW96-7_96-8_96-9_23s001125-1-1_Welz_lane1BeWPool969C12_AAC2CVMHV_BeW96-7_96-8_96-9_23s001125-1-1_Welz_lane1BeWPool969C12	55-2x139-4	BeW44	Pool_96-9	AAC2CVMHV	28	167.51	173.49	170.5	2.42383417297925
20230131_144436_Ol_HR_IPF2_2x_BQ_28C	D01	AAC2CVMHV_BeW96-7_96-8_96-9_23s001125-1-1_Welz_lane1BeWPool969D1_AAC2CVMHV_BeW96-7_96-8_96-9_23s001125-1-1_Welz_lane1BeWPool969D1	55-2x139-4	BeW44	Pool_96-9	AAC2CVMHV	28	167.37	167.51	167.44	0.611703629837951
20230131_144436_Ol_HR_IPF2_2x_BQ_28C	D02	AAC2CVMHV_BeW96-7_96-8_96-9_23s001125-1-1_Welz_lane1BeWPool969D2_AAC2CVMHV_BeW96-7_96-8_96-9_23s001125-1-1_Welz_lane1BeWPool969D2	55-2x139-4	BeW44	Pool_96-9	AAC2CVMHV	28	167.44	167.72	167.58	0.872906186691323
20230131_144436_Ol_HR_IPF2_2x_BQ_28C	D03	AAC2CVMHV_BeW96-7_96-8_96-9_23s001125-1-1_Welz_lane1BeWPool969D3_AAC2CVMHV_BeW96-7_96-8_96-9_23s001125-1-1_Welz_lane1BeWPool969D3	55-2x139-4	BeW44	Pool_96-9	AAC2CVMHV	28	179.62	179.4	179.51	1.64554244980956
20230131_144436_Ol_HR_IPF2_2x_BQ_28C	D04	AAC2CVMHV_BeW96-7_96-8_96-9_23s001125-1-1_Welz_lane1BeWPool969D4_AAC2CVMHV_BeW96-7_96-8_96-9_23s001125-1-1_Welz_lane1BeWPool969D4	55-2x139-4	BeW44	Pool_96-9	AAC2CVMHV	28	173.64	173.56	173.6	0.0302093683751771
20230131_144436_Ol_HR_IPF2_2x_BQ_28C	D05	AAC2CVMHV_BeW96-7_96-8_96-9_23s001125-1-1_Welz_lane1BeWPool969D5_AAC2CVMHV_BeW96-7_96-8_96-9_23s001125-1-1_Welz_lane1BeWPool969D5	55-2x139-4	BeW44	Pool_96-9	AAC2CVMHV	28	167.58	167.44	167.51	0.797915341364903
20230131_144436_Ol_HR_IPF2_2x_BQ_28C	D06	AAC2CVMHV_BeW96-7_96-8_96-9_23s001125-1-1_Welz_lane1BeWPool969D6_AAC2CVMHV_BeW96-7_96-8_96-9_23s001125-1-1_Welz_lane1BeWPool969D6	55-2x139-4	BeW44	Pool_96-9	AAC2CVMHV	28	149.69	149.62	149.655	3.04979513715357
20230131_144436_Ol_HR_IPF2_2x_BQ_28C	D07	AAC2CVMHV_BeW96-7_96-8_96-9_23s001125-1-1_Welz_lane1BeWPool969D7_AAC2CVMHV_BeW96-7_96-8_96-9_23s001125-1-1_Welz_lane1BeWPool969D7	55-2x139-4	BeW44	Pool_96-9	AAC2CVMHV	28	161.66	161.59	161.625	2.29424949122553
20230131_144436_Ol_HR_IPF2_2x_BQ_28C	D08	AAC2CVMHV_BeW96-7_96-8_96-9_23s001125-1-1_Welz_lane1BeWPool969D8_AAC2CVMHV_BeW96-7_96-8_96-9_23s001125-1-1_Welz_lane1BeWPool969D8	55-2x139-4	BeW44	Pool_96-9	AAC2CVMHV	28	161.53	161.46	161.495	2.18268146019631
20230131_144436_Ol_HR_IPF2_2x_BQ_28C	D09	AAC2CVMHV_BeW96-7_96-8_96-9_23s001125-1-1_Welz_lane1BeWPool969D9_AAC2CVMHV_BeW96-7_96-8_96-9_23s001125-1-1_Welz_lane1BeWPool969D9	55-2x139-4	BeW44	Pool_96-9	AAC2CVMHV	28	161.8	161.66	161.73	1.66963192455033
20230131_144436_Ol_HR_IPF2_2x_BQ_28C	D10	AAC2CVMHV_BeW96-7_96-8_96-9_23s001125-1-1_Welz_lane1BeWPool969D10_AAC2CVMHV_BeW96-7_96-8_96-9_23s001125-1-1_Welz_lane1BeWPool969D10	72-2x55-2	BeW44	Pool_96-9	AAC2CVMHV	28	167.58	167.58	167.58	1.09513418697902
20230131_144436_Ol_HR_IPF2_2x_BQ_28C	D11	AAC2CVMHV_BeW96-7_96-8_96-9_23s001125-1-1_Welz_lane1BeWPool969D11_AAC2CVMHV_BeW96-7_96-8_96-9_23s001125-1-1_Welz_lane1BeWPool969D11	72-2x55-2	BeW44	Pool_96-9	AAC2CVMHV	28	173.49	173.42	173.455	1.14058893888741
20230131_144436_Ol_HR_IPF2_2x_BQ_28C	D12	AAC2CVMHV_BeW96-7_96-8_96-9_23s001125-1-1_Welz_lane1BeWPool969D12_AAC2CVMHV_BeW96-7_96-8_96-9_23s001125-1-1_Welz_lane1BeWPool969D12	72-2x55-2	BeW44	Pool_96-9	AAC2CVMHV	28	161.39	161.59	161.49	1.73058195905334
20230131_144436_Ol_HR_IPF2_2x_BQ_28C	E01	AAC2CVMHV_BeW96-7_96-8_96-9_23s001125-1-1_Welz_lane1BeWPool969E1_AAC2CVMHV_BeW96-7_96-8_96-9_23s001125-1-1_Welz_lane1BeWPool969E1	72-2x55-2	BeW44	Pool_96-9	AAC2CVMHV	28	191.68	185.53	188.605	1.81054903067375
20230131_144436_Ol_HR_IPF2_2x_BQ_28C	E02	AAC2CVMHV_BeW96-7_96-8_96-9_23s001125-1-1_Welz_lane1BeWPool969E2_AAC2CVMHV_BeW96-7_96-8_96-9_23s001125-1-1_Welz_lane1BeWPool969E2	72-2x55-2	BeW44	Pool_96-9	AAC2CVMHV	28	173.49	173.49	173.49	1.11328055808898
20230131_144436_Ol_HR_IPF2_2x_BQ_28C	E03	AAC2CVMHV_BeW96-7_96-8_96-9_23s001125-1-1_Welz_lane1BeWPool969E3_AAC2CVMHV_BeW96-7_96-8_96-9_23s001125-1-1_Welz_lane1BeWPool969E3	72-2x55-2	BeW44	Pool_96-9	AAC2CVMHV	28	173.56	173.42	173.49	1.23525362308001
20230131_144436_Ol_HR_IPF2_2x_BQ_28C	E04	AAC2CVMHV_BeW96-7_96-8_96-9_23s001125-1-1_Welz_lane1BeWPool969E4_AAC2CVMHV_BeW96-7_96-8_96-9_23s001125-1-1_Welz_lane1BeWPool969E4	72-2x55-2	BeW44	Pool_96-9	AAC2CVMHV	28		137.65	137.65	0.0133498937848612
20230131_144436_Ol_HR_IPF2_2x_BQ_28C	E05	AAC2CVMHV_BeW96-7_96-8_96-9_23s001125-1-1_Welz_lane1BeWPool969E5_AAC2CVMHV_BeW96-7_96-8_96-9_23s001125-1-1_Welz_lane1BeWPool969E5	72-2x55-2	BeW44	Pool_96-9	AAC2CVMHV	28	167.44	167.65	167.545	1.02464575885753
20230131_144436_Ol_HR_IPF2_2x_BQ_28C	E06	AAC2CVMHV_BeW96-7_96-8_96-9_23s001125-1-1_Welz_lane1BeWPool969E6_AAC2CVMHV_BeW96-7_96-8_96-9_23s001125-1-1_Welz_lane1BeWPool969E6	72-2x55-2	BeW44	Pool_96-9	AAC2CVMHV	28	179.62	179.55	179.585	0.832813443672551
20230131_144436_Ol_HR_IPF2_2x_BQ_28C	E07	AAC2CVMHV_BeW96-7_96-8_96-9_23s001125-1-1_Welz_lane1BeWPool969E7_AAC2CVMHV_BeW96-7_96-8_96-9_23s001125-1-1_Welz_lane1BeWPool969E7	72-2x55-2	BeW44	Pool_96-9	AAC2CVMHV	28		143.46	143.46	0.878460259948754
20230131_144436_Ol_HR_IPF2_2x_BQ_28C	E08	AAC2CVMHV_BeW96-7_96-8_96-9_23s001125-1-1_Welz_lane1BeWPool969E8_AAC2CVMHV_BeW96-7_96-8_96-9_23s001125-1-1_Welz_lane1BeWPool969E8	72-2x55-2	BeW44	Pool_96-9	AAC2CVMHV	28		167.44	167.44	0.246668913464068
20230131_144436_Ol_HR_IPF2_2x_BQ_28C	E09	AAC2CVMHV_BeW96-7_96-8_96-9_23s001125-1-1_Welz_lane1BeWPool969E9_AAC2CVMHV_BeW96-7_96-8_96-9_23s001125-1-1_Welz_lane1BeWPool969E9	72-2x55-2	BeW44	Pool_96-9	AAC2CVMHV	28		173.49	173.49	0.48445791071557
20230131_144436_Ol_HR_IPF2_2x_BQ_28C	E10	AAC2CVMHV_BeW96-7_96-8_96-9_23s001125-1-1_Welz_lane1BeWPool969E10_AAC2CVMHV_BeW96-7_96-8_96-9_23s001125-1-1_Welz_lane1BeWPool969E10	72-2x55-2	BeW44	Pool_96-9	AAC2CVMHV	28	179.62	179.47	179.545	0.35639276799887
20230131_144436_Ol_HR_IPF2_2x_BQ_28C	E11	AAC2CVMHV_BeW96-7_96-8_96-9_23s001125-1-1_Welz_lane1BeWPool969E11_AAC2CVMHV_BeW96-7_96-8_96-9_23s001125-1-1_Welz_lane1BeWPool969E11	72-2x55-2	BeW44	Pool_96-9	AAC2CVMHV	28	173.49	173.64	173.565	0.535044163756159
20230131_144436_Ol_HR_IPF2_2x_BQ_28C	E12	AAC2CVMHV_BeW96-7_96-8_96-9_23s001125-1-1_Welz_lane1BeWPool969E12_AAC2CVMHV_BeW96-7_96-8_96-9_23s001125-1-1_Welz_lane1BeWPool969E12	72-2x55-2	BeW44	Pool_96-9	AAC2CVMHV	28	179.62	179.47	179.545	1.32993454888609
20230131_144436_Ol_HR_IPF2_2x_BQ_28C	F01	AAC2CVMHV_BeW96-7_96-8_96-9_23s001125-1-1_Welz_lane1BeWPool969F1_AAC2CVMHV_BeW96-7_96-8_96-9_23s001125-1-1_Welz_lane1BeWPool969F1	72-2x55-2	BeW44	Pool_96-9	AAC2CVMHV	28	179.47	179.4	179.435	1.72416394421423
20230131_144436_Ol_HR_IPF2_2x_BQ_28C	F02	AAC2CVMHV_BeW96-7_96-8_96-9_23s001125-1-1_Welz_lane1BeWPool969F2_AAC2CVMHV_BeW96-7_96-8_96-9_23s001125-1-1_Welz_lane1BeWPool969F2	72-2x55-2	BeW44	Pool_96-9	AAC2CVMHV	28	185.61	179.47	182.54	0.628617303082071
20230131_144436_Ol_HR_IPF2_2x_BQ_28C	F03	AAC2CVMHV_BeW96-7_96-8_96-9_23s001125-1-1_Welz_lane1BeWPool969F3_AAC2CVMHV_BeW96-7_96-8_96-9_23s001125-1-1_Welz_lane1BeWPool969F3	72-2x55-2	BeW44	Pool_96-9	AAC2CVMHV	28	179.47	185.53	182.5	0.896423656109204
20230131_144436_Ol_HR_IPF2_2x_BQ_28C	F04	AAC2CVMHV_BeW96-7_96-8_96-9_23s001125-1-1_Welz_lane1BeWPool969F4_AAC2CVMHV_BeW96-7_96-8_96-9_23s001125-1-1_Welz_lane1BeWPool969F4	72-2x55-2	BeW44	Pool_96-9	AAC2CVMHV	28	173.49	179.62	176.555	0.0144989722717867
20230131_144436_Ol_HR_IPF2_2x_BQ_28C	F05	AAC2CVMHV_BeW96-7_96-8_96-9_23s001125-1-1_Welz_lane1BeWPool969F5_AAC2CVMHV_BeW96-7_96-8_96-9_23s001125-1-1_Welz_lane1BeWPool969F5	72-2x55-2	BeW44	Pool_96-9	AAC2CVMHV	28	173.64	173.34	173.49	0.8021361705157
20230131_144436_Ol_HR_IPF2_2x_BQ_28C	F06	AAC2CVMHV_BeW96-7_96-8_96-9_23s001125-1-1_Welz_lane1BeWPool969F6_AAC2CVMHV_BeW96-7_96-8_96-9_23s001125-1-1_Welz_lane1BeWPool969F6	72-2x55-2	BeW44	Pool_96-9	AAC2CVMHV	28		167.65	167.65	0.682118141044155
20230131_144436_Ol_HR_IPF2_2x_BQ_28C	F07	AAC2CVMHV_BeW96-7_96-8_96-9_23s001125-1-1_Welz_lane1BeWPool969F7_AAC2CVMHV_BeW96-7_96-8_96-9_23s001125-1-1_Welz_lane1BeWPool969F7	72-2x55-2	BeW44	Pool_96-9	AAC2CVMHV	28	143.7	143.64	143.67	2.36431343724511
20230131_144436_Ol_HR_IPF2_2x_BQ_28C	F08	AAC2CVMHV_BeW96-7_96-8_96-9_23s001125-1-1_Welz_lane1BeWPool969F8_AAC2CVMHV_BeW96-7_96-8_96-9_23s001125-1-1_Welz_lane1BeWPool969F8	72-2x55-2	BeW44	Pool_96-9	AAC2CVMHV	28	167.51	167.65	167.58	1.57056132874392
20230131_144436_Ol_HR_IPF2_2x_BQ_28C	F09	AAC2CVMHV_BeW96-7_96-8_96-9_23s001125-1-1_Welz_lane1BeWPool969F9_AAC2CVMHV_BeW96-7_96-8_96-9_23s001125-1-1_Welz_lane1BeWPool969F9	72-2x55-2	BeW44	Pool_96-9	AAC2CVMHV	28	179.55	179.4	179.475	1.15507333702893
20230131_144436_Ol_HR_IPF2_2x_BQ_28C	F10	AAC2CVMHV_BeW96-7_96-8_96-9_23s001125-1-1_Welz_lane1BeWPool969F10_AAC2CVMHV_BeW96-7_96-8_96-9_23s001125-1-1_Welz_lane1BeWPool969F10	72-2x55-2	BeW44	Pool_96-9	AAC2CVMHV	28		173.42	173.42	1.60797891236424
20230131_144436_Ol_HR_IPF2_2x_BQ_28C	F11	AAC2CVMHV_BeW96-7_96-8_96-9_23s001125-1-1_Welz_lane1BeWPool969F11_AAC2CVMHV_BeW96-7_96-8_96-9_23s001125-1-1_Welz_lane1BeWPool969F11	72-2x55-2	BeW44	Pool_96-9	AAC2CVMHV	28	167.65	167.72	167.685	0.320107703830764
20230131_144436_Ol_HR_IPF2_2x_BQ_28C	F12	AAC2CVMHV_BeW96-7_96-8_96-9_23s001125-1-1_Welz_lane1BeWPool969F12_AAC2CVMHV_BeW96-7_96-8_96-9_23s001125-1-1_Welz_lane1BeWPool969F12	72-2x55-2	BeW44	Pool_96-9	AAC2CVMHV	28	173.34	173.42	173.38	0.804738782133362
20230131_144436_Ol_HR_IPF2_2x_BQ_28C	G01	AAC2CVMHV_BeW96-7_96-8_96-9_23s001125-1-1_Welz_lane1BeWPool969G1_AAC2CVMHV_BeW96-7_96-8_96-9_23s001125-1-1_Welz_lane1BeWPool969G1	72-2x55-2	BeW44	Pool_96-9	AAC2CVMHV	28	185.46	185.46	185.46	0.791561237179472
20230131_144436_Ol_HR_IPF2_2x_BQ_28C	G02	AAC2CVMHV_BeW96-7_96-8_96-9_23s001125-1-1_Welz_lane1BeWPool969G2_AAC2CVMHV_BeW96-7_96-8_96-9_23s001125-1-1_Welz_lane1BeWPool969G2	72-2x55-2	BeW44	Pool_96-9	AAC2CVMHV	28	173.78	173.34	173.56	1.48263708307314
20230131_144436_Ol_HR_IPF2_2x_BQ_28C	G03	AAC2CVMHV_BeW96-7_96-8_96-9_23s001125-1-1_Welz_lane1BeWPool969G3_AAC2CVMHV_BeW96-7_96-8_96-9_23s001125-1-1_Welz_lane1BeWPool969G3	72-2x55-2	BeW44	Pool_96-9	AAC2CVMHV	28	173.64	173.64	173.64	1.03409619818568
20230131_144436_Ol_HR_IPF2_2x_BQ_28C	G04	AAC2CVMHV_BeW96-7_96-8_96-9_23s001125-1-1_Welz_lane1BeWPool969G4_AAC2CVMHV_BeW96-7_96-8_96-9_23s001125-1-1_Welz_lane1BeWPool969G4	72-2x55-2	BeW44	Pool_96-9	AAC2CVMHV	28	179.62	185.69	182.655	1.0255161701106
20230131_144436_Ol_HR_IPF2_2x_BQ_28C	G05	AAC2CVMHV_BeW96-7_96-8_96-9_23s001125-1-1_Welz_lane1BeWPool969G5_AAC2CVMHV_BeW96-7_96-8_96-9_23s001125-1-1_Welz_lane1BeWPool969G5	72-2x55-2	BeW44	Pool_96-9	AAC2CVMHV	28	179.62	173.85	176.735	1.22010716462337
20230131_144436_Ol_HR_IPF2_2x_BQ_28C	G06	AAC2CVMHV_BeW96-7_96-8_96-9_23s001125-1-1_Welz_lane1BeWPool969G6_AAC2CVMHV_BeW96-7_96-8_96-9_23s001125-1-1_Welz_lane1BeWPool969G6	72-2x55-2	BeW44	Pool_96-9	AAC2CVMHV	28	173.64		173.64	1.65791977311025
20230131_144436_Ol_HR_IPF2_2x_BQ_28C	G07	AAC2CVMHV_BeW96-7_96-8_96-9_23s001125-1-1_Welz_lane1BeWPool969G7_AAC2CVMHV_BeW96-7_96-8_96-9_23s001125-1-1_Welz_lane1BeWPool969G7	72-2x55-2	BeW44	Pool_96-9	AAC2CVMHV	28	149.62	143.64	146.63	0.834995771867436
20230131_144436_Ol_HR_IPF2_2x_BQ_28C	G08	AAC2CVMHV_BeW96-7_96-8_96-9_23s001125-1-1_Welz_lane1BeWPool969G8_AAC2CVMHV_BeW96-7_96-8_96-9_23s001125-1-1_Welz_lane1BeWPool969G8	72-2x55-2	BeW44	Pool_96-9	AAC2CVMHV	28	179.47	179.4	179.435	1.89037618083491
20230131_144436_Ol_HR_IPF2_2x_BQ_28C	G09	AAC2CVMHV_BeW96-7_96-8_96-9_23s001125-1-1_Welz_lane1BeWPool969G9_AAC2CVMHV_BeW96-7_96-8_96-9_23s001125-1-1_Welz_lane1BeWPool969G9	72-2x55-2	BeW44	Pool_96-9	AAC2CVMHV	28	167.58	167.58	167.58	1.56446088499339
20230131_144436_Ol_HR_IPF2_2x_BQ_28C	G10	AAC2CVMHV_BeW96-7_96-8_96-9_23s001125-1-1_Welz_lane1BeWPool969G10_AAC2CVMHV_BeW96-7_96-8_96-9_23s001125-1-1_Welz_lane1BeWPool969G10	72-2x55-2	BeW44	Pool_96-9	AAC2CVMHV	28	155.54	155.67	155.605	0.791667566480935
20230131_144436_Ol_HR_IPF2_2x_BQ_28C	G11	AAC2CVMHV_BeW96-7_96-8_96-9_23s001125-1-1_Welz_lane1BeWPool969G11_AAC2CVMHV_BeW96-7_96-8_96-9_23s001125-1-1_Welz_lane1BeWPool969G11	72-2x55-2	BeW44	Pool_96-9	AAC2CVMHV	28	179.47	179.55	179.51	1.19745942121015
20230131_160310_Ol_HR_IPF2_2x_BQ_35C	A01	AAC2CVMHV_BeW96-7_96-8_96-9_23s001125-1-1_Welz_lane1BeWPool969A1_AAC2CVMHV_BeW96-7_96-8_96-9_23s001125-1-1_Welz_lane1BeWPool969A1	55-2x139-4	BeW44	Pool_96-9	AAC2CVMHV	35		215.55	215.55	0.957603235207341
20230131_160310_Ol_HR_IPF2_2x_BQ_35C	A02	AAC2CVMHV_BeW96-7_96-8_96-9_23s001125-1-1_Welz_lane1BeWPool969A2_AAC2CVMHV_BeW96-7_96-8_96-9_23s001125-1-1_Welz_lane1BeWPool969A2	55-2x139-4	BeW44	Pool_96-9	AAC2CVMHV	35	239.2	245.38	242.29	1.68179284149782
20230131_160310_Ol_HR_IPF2_2x_BQ_35C	A03	AAC2CVMHV_BeW96-7_96-8_96-9_23s001125-1-1_Welz_lane1BeWPool969A3_AAC2CVMHV_BeW96-7_96-8_96-9_23s001125-1-1_Welz_lane1BeWPool969A3	55-2x139-4	BeW44	Pool_96-9	AAC2CVMHV	35	233.51	239.4	236.455	1.27162195651004
20230131_160310_Ol_HR_IPF2_2x_BQ_35C	A04	AAC2CVMHV_BeW96-7_96-8_96-9_23s001125-1-1_Welz_lane1BeWPool969A4_AAC2CVMHV_BeW96-7_96-8_96-9_23s001125-1-1_Welz_lane1BeWPool969A4	55-2x139-4	BeW44	Pool_96-9	AAC2CVMHV	35		263.45	263.45	4.28737201528202
20230131_160310_Ol_HR_IPF2_2x_BQ_35C	A05	AAC2CVMHV_BeW96-7_96-8_96-9_23s001125-1-1_Welz_lane1BeWPool969A5_AAC2CVMHV_BeW96-7_96-8_96-9_23s001125-1-1_Welz_lane1BeWPool969A5	55-2x139-4	BeW44	Pool_96-9	AAC2CVMHV	35	251.26	257.14	254.2	4.96438933606774
20230131_160310_Ol_HR_IPF2_2x_BQ_35C	A06	AAC2CVMHV_BeW96-7_96-8_96-9_23s001125-1-1_Welz_lane1BeWPool969A6_AAC2CVMHV_BeW96-7_96-8_96-9_23s001125-1-1_Welz_lane1BeWPool969A6	55-2x139-4	BeW44	Pool_96-9	AAC2CVMHV	35	191.52	191.36	191.44	0.727396780023429
20230131_160310_Ol_HR_IPF2_2x_BQ_35C	A07	AAC2CVMHV_BeW96-7_96-8_96-9_23s001125-1-1_Welz_lane1BeWPool969A7_AAC2CVMHV_BeW96-7_96-8_96-9_23s001125-1-1_Welz_lane1BeWPool969A7	55-2x139-4	BeW44	Pool_96-9	AAC2CVMHV	35	251.47	251.37	251.42	2.53598992781285
20230131_160310_Ol_HR_IPF2_2x_BQ_35C	A08	AAC2CVMHV_BeW96-7_96-8_96-9_23s001125-1-1_Welz_lane1BeWPool969A8_AAC2CVMHV_BeW96-7_96-8_96-9_23s001125-1-1_Welz_lane1BeWPool969A8	55-2x139-4	BeW44	Pool_96-9	AAC2CVMHV	35	245.28	251.37	248.325	5.03335323223884
20230131_160310_Ol_HR_IPF2_2x_BQ_35C	A09	AAC2CVMHV_BeW96-7_96-8_96-9_23s001125-1-1_Welz_lane1BeWPool969A9_AAC2CVMHV_BeW96-7_96-8_96-9_23s001125-1-1_Welz_lane1BeWPool969A9	55-2x139-4	BeW44	Pool_96-9	AAC2CVMHV	35	245.49	251.16	248.325	0.0273900057366327
20230131_160310_Ol_HR_IPF2_2x_BQ_35C	A10	AAC2CVMHV_BeW96-7_96-8_96-9_23s001125-1-1_Welz_lane1BeWPool969A10_AAC2CVMHV_BeW96-7_96-8_96-9_23s001125-1-1_Welz_lane1BeWPool969A10	55-2x139-4	BeW44	Pool_96-9	AAC2CVMHV	35	263.23	269.1	266.165	4.38078359401191
20230131_160310_Ol_HR_IPF2_2x_BQ_35C	A11	AAC2CVMHV_BeW96-7_96-8_96-9_23s001125-1-1_Welz_lane1BeWPool969A11_AAC2CVMHV_BeW96-7_96-8_96-9_23s001125-1-1_Welz_lane1BeWPool969A11	55-2x139-4	BeW44	Pool_96-9	AAC2CVMHV	35	233.51	239.5	236.505	4.98762036619969
20230131_160310_Ol_HR_IPF2_2x_BQ_35C	A12	AAC2CVMHV_BeW96-7_96-8_96-9_23s001125-1-1_Welz_lane1BeWPool969A12_AAC2CVMHV_BeW96-7_96-8_96-9_23s001125-1-1_Welz_lane1BeWPool969A12	55-2x139-4	BeW44	Pool_96-9	AAC2CVMHV	35	263.45	257.35	260.4	0.776005806666993
20230131_160310_Ol_HR_IPF2_2x_BQ_35C	B01	AAC2CVMHV_BeW96-7_96-8_96-9_23s001125-1-1_Welz_lane1BeWPool969B1_AAC2CVMHV_BeW96-7_96-8_96-9_23s001125-1-1_Welz_lane1BeWPool969B1	55-2x139-4	BeW44	Pool_96-9	AAC2CVMHV	35	221.54	215.37	218.455	1.79422080206782
20230131_160310_Ol_HR_IPF2_2x_BQ_35C	B02	AAC2CVMHV_BeW96-7_96-8_96-9_23s001125-1-1_Welz_lane1BeWPool969B2_AAC2CVMHV_BeW96-7_96-8_96-9_23s001125-1-1_Welz_lane1BeWPool969B2	55-2x139-4	BeW44	Pool_96-9	AAC2CVMHV	35	209.47	215.55	212.51	0.768899247955806
20230131_160310_Ol_HR_IPF2_2x_BQ_35C	B03	AAC2CVMHV_BeW96-7_96-8_96-9_23s001125-1-1_Welz_lane1BeWPool969B3_AAC2CVMHV_BeW96-7_96-8_96-9_23s001125-1-1_Welz_lane1BeWPool969B3	55-2x139-4	BeW44	Pool_96-9	AAC2CVMHV	35	263.56	269.32	266.44	1.67773279914364
20230131_160310_Ol_HR_IPF2_2x_BQ_35C	B04	AAC2CVMHV_BeW96-7_96-8_96-9_23s001125-1-1_Welz_lane1BeWPool969B4_AAC2CVMHV_BeW96-7_96-8_96-9_23s001125-1-1_Welz_lane1BeWPool969B4	55-2x139-4	BeW44	Pool_96-9	AAC2CVMHV	35	269.44	275.54	272.49	0.107974344495591
20230131_160310_Ol_HR_IPF2_2x_BQ_35C	B05	AAC2CVMHV_BeW96-7_96-8_96-9_23s001125-1-1_Welz_lane1BeWPool969B5_AAC2CVMHV_BeW96-7_96-8_96-9_23s001125-1-1_Welz_lane1BeWPool969B5	55-2x139-4	BeW44	Pool_96-9	AAC2CVMHV	35	239	251.26	245.13	1.38696008807537
20230131_160310_Ol_HR_IPF2_2x_BQ_35C	B06	AAC2CVMHV_BeW96-7_96-8_96-9_23s001125-1-1_Welz_lane1BeWPool969B6_AAC2CVMHV_BeW96-7_96-8_96-9_23s001125-1-1_Welz_lane1BeWPool969B6	55-2x139-4	BeW44	Pool_96-9	AAC2CVMHV	35	251.26	251.26	251.26	2.60097830422875
20230131_160310_Ol_HR_IPF2_2x_BQ_35C	B07	AAC2CVMHV_BeW96-7_96-8_96-9_23s001125-1-1_Welz_lane1BeWPool969B7_AAC2CVMHV_BeW96-7_96-8_96-9_23s001125-1-1_Welz_lane1BeWPool969B7	55-2x139-4	BeW44	Pool_96-9	AAC2CVMHV	35		251.26	251.26	1.45186855199294
20230131_160310_Ol_HR_IPF2_2x_BQ_35C	B08	AAC2CVMHV_BeW96-7_96-8_96-9_23s001125-1-1_Welz_lane1BeWPool969B8_AAC2CVMHV_BeW96-7_96-8_96-9_23s001125-1-1_Welz_lane1BeWPool969B8	55-2x139-4	BeW44	Pool_96-9	AAC2CVMHV	35		239.2	239.2	0.720549404604138
20230131_160310_Ol_HR_IPF2_2x_BQ_35C	B09	AAC2CVMHV_BeW96-7_96-8_96-9_23s001125-1-1_Welz_lane1BeWPool969B9_AAC2CVMHV_BeW96-7_96-8_96-9_23s001125-1-1_Welz_lane1BeWPool969B9	55-2x139-4	BeW44	Pool_96-9	AAC2CVMHV	35		245.18	245.18	1.07280233763491
20230131_160310_Ol_HR_IPF2_2x_BQ_35C	B10	AAC2CVMHV_BeW96-7_96-8_96-9_23s001125-1-1_Welz_lane1BeWPool969B10_AAC2CVMHV_BeW96-7_96-8_96-9_23s001125-1-1_Welz_lane1BeWPool969B10	55-2x139-4	BeW44	Pool_96-9	AAC2CVMHV	35	233.41	239.7	236.555	1.68766271346176
20230131_160310_Ol_HR_IPF2_2x_BQ_35C	B11	AAC2CVMHV_BeW96-7_96-8_96-9_23s001125-1-1_Welz_lane1BeWPool969B11_AAC2CVMHV_BeW96-7_96-8_96-9_23s001125-1-1_Welz_lane1BeWPool969B11	55-2x139-4	BeW44	Pool_96-9	AAC2CVMHV	35		269.44	269.44	0.473117864149303
20230131_160310_Ol_HR_IPF2_2x_BQ_35C	B12	AAC2CVMHV_BeW96-7_96-8_96-9_23s001125-1-1_Welz_lane1BeWPool969B12_AAC2CVMHV_BeW96-7_96-8_96-9_23s001125-1-1_Welz_lane1BeWPool969B12	55-2x139-4	BeW44	Pool_96-9	AAC2CVMHV	35	239.4	239.3	239.35	1.53184830275248
20230131_160310_Ol_HR_IPF2_2x_BQ_35C	C01	AAC2CVMHV_BeW96-7_96-8_96-9_23s001125-1-1_Welz_lane1BeWPool969C1_AAC2CVMHV_BeW96-7_96-8_96-9_23s001125-1-1_Welz_lane1BeWPool969C1	55-2x139-4	BeW44	Pool_96-9	AAC2CVMHV	35	238.9	245.18	242.04	0.79517958584436
20230131_160310_Ol_HR_IPF2_2x_BQ_35C	C02	AAC2CVMHV_BeW96-7_96-8_96-9_23s001125-1-1_Welz_lane1BeWPool969C2_AAC2CVMHV_BeW96-7_96-8_96-9_23s001125-1-1_Welz_lane1BeWPool969C2	55-2x139-4	BeW44	Pool_96-9	AAC2CVMHV	35	239.4	245.59	242.495	1.49871008729749
20230131_160310_Ol_HR_IPF2_2x_BQ_35C	C03	AAC2CVMHV_BeW96-7_96-8_96-9_23s001125-1-1_Welz_lane1BeWPool969C3_AAC2CVMHV_BeW96-7_96-8_96-9_23s001125-1-1_Welz_lane1BeWPool969C3	55-2x139-4	BeW44	Pool_96-9	AAC2CVMHV	35	251.37	251.26	251.315	1.43501915722968
20230131_160310_Ol_HR_IPF2_2x_BQ_35C	C04	AAC2CVMHV_BeW96-7_96-8_96-9_23s001125-1-1_Welz_lane1BeWPool969C4_AAC2CVMHV_BeW96-7_96-8_96-9_23s001125-1-1_Welz_lane1BeWPool969C4	55-2x139-4	BeW44	Pool_96-9	AAC2CVMHV	35	245.07	245.28	245.175	0.866429670982729
20230131_160310_Ol_HR_IPF2_2x_BQ_35C	C05	AAC2CVMHV_BeW96-7_96-8_96-9_23s001125-1-1_Welz_lane1BeWPool969C5_AAC2CVMHV_BeW96-7_96-8_96-9_23s001125-1-1_Welz_lane1BeWPool969C5	55-2x139-4	BeW44	Pool_96-9	AAC2CVMHV	35	257.35	263.23	260.29	0.821961892036096
20230131_160310_Ol_HR_IPF2_2x_BQ_35C	C06	AAC2CVMHV_BeW96-7_96-8_96-9_23s001125-1-1_Welz_lane1BeWPool969C6_AAC2CVMHV_BeW96-7_96-8_96-9_23s001125-1-1_Welz_lane1BeWPool969C6	55-2x139-4	BeW44	Pool_96-9	AAC2CVMHV	35	233.12		233.12	0.776199182951752
20230131_160310_Ol_HR_IPF2_2x_BQ_35C	C07	AAC2CVMHV_BeW96-7_96-8_96-9_23s001125-1-1_Welz_lane1BeWPool969C7_AAC2CVMHV_BeW96-7_96-8_96-9_23s001125-1-1_Welz_lane1BeWPool969C7	55-2x139-4	BeW44	Pool_96-9	AAC2CVMHV	35	257.46	257.35	257.405	2.16121816798382
20230131_160310_Ol_HR_IPF2_2x_BQ_35C	C08	AAC2CVMHV_BeW96-7_96-8_96-9_23s001125-1-1_Welz_lane1BeWPool969C8_AAC2CVMHV_BeW96-7_96-8_96-9_23s001125-1-1_Welz_lane1BeWPool969C8	55-2x139-4	BeW44	Pool_96-9	AAC2CVMHV	35	263.45	269.32	266.385	1.38708074492666
20230131_160310_Ol_HR_IPF2_2x_BQ_35C	C09	AAC2CVMHV_BeW96-7_96-8_96-9_23s001125-1-1_Welz_lane1BeWPool969C9_AAC2CVMHV_BeW96-7_96-8_96-9_23s001125-1-1_Welz_lane1BeWPool969C9	55-2x139-4	BeW44	Pool_96-9	AAC2CVMHV	35	245.59	245.49	245.54	1.90633369141173
20230131_160310_Ol_HR_IPF2_2x_BQ_35C	C10	AAC2CVMHV_BeW96-7_96-8_96-9_23s001125-1-1_Welz_lane1BeWPool969C10_AAC2CVMHV_BeW96-7_96-8_96-9_23s001125-1-1_Welz_lane1BeWPool969C10	55-2x139-4	BeW44	Pool_96-9	AAC2CVMHV	35	263.12	263.45	263.285	1.62609175125861
20230131_160310_Ol_HR_IPF2_2x_BQ_35C	C11	AAC2CVMHV_BeW96-7_96-8_96-9_23s001125-1-1_Welz_lane1BeWPool969C11_AAC2CVMHV_BeW96-7_96-8_96-9_23s001125-1-1_Welz_lane1BeWPool969C11	55-2x139-4	BeW44	Pool_96-9	AAC2CVMHV	35	263.34	263.23	263.285	1.36932643808316
20230131_160310_Ol_HR_IPF2_2x_BQ_35C	C12	AAC2CVMHV_BeW96-7_96-8_96-9_23s001125-1-1_Welz_lane1BeWPool969C12_AAC2CVMHV_BeW96-7_96-8_96-9_23s001125-1-1_Welz_lane1BeWPool969C12	55-2x139-4	BeW44	Pool_96-9	AAC2CVMHV	35	263.12	263.23	263.175	2.42383417297925
20230131_160310_Ol_HR_IPF2_2x_BQ_35C	D01	AAC2CVMHV_BeW96-7_96-8_96-9_23s001125-1-1_Welz_lane1BeWPool969D1_AAC2CVMHV_BeW96-7_96-8_96-9_23s001125-1-1_Welz_lane1BeWPool969D1	55-2x139-4	BeW44	Pool_96-9	AAC2CVMHV	35	263.45	263.45	263.45	0.611703629837951
20230131_160310_Ol_HR_IPF2_2x_BQ_35C	D02	AAC2CVMHV_BeW96-7_96-8_96-9_23s001125-1-1_Welz_lane1BeWPool969D2_AAC2CVMHV_BeW96-7_96-8_96-9_23s001125-1-1_Welz_lane1BeWPool969D2	55-2x139-4	BeW44	Pool_96-9	AAC2CVMHV	35	269.44	269.21	269.325	0.872906186691323
20230131_160310_Ol_HR_IPF2_2x_BQ_35C	D03	AAC2CVMHV_BeW96-7_96-8_96-9_23s001125-1-1_Welz_lane1BeWPool969D3_AAC2CVMHV_BeW96-7_96-8_96-9_23s001125-1-1_Welz_lane1BeWPool969D3	55-2x139-4	BeW44	Pool_96-9	AAC2CVMHV	35	275.31	281.29	278.3	1.64554244980956
20230131_160310_Ol_HR_IPF2_2x_BQ_35C	D04	AAC2CVMHV_BeW96-7_96-8_96-9_23s001125-1-1_Welz_lane1BeWPool969D4_AAC2CVMHV_BeW96-7_96-8_96-9_23s001125-1-1_Welz_lane1BeWPool969D4	55-2x139-4	BeW44	Pool_96-9	AAC2CVMHV	35	269.21	269.1	269.155	0.0302093683751771
20230131_160310_Ol_HR_IPF2_2x_BQ_35C	D05	AAC2CVMHV_BeW96-7_96-8_96-9_23s001125-1-1_Welz_lane1BeWPool969D5_AAC2CVMHV_BeW96-7_96-8_96-9_23s001125-1-1_Welz_lane1BeWPool969D5	55-2x139-4	BeW44	Pool_96-9	AAC2CVMHV	35	263.45	269.55	266.5	0.797915341364903
20230131_160310_Ol_HR_IPF2_2x_BQ_35C	D06	AAC2CVMHV_BeW96-7_96-8_96-9_23s001125-1-1_Welz_lane1BeWPool969D6_AAC2CVMHV_BeW96-7_96-8_96-9_23s001125-1-1_Welz_lane1BeWPool969D6	55-2x139-4	BeW44	Pool_96-9	AAC2CVMHV	35	245.69	245.49	245.59	3.04979513715357
20230131_160310_Ol_HR_IPF2_2x_BQ_35C	D07	AAC2CVMHV_BeW96-7_96-8_96-9_23s001125-1-1_Welz_lane1BeWPool969D7_AAC2CVMHV_BeW96-7_96-8_96-9_23s001125-1-1_Welz_lane1BeWPool969D7	55-2x139-4	BeW44	Pool_96-9	AAC2CVMHV	35	251.58	251.37	251.475	2.29424949122553
20230131_160310_Ol_HR_IPF2_2x_BQ_35C	D08	AAC2CVMHV_BeW96-7_96-8_96-9_23s001125-1-1_Welz_lane1BeWPool969D8_AAC2CVMHV_BeW96-7_96-8_96-9_23s001125-1-1_Welz_lane1BeWPool969D8	55-2x139-4	BeW44	Pool_96-9	AAC2CVMHV	35	257.35	257.46	257.405	2.18268146019631
20230131_160310_Ol_HR_IPF2_2x_BQ_35C	D09	AAC2CVMHV_BeW96-7_96-8_96-9_23s001125-1-1_Welz_lane1BeWPool969D9_AAC2CVMHV_BeW96-7_96-8_96-9_23s001125-1-1_Welz_lane1BeWPool969D9	55-2x139-4	BeW44	Pool_96-9	AAC2CVMHV	35	245.38	251.26	248.32	1.66963192455033
20230131_160310_Ol_HR_IPF2_2x_BQ_35C	D10	AAC2CVMHV_BeW96-7_96-8_96-9_23s001125-1-1_Welz_lane1BeWPool969D10_AAC2CVMHV_BeW96-7_96-8_96-9_23s001125-1-1_Welz_lane1BeWPool969D10	72-2x55-2	BeW44	Pool_96-9	AAC2CVMHV	35	251.37	257.57	254.47	1.09513418697902
20230131_160310_Ol_HR_IPF2_2x_BQ_35C	D11	AAC2CVMHV_BeW96-7_96-8_96-9_23s001125-1-1_Welz_lane1BeWPool969D11_AAC2CVMHV_BeW96-7_96-8_96-9_23s001125-1-1_Welz_lane1BeWPool969D11	72-2x55-2	BeW44	Pool_96-9	AAC2CVMHV	35	263.12	263.23	263.175	1.14058893888741
20230131_160310_Ol_HR_IPF2_2x_BQ_35C	D12	AAC2CVMHV_BeW96-7_96-8_96-9_23s001125-1-1_Welz_lane1BeWPool969D12_AAC2CVMHV_BeW96-7_96-8_96-9_23s001125-1-1_Welz_lane1BeWPool969D12	72-2x55-2	BeW44	Pool_96-9	AAC2CVMHV	35		227.24	227.24	1.73058195905334
20230131_160310_Ol_HR_IPF2_2x_BQ_35C	E01	AAC2CVMHV_BeW96-7_96-8_96-9_23s001125-1-1_Welz_lane1BeWPool969E1_AAC2CVMHV_BeW96-7_96-8_96-9_23s001125-1-1_Welz_lane1BeWPool969E1	72-2x55-2	BeW44	Pool_96-9	AAC2CVMHV	35	287.04	287.04	287.04	1.81054903067375
20230131_160310_Ol_HR_IPF2_2x_BQ_35C	E02	AAC2CVMHV_BeW96-7_96-8_96-9_23s001125-1-1_Welz_lane1BeWPool969E2_AAC2CVMHV_BeW96-7_96-8_96-9_23s001125-1-1_Welz_lane1BeWPool969E2	72-2x55-2	BeW44	Pool_96-9	AAC2CVMHV	35	275.54	275.08	275.31	1.11328055808898
20230131_160310_Ol_HR_IPF2_2x_BQ_35C	E03	AAC2CVMHV_BeW96-7_96-8_96-9_23s001125-1-1_Welz_lane1BeWPool969E3_AAC2CVMHV_BeW96-7_96-8_96-9_23s001125-1-1_Welz_lane1BeWPool969E3	72-2x55-2	BeW44	Pool_96-9	AAC2CVMHV	35	269.32	275.08	272.2	1.23525362308001
20230131_160310_Ol_HR_IPF2_2x_BQ_35C	E04	AAC2CVMHV_BeW96-7_96-8_96-9_23s001125-1-1_Welz_lane1BeWPool969E4_AAC2CVMHV_BeW96-7_96-8_96-9_23s001125-1-1_Welz_lane1BeWPool969E4	72-2x55-2	BeW44	Pool_96-9	AAC2CVMHV	35	209.38	209.12	209.25	0.0133498937848612
20230131_160310_Ol_HR_IPF2_2x_BQ_35C	E05	AAC2CVMHV_BeW96-7_96-8_96-9_23s001125-1-1_Welz_lane1BeWPool969E5_AAC2CVMHV_BeW96-7_96-8_96-9_23s001125-1-1_Welz_lane1BeWPool969E5	72-2x55-2	BeW44	Pool_96-9	AAC2CVMHV	35	257.35	263.23	260.29	1.02464575885753
20230131_160310_Ol_HR_IPF2_2x_BQ_35C	E06	AAC2CVMHV_BeW96-7_96-8_96-9_23s001125-1-1_Welz_lane1BeWPool969E6_AAC2CVMHV_BeW96-7_96-8_96-9_23s001125-1-1_Welz_lane1BeWPool969E6	72-2x55-2	BeW44	Pool_96-9	AAC2CVMHV	35		269.55	269.55	0.832813443672551
20230131_160310_Ol_HR_IPF2_2x_BQ_35C	E07	AAC2CVMHV_BeW96-7_96-8_96-9_23s001125-1-1_Welz_lane1BeWPool969E7_AAC2CVMHV_BeW96-7_96-8_96-9_23s001125-1-1_Welz_lane1BeWPool969E7	72-2x55-2	BeW44	Pool_96-9	AAC2CVMHV	35	215.37	221.26	218.315	0.878460259948754
20230131_160310_Ol_HR_IPF2_2x_BQ_35C	E08	AAC2CVMHV_BeW96-7_96-8_96-9_23s001125-1-1_Welz_lane1BeWPool969E8_AAC2CVMHV_BeW96-7_96-8_96-9_23s001125-1-1_Welz_lane1BeWPool969E8	72-2x55-2	BeW44	Pool_96-9	AAC2CVMHV	35	257.24	257.24	257.24	0.246668913464068
20230131_160310_Ol_HR_IPF2_2x_BQ_35C	E09	AAC2CVMHV_BeW96-7_96-8_96-9_23s001125-1-1_Welz_lane1BeWPool969E9_AAC2CVMHV_BeW96-7_96-8_96-9_23s001125-1-1_Welz_lane1BeWPool969E9	72-2x55-2	BeW44	Pool_96-9	AAC2CVMHV	35	269.1		269.1	0.48445791071557
20230131_160310_Ol_HR_IPF2_2x_BQ_35C	E10	AAC2CVMHV_BeW96-7_96-8_96-9_23s001125-1-1_Welz_lane1BeWPool969E10_AAC2CVMHV_BeW96-7_96-8_96-9_23s001125-1-1_Welz_lane1BeWPool969E10	72-2x55-2	BeW44	Pool_96-9	AAC2CVMHV	35	281.17		281.17	0.35639276799887
20230131_160310_Ol_HR_IPF2_2x_BQ_35C	E11	AAC2CVMHV_BeW96-7_96-8_96-9_23s001125-1-1_Welz_lane1BeWPool969E11_AAC2CVMHV_BeW96-7_96-8_96-9_23s001125-1-1_Welz_lane1BeWPool969E11	72-2x55-2	BeW44	Pool_96-9	AAC2CVMHV	35	263.45	263.23	263.34	0.535044163756159
20230131_160310_Ol_HR_IPF2_2x_BQ_35C	E12	AAC2CVMHV_BeW96-7_96-8_96-9_23s001125-1-1_Welz_lane1BeWPool969E12_AAC2CVMHV_BeW96-7_96-8_96-9_23s001125-1-1_Welz_lane1BeWPool969E12	72-2x55-2	BeW44	Pool_96-9	AAC2CVMHV	35	275.08	281.41	278.245	1.32993454888609
20230131_160310_Ol_HR_IPF2_2x_BQ_35C	F01	AAC2CVMHV_BeW96-7_96-8_96-9_23s001125-1-1_Welz_lane1BeWPool969F1_AAC2CVMHV_BeW96-7_96-8_96-9_23s001125-1-1_Welz_lane1BeWPool969F1	72-2x55-2	BeW44	Pool_96-9	AAC2CVMHV	35		281.41	281.41	1.72416394421423
20230131_160310_Ol_HR_IPF2_2x_BQ_35C	F02	AAC2CVMHV_BeW96-7_96-8_96-9_23s001125-1-1_Welz_lane1BeWPool969F2_AAC2CVMHV_BeW96-7_96-8_96-9_23s001125-1-1_Welz_lane1BeWPool969F2	72-2x55-2	BeW44	Pool_96-9	AAC2CVMHV	35		287.4	287.4	0.628617303082071
20230131_160310_Ol_HR_IPF2_2x_BQ_35C	F03	AAC2CVMHV_BeW96-7_96-8_96-9_23s001125-1-1_Welz_lane1BeWPool969F3_AAC2CVMHV_BeW96-7_96-8_96-9_23s001125-1-1_Welz_lane1BeWPool969F3	72-2x55-2	BeW44	Pool_96-9	AAC2CVMHV	35	281.29	287.04	284.165	0.896423656109204
20230131_160310_Ol_HR_IPF2_2x_BQ_35C	F04	AAC2CVMHV_BeW96-7_96-8_96-9_23s001125-1-1_Welz_lane1BeWPool969F4_AAC2CVMHV_BeW96-7_96-8_96-9_23s001125-1-1_Welz_lane1BeWPool969F4	72-2x55-2	BeW44	Pool_96-9	AAC2CVMHV	35	275.08	269.21	272.145	0.0144989722717867
20230131_160310_Ol_HR_IPF2_2x_BQ_35C	F05	AAC2CVMHV_BeW96-7_96-8_96-9_23s001125-1-1_Welz_lane1BeWPool969F5_AAC2CVMHV_BeW96-7_96-8_96-9_23s001125-1-1_Welz_lane1BeWPool969F5	72-2x55-2	BeW44	Pool_96-9	AAC2CVMHV	35	263.23	269.32	266.275	0.8021361705157
20230131_160310_Ol_HR_IPF2_2x_BQ_35C	F06	AAC2CVMHV_BeW96-7_96-8_96-9_23s001125-1-1_Welz_lane1BeWPool969F6_AAC2CVMHV_BeW96-7_96-8_96-9_23s001125-1-1_Welz_lane1BeWPool969F6	72-2x55-2	BeW44	Pool_96-9	AAC2CVMHV	35	227.62	233.61	230.615	0.682118141044155
20230131_160310_Ol_HR_IPF2_2x_BQ_35C	F07	AAC2CVMHV_BeW96-7_96-8_96-9_23s001125-1-1_Welz_lane1BeWPool969F7_AAC2CVMHV_BeW96-7_96-8_96-9_23s001125-1-1_Welz_lane1BeWPool969F7	72-2x55-2	BeW44	Pool_96-9	AAC2CVMHV	35		215.55	215.55	2.36431343724511
20230131_160310_Ol_HR_IPF2_2x_BQ_35C	F08	AAC2CVMHV_BeW96-7_96-8_96-9_23s001125-1-1_Welz_lane1BeWPool969F8_AAC2CVMHV_BeW96-7_96-8_96-9_23s001125-1-1_Welz_lane1BeWPool969F8	72-2x55-2	BeW44	Pool_96-9	AAC2CVMHV	35	263.34	269.55	266.445	1.57056132874392
[truncated: 6,420 more rows]
