# Supplementary material for: Discovery and characterization of gene-by-environment and epistatic genetic effects in a vertebrate model
Source: Cell Genom. 2026 Feb 10;6(5):101164. doi: 10.1016/j.xgen.2026.101164 (PMC13174225; doi:10.1016/j.xgen.2026.101164)
Supplement: Data S5. Numbers of crispants, editants, and mock-injected controls used for heart rate measurements — Data underlying the plots in Figure 5B. Only samples with a normal morphological phenotype (see Figure S4) are shown. [file mmc6.csv]

experiment	temperature	strain	gene_edited	editor	n
ryr2b	21	Cab	mock	NA	22
ryr2b	21	Cab	ryr2b	evoBE4max	17
ryr2b	24	Cab	mock	NA	21
ryr2b	24	Cab	ryr2b	evoBE4max	17
ryr2b	26	Cab	mock	NA	24
ryr2b	26	Cab	ryr2b	evoBE4max	17
ryr2b	28	Cab	mock	NA	24
ryr2b	28	Cab	ryr2b	evoBE4max	18
ryr2b	30	Cab	mock	NA	24
ryr2b	30	Cab	ryr2b	evoBE4max	16
ryr2b	32	Cab	mock	NA	22
ryr2b	32	Cab	ryr2b	evoBE4max	18
ryr2b	35	Cab	mock	NA	22
ryr2b	35	Cab	ryr2b	evoBE4max	17
ccdc141	21	Cab	mock	NA	21
ccdc141	21	Cab	ccdc141	Cas9	26
ccdc141	24	Cab	mock	NA	22
ccdc141	24	Cab	ccdc141	Cas9	27
ccdc141	26	Cab	mock	NA	21
ccdc141	26	Cab	ccdc141	Cas9	28
ccdc141	28	Cab	mock	NA	22
ccdc141	28	Cab	ccdc141	Cas9	29
ccdc141	30	Cab	mock	NA	22
ccdc141	30	Cab	ccdc141	Cas9	29
ccdc141	32	Cab	mock	NA	21
ccdc141	32	Cab	ccdc141	Cas9	27
ccdc141	35	Cab	mock	NA	22
ccdc141	35	Cab	ccdc141	Cas9	28
ppp3cca	21	Cab	mock	NA	15
ppp3cca	21	Cab	ppp3cca	Cas9	22
ppp3cca	24	Cab	mock	NA	15
ppp3cca	24	Cab	ppp3cca	Cas9	22
ppp3cca	26	Cab	mock	NA	16
ppp3cca	26	Cab	ppp3cca	Cas9	21
ppp3cca	28	Cab	mock	NA	17
ppp3cca	28	Cab	ppp3cca	Cas9	21
ppp3cca	30	Cab	mock	NA	17
ppp3cca	30	Cab	ppp3cca	Cas9	22
ppp3cca	32	Cab	mock	NA	16
ppp3cca	32	Cab	ppp3cca	Cas9	21
ppp3cca	35	Cab	mock	NA	16
ppp3cca	35	Cab	ppp3cca	Cas9	22
ccdc141_mikk_strains_comparison	21	Cab	mock	NA	21
ccdc141_mikk_strains_comparison	21	Cab	ccdc141	Cas9	7
ccdc141_mikk_strains_comparison	21	mikk_14-1	mock	NA	11
ccdc141_mikk_strains_comparison	21	mikk_14-1	ccdc141	Cas9	15
ccdc141_mikk_strains_comparison	21	mikk_106-2	mock	NA	7
ccdc141_mikk_strains_comparison	21	mikk_106-2	ccdc141	Cas9	8
ccdc141_mikk_strains_comparison	24	Cab	mock	NA	21
ccdc141_mikk_strains_comparison	24	Cab	ccdc141	Cas9	7
ccdc141_mikk_strains_comparison	24	mikk_14-1	mock	NA	11
ccdc141_mikk_strains_comparison	24	mikk_14-1	ccdc141	Cas9	14
ccdc141_mikk_strains_comparison	24	mikk_106-2	mock	NA	7
ccdc141_mikk_strains_comparison	24	mikk_106-2	ccdc141	Cas9	8
ccdc141_mikk_strains_comparison	26	Cab	mock	NA	21
ccdc141_mikk_strains_comparison	26	Cab	ccdc141	Cas9	7
ccdc141_mikk_strains_comparison	26	mikk_14-1	mock	NA	12
ccdc141_mikk_strains_comparison	26	mikk_14-1	ccdc141	Cas9	15
ccdc141_mikk_strains_comparison	26	mikk_106-2	mock	NA	8
ccdc141_mikk_strains_comparison	26	mikk_106-2	ccdc141	Cas9	8
ccdc141_mikk_strains_comparison	28	Cab	mock	NA	23
ccdc141_mikk_strains_comparison	28	Cab	ccdc141	Cas9	7
ccdc141_mikk_strains_comparison	28	mikk_14-1	mock	NA	12
ccdc141_mikk_strains_comparison	28	mikk_14-1	ccdc141	Cas9	15
ccdc141_mikk_strains_comparison	28	mikk_106-2	mock	NA	8
ccdc141_mikk_strains_comparison	28	mikk_106-2	ccdc141	Cas9	7
ccdc141_mikk_strains_comparison	30	Cab	mock	NA	20
ccdc141_mikk_strains_comparison	30	Cab	ccdc141	Cas9	7
ccdc141_mikk_strains_comparison	30	mikk_14-1	mock	NA	12
ccdc141_mikk_strains_comparison	30	mikk_14-1	ccdc141	Cas9	15
ccdc141_mikk_strains_comparison	30	mikk_106-2	mock	NA	8
ccdc141_mikk_strains_comparison	30	mikk_106-2	ccdc141	Cas9	8
ccdc141_mikk_strains_comparison	32	Cab	mock	NA	22
ccdc141_mikk_strains_comparison	32	Cab	ccdc141	Cas9	7
ccdc141_mikk_strains_comparison	32	mikk_14-1	mock	NA	10
ccdc141_mikk_strains_comparison	32	mikk_14-1	ccdc141	Cas9	14
ccdc141_mikk_strains_comparison	32	mikk_106-2	mock	NA	8
ccdc141_mikk_strains_comparison	32	mikk_106-2	ccdc141	Cas9	7
ccdc141_mikk_strains_comparison	35	Cab	mock	NA	23
ccdc141_mikk_strains_comparison	35	Cab	ccdc141	Cas9	5
ccdc141_mikk_strains_comparison	35	mikk_14-1	mock	NA	12
ccdc141_mikk_strains_comparison	35	mikk_14-1	ccdc141	Cas9	15
ccdc141_mikk_strains_comparison	35	mikk_106-2	mock	NA	8
ccdc141_mikk_strains_comparison	35	mikk_106-2	ccdc141	Cas9	8
ccdc141_mikk_strains_comparison	21	mikk_72-2	mock	NA	15
ccdc141_mikk_strains_comparison	21	mikk_72-2	ccdc141	Cas9	12
ccdc141_mikk_strains_comparison	24	mikk_72-2	mock	NA	17
ccdc141_mikk_strains_comparison	24	mikk_72-2	ccdc141	Cas9	13
ccdc141_mikk_strains_comparison	26	mikk_72-2	mock	NA	17
ccdc141_mikk_strains_comparison	26	mikk_72-2	ccdc141	Cas9	14
ccdc141_mikk_strains_comparison	28	mikk_72-2	mock	NA	18
ccdc141_mikk_strains_comparison	28	mikk_72-2	ccdc141	Cas9	14
ccdc141_mikk_strains_comparison	30	mikk_72-2	mock	NA	18
ccdc141_mikk_strains_comparison	30	mikk_72-2	ccdc141	Cas9	14
ccdc141_mikk_strains_comparison	32	mikk_72-2	mock	NA	17
ccdc141_mikk_strains_comparison	32	mikk_72-2	ccdc141	Cas9	14
ccdc141_mikk_strains_comparison	35	mikk_72-2	mock	NA	17
ccdc141_mikk_strains_comparison	35	mikk_72-2	ccdc141	Cas9	14
