# Supplementary material for: Discovery and characterization of gene-by-environment and epistatic genetic effects in a vertebrate model
Source: Cell Genom. 2026 Feb 10;6(5):101164. doi: 10.1016/j.xgen.2026.101164 (PMC13174225; doi:10.1016/j.xgen.2026.101164)
Supplement: Data S6. Heart rate measurements for the gene editing experiments — Data underlying Figure 5B with heart rate measurements for control and gene-edited medaka embryos. Only samples with a normal morphological phenotype (see Figure S4) are shown. [file mmc7.csv]

experiment	sample_id	temperature	strain	gene_edited	editor	heart_rate_bpm
ryr2b	COS2_A002	21	Cab	mock	NA	96
ryr2b	COS2_A003	21	Cab	mock	NA	96
ryr2b	COS2_A004	21	Cab	mock	NA	96
ryr2b	COS2_A005	21	Cab	mock	NA	96
ryr2b	COS2_A007	21	Cab	mock	NA	96
ryr2b	COS2_A008	21	Cab	mock	NA	96
ryr2b	COS2_A009	21	Cab	mock	NA	84
ryr2b	COS2_A010	21	Cab	mock	NA	90
ryr2b	COS2_A011	21	Cab	mock	NA	96
ryr2b	COS2_A012	21	Cab	mock	NA	96
ryr2b	COS2_B001	21	Cab	mock	NA	90
ryr2b	COS2_B002	21	Cab	mock	NA	90
ryr2b	COS2_B003	21	Cab	mock	NA	90
ryr2b	COS2_B004	21	Cab	mock	NA	96
ryr2b	COS2_B005	21	Cab	mock	NA	96
ryr2b	COS2_B006	21	Cab	mock	NA	90
ryr2b	COS2_B007	21	Cab	mock	NA	90
ryr2b	COS2_B008	21	Cab	mock	NA	90
ryr2b	COS2_B009	21	Cab	mock	NA	96
ryr2b	COS2_B010	21	Cab	mock	NA	90
ryr2b	COS2_B011	21	Cab	mock	NA	102
ryr2b	COS2_B012	21	Cab	mock	NA	102
ryr2b	COS2_E006	21	Cab	ryr2b	evoBE4max	90
ryr2b	COS2_E007	21	Cab	ryr2b	evoBE4max	90
ryr2b	COS2_E009	21	Cab	ryr2b	evoBE4max	84
ryr2b	COS2_E010	21	Cab	ryr2b	evoBE4max	96
ryr2b	COS2_E011	21	Cab	ryr2b	evoBE4max	90
ryr2b	COS2_E012	21	Cab	ryr2b	evoBE4max	96
ryr2b	COS2_F001	21	Cab	ryr2b	evoBE4max	90
ryr2b	COS2_F002	21	Cab	ryr2b	evoBE4max	84
ryr2b	COS2_F003	21	Cab	ryr2b	evoBE4max	102
ryr2b	COS2_F004	21	Cab	ryr2b	evoBE4max	96
ryr2b	COS2_F005	21	Cab	ryr2b	evoBE4max	102
ryr2b	COS2_F006	21	Cab	ryr2b	evoBE4max	84
ryr2b	COS2_F007	21	Cab	ryr2b	evoBE4max	78
ryr2b	COS2_F008	21	Cab	ryr2b	evoBE4max	96
ryr2b	COS2_F009	21	Cab	ryr2b	evoBE4max	90
ryr2b	COS2_F010	21	Cab	ryr2b	evoBE4max	96
ryr2b	COS2_F011	21	Cab	ryr2b	evoBE4max	78
ryr2b	COS2_A002	24	Cab	mock	NA	126
ryr2b	COS2_A004	24	Cab	mock	NA	126
ryr2b	COS2_A005	24	Cab	mock	NA	120
ryr2b	COS2_A006	24	Cab	mock	NA	126
ryr2b	COS2_A007	24	Cab	mock	NA	120
ryr2b	COS2_A008	24	Cab	mock	NA	126
ryr2b	COS2_A009	24	Cab	mock	NA	114
ryr2b	COS2_A010	24	Cab	mock	NA	120
ryr2b	COS2_A011	24	Cab	mock	NA	126
ryr2b	COS2_A012	24	Cab	mock	NA	126
ryr2b	COS2_B002	24	Cab	mock	NA	114
ryr2b	COS2_B003	24	Cab	mock	NA	120
ryr2b	COS2_B004	24	Cab	mock	NA	120
ryr2b	COS2_B005	24	Cab	mock	NA	126
ryr2b	COS2_B006	24	Cab	mock	NA	120
ryr2b	COS2_B007	24	Cab	mock	NA	120
ryr2b	COS2_B008	24	Cab	mock	NA	126
ryr2b	COS2_B009	24	Cab	mock	NA	132
ryr2b	COS2_B010	24	Cab	mock	NA	120
ryr2b	COS2_B011	24	Cab	mock	NA	132
ryr2b	COS2_B012	24	Cab	mock	NA	126
ryr2b	COS2_E006	24	Cab	ryr2b	evoBE4max	120
ryr2b	COS2_E007	24	Cab	ryr2b	evoBE4max	114
ryr2b	COS2_E008	24	Cab	ryr2b	evoBE4max	120
ryr2b	COS2_E010	24	Cab	ryr2b	evoBE4max	126
ryr2b	COS2_E011	24	Cab	ryr2b	evoBE4max	114
ryr2b	COS2_E012	24	Cab	ryr2b	evoBE4max	126
ryr2b	COS2_F001	24	Cab	ryr2b	evoBE4max	126
ryr2b	COS2_F002	24	Cab	ryr2b	evoBE4max	120
ryr2b	COS2_F003	24	Cab	ryr2b	evoBE4max	126
ryr2b	COS2_F004	24	Cab	ryr2b	evoBE4max	126
ryr2b	COS2_F005	24	Cab	ryr2b	evoBE4max	144
ryr2b	COS2_F006	24	Cab	ryr2b	evoBE4max	108
ryr2b	COS2_F007	24	Cab	ryr2b	evoBE4max	96
ryr2b	COS2_F008	24	Cab	ryr2b	evoBE4max	120
ryr2b	COS2_F009	24	Cab	ryr2b	evoBE4max	114
ryr2b	COS2_F010	24	Cab	ryr2b	evoBE4max	132
ryr2b	COS2_F011	24	Cab	ryr2b	evoBE4max	96
ryr2b	COS2_A001	26	Cab	mock	NA	144
ryr2b	COS2_A002	26	Cab	mock	NA	150
ryr2b	COS2_A003	26	Cab	mock	NA	145
ryr2b	COS2_A004	26	Cab	mock	NA	150
ryr2b	COS2_A005	26	Cab	mock	NA	150
ryr2b	COS2_A006	26	Cab	mock	NA	150
ryr2b	COS2_A007	26	Cab	mock	NA	144
ryr2b	COS2_A008	26	Cab	mock	NA	150
ryr2b	COS2_A009	26	Cab	mock	NA	150
ryr2b	COS2_A010	26	Cab	mock	NA	144
ryr2b	COS2_A011	26	Cab	mock	NA	150
ryr2b	COS2_A012	26	Cab	mock	NA	150
ryr2b	COS2_B001	26	Cab	mock	NA	138
ryr2b	COS2_B002	26	Cab	mock	NA	138
ryr2b	COS2_B003	26	Cab	mock	NA	138
ryr2b	COS2_B004	26	Cab	mock	NA	144
ryr2b	COS2_B005	26	Cab	mock	NA	149
ryr2b	COS2_B006	26	Cab	mock	NA	144
ryr2b	COS2_B007	26	Cab	mock	NA	138
ryr2b	COS2_B008	26	Cab	mock	NA	144
ryr2b	COS2_B009	26	Cab	mock	NA	156
ryr2b	COS2_B010	26	Cab	mock	NA	144
ryr2b	COS2_B011	26	Cab	mock	NA	150
ryr2b	COS2_B012	26	Cab	mock	NA	150
ryr2b	COS2_E006	26	Cab	ryr2b	evoBE4max	138
ryr2b	COS2_E007	26	Cab	ryr2b	evoBE4max	138
ryr2b	COS2_E008	26	Cab	ryr2b	evoBE4max	137
ryr2b	COS2_E009	26	Cab	ryr2b	evoBE4max	125
ryr2b	COS2_E010	26	Cab	ryr2b	evoBE4max	144
ryr2b	COS2_E011	26	Cab	ryr2b	evoBE4max	138
ryr2b	COS2_E012	26	Cab	ryr2b	evoBE4max	144
ryr2b	COS2_F001	26	Cab	ryr2b	evoBE4max	144
ryr2b	COS2_F002	26	Cab	ryr2b	evoBE4max	144
ryr2b	COS2_F003	26	Cab	ryr2b	evoBE4max	150
ryr2b	COS2_F004	26	Cab	ryr2b	evoBE4max	144
ryr2b	COS2_F006	26	Cab	ryr2b	evoBE4max	108
ryr2b	COS2_F007	26	Cab	ryr2b	evoBE4max	108
ryr2b	COS2_F008	26	Cab	ryr2b	evoBE4max	144
ryr2b	COS2_F009	26	Cab	ryr2b	evoBE4max	138
ryr2b	COS2_F010	26	Cab	ryr2b	evoBE4max	150
ryr2b	COS2_F011	26	Cab	ryr2b	evoBE4max	114
ryr2b	COS2_A001	28	Cab	mock	NA	168
ryr2b	COS2_A002	28	Cab	mock	NA	168
ryr2b	COS2_A003	28	Cab	mock	NA	162
ryr2b	COS2_A004	28	Cab	mock	NA	168
ryr2b	COS2_A005	28	Cab	mock	NA	174
ryr2b	COS2_A006	28	Cab	mock	NA	173
ryr2b	COS2_A007	28	Cab	mock	NA	168
ryr2b	COS2_A008	28	Cab	mock	NA	173
ryr2b	COS2_A009	28	Cab	mock	NA	167
ryr2b	COS2_A010	28	Cab	mock	NA	167
ryr2b	COS2_A011	28	Cab	mock	NA	180
ryr2b	COS2_A012	28	Cab	mock	NA	174
ryr2b	COS2_B001	28	Cab	mock	NA	168
ryr2b	COS2_B002	28	Cab	mock	NA	168
ryr2b	COS2_B003	28	Cab	mock	NA	161
ryr2b	COS2_B004	28	Cab	mock	NA	162
ryr2b	COS2_B005	28	Cab	mock	NA	173
ryr2b	COS2_B006	28	Cab	mock	NA	165
ryr2b	COS2_B007	28	Cab	mock	NA	162
ryr2b	COS2_B008	28	Cab	mock	NA	174
ryr2b	COS2_B009	28	Cab	mock	NA	180
ryr2b	COS2_B010	28	Cab	mock	NA	161
ryr2b	COS2_B011	28	Cab	mock	NA	180
ryr2b	COS2_B012	28	Cab	mock	NA	174
ryr2b	COS2_E006	28	Cab	ryr2b	evoBE4max	155
ryr2b	COS2_E007	28	Cab	ryr2b	evoBE4max	162
ryr2b	COS2_E008	28	Cab	ryr2b	evoBE4max	156
ryr2b	COS2_E009	28	Cab	ryr2b	evoBE4max	150
ryr2b	COS2_E010	28	Cab	ryr2b	evoBE4max	168
ryr2b	COS2_E011	28	Cab	ryr2b	evoBE4max	162
ryr2b	COS2_E012	28	Cab	ryr2b	evoBE4max	162
ryr2b	COS2_F001	28	Cab	ryr2b	evoBE4max	173
ryr2b	COS2_F002	28	Cab	ryr2b	evoBE4max	162
ryr2b	COS2_F003	28	Cab	ryr2b	evoBE4max	174
ryr2b	COS2_F004	28	Cab	ryr2b	evoBE4max	173
ryr2b	COS2_F005	28	Cab	ryr2b	evoBE4max	192
ryr2b	COS2_F006	28	Cab	ryr2b	evoBE4max	126
ryr2b	COS2_F007	28	Cab	ryr2b	evoBE4max	132
ryr2b	COS2_F008	28	Cab	ryr2b	evoBE4max	161
ryr2b	COS2_F009	28	Cab	ryr2b	evoBE4max	162
ryr2b	COS2_F010	28	Cab	ryr2b	evoBE4max	174
ryr2b	COS2_F011	28	Cab	ryr2b	evoBE4max	132
ryr2b	COS2_A001	30	Cab	mock	NA	198
ryr2b	COS2_A002	30	Cab	mock	NA	192
ryr2b	COS2_A003	30	Cab	mock	NA	179
ryr2b	COS2_A004	30	Cab	mock	NA	192
ryr2b	COS2_A005	30	Cab	mock	NA	198
ryr2b	COS2_A006	30	Cab	mock	NA	204
ryr2b	COS2_A007	30	Cab	mock	NA	192
ryr2b	COS2_A008	30	Cab	mock	NA	197
ryr2b	COS2_A009	30	Cab	mock	NA	192
ryr2b	COS2_A010	30	Cab	mock	NA	191
ryr2b	COS2_A011	30	Cab	mock	NA	198
ryr2b	COS2_A012	30	Cab	mock	NA	198
ryr2b	COS2_B001	30	Cab	mock	NA	192
ryr2b	COS2_B002	30	Cab	mock	NA	191
ryr2b	COS2_B003	30	Cab	mock	NA	185
ryr2b	COS2_B004	30	Cab	mock	NA	192
ryr2b	COS2_B005	30	Cab	mock	NA	198
ryr2b	COS2_B006	30	Cab	mock	NA	192
ryr2b	COS2_B007	30	Cab	mock	NA	185
ryr2b	COS2_B008	30	Cab	mock	NA	192
ryr2b	COS2_B009	30	Cab	mock	NA	209
ryr2b	COS2_B010	30	Cab	mock	NA	186
ryr2b	COS2_B011	30	Cab	mock	NA	204
ryr2b	COS2_B012	30	Cab	mock	NA	196
ryr2b	COS2_E006	30	Cab	ryr2b	evoBE4max	168
ryr2b	COS2_E007	30	Cab	ryr2b	evoBE4max	180
ryr2b	COS2_E008	30	Cab	ryr2b	evoBE4max	186
ryr2b	COS2_E009	30	Cab	ryr2b	evoBE4max	174
ryr2b	COS2_E010	30	Cab	ryr2b	evoBE4max	192
ryr2b	COS2_E011	30	Cab	ryr2b	evoBE4max	186
ryr2b	COS2_E012	30	Cab	ryr2b	evoBE4max	186
ryr2b	COS2_F001	30	Cab	ryr2b	evoBE4max	198
ryr2b	COS2_F002	30	Cab	ryr2b	evoBE4max	186
ryr2b	COS2_F003	30	Cab	ryr2b	evoBE4max	192
ryr2b	COS2_F004	30	Cab	ryr2b	evoBE4max	198
ryr2b	COS2_F007	30	Cab	ryr2b	evoBE4max	150
ryr2b	COS2_F008	30	Cab	ryr2b	evoBE4max	192
ryr2b	COS2_F009	30	Cab	ryr2b	evoBE4max	192
ryr2b	COS2_F010	30	Cab	ryr2b	evoBE4max	192
ryr2b	COS2_F011	30	Cab	ryr2b	evoBE4max	149
ryr2b	COS2_A001	32	Cab	mock	NA	222
ryr2b	COS2_A002	32	Cab	mock	NA	222
ryr2b	COS2_A003	32	Cab	mock	NA	210
ryr2b	COS2_A004	32	Cab	mock	NA	219
ryr2b	COS2_A005	32	Cab	mock	NA	228
ryr2b	COS2_A006	32	Cab	mock	NA	228
ryr2b	COS2_A007	32	Cab	mock	NA	216
ryr2b	COS2_A009	32	Cab	mock	NA	216
ryr2b	COS2_A010	32	Cab	mock	NA	215
ryr2b	COS2_A011	32	Cab	mock	NA	228
ryr2b	COS2_A012	32	Cab	mock	NA	228
ryr2b	COS2_B001	32	Cab	mock	NA	221
ryr2b	COS2_B002	32	Cab	mock	NA	210
ryr2b	COS2_B003	32	Cab	mock	NA	204
ryr2b	COS2_B004	32	Cab	mock	NA	216
ryr2b	COS2_B005	32	Cab	mock	NA	221
ryr2b	COS2_B006	32	Cab	mock	NA	224
ryr2b	COS2_B007	32	Cab	mock	NA	210
ryr2b	COS2_B009	32	Cab	mock	NA	234
ryr2b	COS2_B010	32	Cab	mock	NA	209
ryr2b	COS2_B011	32	Cab	mock	NA	227
ryr2b	COS2_B012	32	Cab	mock	NA	216
ryr2b	COS2_E006	32	Cab	ryr2b	evoBE4max	192
ryr2b	COS2_E007	32	Cab	ryr2b	evoBE4max	204
ryr2b	COS2_E008	32	Cab	ryr2b	evoBE4max	215
ryr2b	COS2_E009	32	Cab	ryr2b	evoBE4max	209
ryr2b	COS2_E010	32	Cab	ryr2b	evoBE4max	216
ryr2b	COS2_E011	32	Cab	ryr2b	evoBE4max	214
ryr2b	COS2_E012	32	Cab	ryr2b	evoBE4max	210
ryr2b	COS2_F001	32	Cab	ryr2b	evoBE4max	222
ryr2b	COS2_F002	32	Cab	ryr2b	evoBE4max	216
ryr2b	COS2_F003	32	Cab	ryr2b	evoBE4max	221
ryr2b	COS2_F004	32	Cab	ryr2b	evoBE4max	224
ryr2b	COS2_F005	32	Cab	ryr2b	evoBE4max	246
ryr2b	COS2_F006	32	Cab	ryr2b	evoBE4max	162
ryr2b	COS2_F007	32	Cab	ryr2b	evoBE4max	168
ryr2b	COS2_F008	32	Cab	ryr2b	evoBE4max	216
ryr2b	COS2_F009	32	Cab	ryr2b	evoBE4max	221
ryr2b	COS2_F010	32	Cab	ryr2b	evoBE4max	221
ryr2b	COS2_F011	32	Cab	ryr2b	evoBE4max	174
ryr2b	COS2_A001	35	Cab	mock	NA	252
ryr2b	COS2_A002	35	Cab	mock	NA	252
ryr2b	COS2_A003	35	Cab	mock	NA	251
ryr2b	COS2_A004	35	Cab	mock	NA	252
ryr2b	COS2_A005	35	Cab	mock	NA	263
ryr2b	COS2_A006	35	Cab	mock	NA	264
ryr2b	COS2_A007	35	Cab	mock	NA	254
ryr2b	COS2_A008	35	Cab	mock	NA	263
ryr2b	COS2_A009	35	Cab	mock	NA	255
ryr2b	COS2_A010	35	Cab	mock	NA	252
ryr2b	COS2_A012	35	Cab	mock	NA	252
ryr2b	COS2_B001	35	Cab	mock	NA	251
ryr2b	COS2_B002	35	Cab	mock	NA	258
ryr2b	COS2_B003	35	Cab	mock	NA	234
ryr2b	COS2_B005	35	Cab	mock	NA	251
ryr2b	COS2_B006	35	Cab	mock	NA	264
ryr2b	COS2_B007	35	Cab	mock	NA	239
ryr2b	COS2_B008	35	Cab	mock	NA	252
ryr2b	COS2_B009	35	Cab	mock	NA	269
ryr2b	COS2_B010	35	Cab	mock	NA	240
ryr2b	COS2_B011	35	Cab	mock	NA	252
ryr2b	COS2_B012	35	Cab	mock	NA	261
ryr2b	COS2_E006	35	Cab	ryr2b	evoBE4max	216
ryr2b	COS2_E007	35	Cab	ryr2b	evoBE4max	234
ryr2b	COS2_E008	35	Cab	ryr2b	evoBE4max	264
ryr2b	COS2_E009	35	Cab	ryr2b	evoBE4max	234
ryr2b	COS2_E010	35	Cab	ryr2b	evoBE4max	264
ryr2b	COS2_E011	35	Cab	ryr2b	evoBE4max	245
ryr2b	COS2_E012	35	Cab	ryr2b	evoBE4max	246
ryr2b	COS2_F001	35	Cab	ryr2b	evoBE4max	258
ryr2b	COS2_F002	35	Cab	ryr2b	evoBE4max	258
ryr2b	COS2_F004	35	Cab	ryr2b	evoBE4max	263
ryr2b	COS2_F005	35	Cab	ryr2b	evoBE4max	288
ryr2b	COS2_F006	35	Cab	ryr2b	evoBE4max	192
ryr2b	COS2_F007	35	Cab	ryr2b	evoBE4max	198
ryr2b	COS2_F008	35	Cab	ryr2b	evoBE4max	257
ryr2b	COS2_F009	35	Cab	ryr2b	evoBE4max	257
ryr2b	COS2_F010	35	Cab	ryr2b	evoBE4max	246
ryr2b	COS2_F011	35	Cab	ryr2b	evoBE4max	204
ccdc141	COS2_A001	21	Cab	mock	NA	107
ccdc141	COS2_A002	21	Cab	mock	NA	88
ccdc141	COS2_A003	21	Cab	mock	NA	94
ccdc141	COS2_A004	21	Cab	mock	NA	94
ccdc141	COS2_A005	21	Cab	mock	NA	88
ccdc141	COS2_A006	21	Cab	mock	NA	94
ccdc141	COS2_A007	21	Cab	mock	NA	94
ccdc141	COS2_A008	21	Cab	mock	NA	107
ccdc141	COS2_A009	21	Cab	mock	NA	101
ccdc141	COS2_A010	21	Cab	mock	NA	88
ccdc141	COS2_A011	21	Cab	mock	NA	95
ccdc141	COS2_A012	21	Cab	mock	NA	95
ccdc141	COS2_B001	21	Cab	mock	NA	94
ccdc141	COS2_B003	21	Cab	mock	NA	101
ccdc141	COS2_B004	21	Cab	mock	NA	88
ccdc141	COS2_B005	21	Cab	mock	NA	101
ccdc141	COS2_B006	21	Cab	mock	NA	94
ccdc141	COS2_B007	21	Cab	mock	NA	101
ccdc141	COS2_B008	21	Cab	mock	NA	101
ccdc141	COS2_B009	21	Cab	mock	NA	94
ccdc141	COS2_B010	21	Cab	mock	NA	101
ccdc141	COS2_D009	21	Cab	ccdc141	Cas9	107
ccdc141	COS2_D010	21	Cab	ccdc141	Cas9	101
ccdc141	COS2_D011	21	Cab	ccdc141	Cas9	107
ccdc141	COS2_D012	21	Cab	ccdc141	Cas9	101
ccdc141	COS2_E001	21	Cab	ccdc141	Cas9	107
ccdc141	COS2_E002	21	Cab	ccdc141	Cas9	101
ccdc141	COS2_E003	21	Cab	ccdc141	Cas9	101
ccdc141	COS2_E004	21	Cab	ccdc141	Cas9	101
ccdc141	COS2_E005	21	Cab	ccdc141	Cas9	94
ccdc141	COS2_E006	21	Cab	ccdc141	Cas9	107
ccdc141	COS2_E007	21	Cab	ccdc141	Cas9	113
ccdc141	COS2_E009	21	Cab	ccdc141	Cas9	101
ccdc141	COS2_E010	21	Cab	ccdc141	Cas9	101
ccdc141	COS2_E011	21	Cab	ccdc141	Cas9	94
ccdc141	COS2_E012	21	Cab	ccdc141	Cas9	107
ccdc141	COS2_F001	21	Cab	ccdc141	Cas9	101
ccdc141	COS2_F002	21	Cab	ccdc141	Cas9	107
ccdc141	COS2_F004	21	Cab	ccdc141	Cas9	94
ccdc141	COS2_F005	21	Cab	ccdc141	Cas9	107
ccdc141	COS2_F006	21	Cab	ccdc141	Cas9	107
ccdc141	COS2_F008	21	Cab	ccdc141	Cas9	95
ccdc141	COS2_F009	21	Cab	ccdc141	Cas9	99
ccdc141	COS2_F010	21	Cab	ccdc141	Cas9	101
ccdc141	COS2_F011	21	Cab	ccdc141	Cas9	107
ccdc141	COS2_F012	21	Cab	ccdc141	Cas9	101
ccdc141	COS2_G001	21	Cab	ccdc141	Cas9	101
ccdc141	COS2_A001	24	Cab	mock	NA	138
ccdc141	COS2_A002	24	Cab	mock	NA	126
ccdc141	COS2_A003	24	Cab	mock	NA	131
ccdc141	COS2_A004	24	Cab	mock	NA	126
ccdc141	COS2_A005	24	Cab	mock	NA	113
ccdc141	COS2_A006	24	Cab	mock	NA	126
ccdc141	COS2_A007	24	Cab	mock	NA	126
ccdc141	COS2_A008	24	Cab	mock	NA	132
ccdc141	COS2_A009	24	Cab	mock	NA	132
ccdc141	COS2_A010	24	Cab	mock	NA	120
ccdc141	COS2_A011	24	Cab	mock	NA	126
ccdc141	COS2_A012	24	Cab	mock	NA	120
ccdc141	COS2_B001	24	Cab	mock	NA	120
ccdc141	COS2_B002	24	Cab	mock	NA	132
ccdc141	COS2_B003	24	Cab	mock	NA	126
ccdc141	COS2_B004	24	Cab	mock	NA	126
ccdc141	COS2_B005	24	Cab	mock	NA	138
ccdc141	COS2_B006	24	Cab	mock	NA	126
ccdc141	COS2_B007	24	Cab	mock	NA	126
ccdc141	COS2_B008	24	Cab	mock	NA	126
ccdc141	COS2_B009	24	Cab	mock	NA	126
ccdc141	COS2_B010	24	Cab	mock	NA	131
ccdc141	COS2_D009	24	Cab	ccdc141	Cas9	139
ccdc141	COS2_D010	24	Cab	ccdc141	Cas9	132
ccdc141	COS2_D011	24	Cab	ccdc141	Cas9	139
ccdc141	COS2_D012	24	Cab	ccdc141	Cas9	132
ccdc141	COS2_E001	24	Cab	ccdc141	Cas9	132
ccdc141	COS2_E002	24	Cab	ccdc141	Cas9	132
ccdc141	COS2_E003	24	Cab	ccdc141	Cas9	132
ccdc141	COS2_E004	24	Cab	ccdc141	Cas9	132
ccdc141	COS2_E005	24	Cab	ccdc141	Cas9	122
ccdc141	COS2_E006	24	Cab	ccdc141	Cas9	132
ccdc141	COS2_E007	24	Cab	ccdc141	Cas9	138
ccdc141	COS2_E008	24	Cab	ccdc141	Cas9	138
ccdc141	COS2_E009	24	Cab	ccdc141	Cas9	126
ccdc141	COS2_E010	24	Cab	ccdc141	Cas9	132
ccdc141	COS2_E011	24	Cab	ccdc141	Cas9	132
ccdc141	COS2_E012	24	Cab	ccdc141	Cas9	133
ccdc141	COS2_F001	24	Cab	ccdc141	Cas9	130
ccdc141	COS2_F002	24	Cab	ccdc141	Cas9	139
ccdc141	COS2_F003	24	Cab	ccdc141	Cas9	135
ccdc141	COS2_F004	24	Cab	ccdc141	Cas9	126
ccdc141	COS2_F005	24	Cab	ccdc141	Cas9	145
ccdc141	COS2_F006	24	Cab	ccdc141	Cas9	145
ccdc141	COS2_F007	24	Cab	ccdc141	Cas9	132
ccdc141	COS2_F008	24	Cab	ccdc141	Cas9	132
ccdc141	COS2_F009	24	Cab	ccdc141	Cas9	132
ccdc141	COS2_F011	24	Cab	ccdc141	Cas9	140
ccdc141	COS2_F012	24	Cab	ccdc141	Cas9	138
ccdc141	COS2_A001	26	Cab	mock	NA	157
ccdc141	COS2_A002	26	Cab	mock	NA	145
ccdc141	COS2_A003	26	Cab	mock	NA	145
ccdc141	COS2_A004	26	Cab	mock	NA	151
ccdc141	COS2_A005	26	Cab	mock	NA	132
ccdc141	COS2_A006	26	Cab	mock	NA	144
ccdc141	COS2_A007	26	Cab	mock	NA	151
ccdc141	COS2_A008	26	Cab	mock	NA	151
ccdc141	COS2_A009	26	Cab	mock	NA	152
ccdc141	COS2_A010	26	Cab	mock	NA	138
ccdc141	COS2_A011	26	Cab	mock	NA	151
ccdc141	COS2_A012	26	Cab	mock	NA	145
ccdc141	COS2_B001	26	Cab	mock	NA	145
ccdc141	COS2_B002	26	Cab	mock	NA	151
ccdc141	COS2_B003	26	Cab	mock	NA	151
ccdc141	COS2_B004	26	Cab	mock	NA	151
ccdc141	COS2_B005	26	Cab	mock	NA	157
ccdc141	COS2_B006	26	Cab	mock	NA	151
ccdc141	COS2_B007	26	Cab	mock	NA	151
ccdc141	COS2_B008	26	Cab	mock	NA	144
ccdc141	COS2_B009	26	Cab	mock	NA	151
ccdc141	COS2_D009	26	Cab	ccdc141	Cas9	170
ccdc141	COS2_D010	26	Cab	ccdc141	Cas9	157
ccdc141	COS2_D011	26	Cab	ccdc141	Cas9	164
ccdc141	COS2_D012	26	Cab	ccdc141	Cas9	157
ccdc141	COS2_E001	26	Cab	ccdc141	Cas9	157
ccdc141	COS2_E002	26	Cab	ccdc141	Cas9	151
ccdc141	COS2_E003	26	Cab	ccdc141	Cas9	164
ccdc141	COS2_E004	26	Cab	ccdc141	Cas9	157
ccdc141	COS2_E005	26	Cab	ccdc141	Cas9	151
ccdc141	COS2_E006	26	Cab	ccdc141	Cas9	157
ccdc141	COS2_E007	26	Cab	ccdc141	Cas9	164
ccdc141	COS2_E008	26	Cab	ccdc141	Cas9	157
ccdc141	COS2_E009	26	Cab	ccdc141	Cas9	151
ccdc141	COS2_E010	26	Cab	ccdc141	Cas9	157
ccdc141	COS2_E011	26	Cab	ccdc141	Cas9	157
ccdc141	COS2_E012	26	Cab	ccdc141	Cas9	164
ccdc141	COS2_F001	26	Cab	ccdc141	Cas9	157
ccdc141	COS2_F002	26	Cab	ccdc141	Cas9	170
ccdc141	COS2_F003	26	Cab	ccdc141	Cas9	157
ccdc141	COS2_F004	26	Cab	ccdc141	Cas9	151
ccdc141	COS2_F006	26	Cab	ccdc141	Cas9	170
ccdc141	COS2_F007	26	Cab	ccdc141	Cas9	157
ccdc141	COS2_F008	26	Cab	ccdc141	Cas9	151
ccdc141	COS2_F009	26	Cab	ccdc141	Cas9	151
ccdc141	COS2_F010	26	Cab	ccdc141	Cas9	157
ccdc141	COS2_F011	26	Cab	ccdc141	Cas9	164
ccdc141	COS2_F012	26	Cab	ccdc141	Cas9	157
ccdc141	COS2_G001	26	Cab	ccdc141	Cas9	164
ccdc141	COS2_A001	28	Cab	mock	NA	183
ccdc141	COS2_A002	28	Cab	mock	NA	176
ccdc141	COS2_A003	28	Cab	mock	NA	176
ccdc141	COS2_A004	28	Cab	mock	NA	176
ccdc141	COS2_A005	28	Cab	mock	NA	151
ccdc141	COS2_A006	28	Cab	mock	NA	176
ccdc141	COS2_A007	28	Cab	mock	NA	170
ccdc141	COS2_A008	28	Cab	mock	NA	183
ccdc141	COS2_A009	28	Cab	mock	NA	182
ccdc141	COS2_A010	28	Cab	mock	NA	164
ccdc141	COS2_A011	28	Cab	mock	NA	176
ccdc141	COS2_A012	28	Cab	mock	NA	170
ccdc141	COS2_B001	28	Cab	mock	NA	176
ccdc141	COS2_B002	28	Cab	mock	NA	176
ccdc141	COS2_B003	28	Cab	mock	NA	176
ccdc141	COS2_B004	28	Cab	mock	NA	176
ccdc141	COS2_B005	28	Cab	mock	NA	183
ccdc141	COS2_B006	28	Cab	mock	NA	176
ccdc141	COS2_B007	28	Cab	mock	NA	176
ccdc141	COS2_B008	28	Cab	mock	NA	176
ccdc141	COS2_B009	28	Cab	mock	NA	183
ccdc141	COS2_B010	28	Cab	mock	NA	179
ccdc141	COS2_D009	28	Cab	ccdc141	Cas9	189
ccdc141	COS2_D010	28	Cab	ccdc141	Cas9	183
ccdc141	COS2_D011	28	Cab	ccdc141	Cas9	189
ccdc141	COS2_D012	28	Cab	ccdc141	Cas9	183
ccdc141	COS2_E001	28	Cab	ccdc141	Cas9	189
ccdc141	COS2_E002	28	Cab	ccdc141	Cas9	182
ccdc141	COS2_E003	28	Cab	ccdc141	Cas9	189
ccdc141	COS2_E004	28	Cab	ccdc141	Cas9	182
ccdc141	COS2_E005	28	Cab	ccdc141	Cas9	183
ccdc141	COS2_E006	28	Cab	ccdc141	Cas9	183
ccdc141	COS2_E007	28	Cab	ccdc141	Cas9	195
ccdc141	COS2_E008	28	Cab	ccdc141	Cas9	189
ccdc141	COS2_E009	28	Cab	ccdc141	Cas9	176
ccdc141	COS2_E010	28	Cab	ccdc141	Cas9	182
ccdc141	COS2_E011	28	Cab	ccdc141	Cas9	183
ccdc141	COS2_E012	28	Cab	ccdc141	Cas9	195
ccdc141	COS2_F001	28	Cab	ccdc141	Cas9	189
ccdc141	COS2_F002	28	Cab	ccdc141	Cas9	195
ccdc141	COS2_F003	28	Cab	ccdc141	Cas9	183
ccdc141	COS2_F004	28	Cab	ccdc141	Cas9	176
ccdc141	COS2_F005	28	Cab	ccdc141	Cas9	195
ccdc141	COS2_F006	28	Cab	ccdc141	Cas9	195
ccdc141	COS2_F007	28	Cab	ccdc141	Cas9	183
ccdc141	COS2_F008	28	Cab	ccdc141	Cas9	182
ccdc141	COS2_F009	28	Cab	ccdc141	Cas9	176
ccdc141	COS2_F010	28	Cab	ccdc141	Cas9	183
ccdc141	COS2_F011	28	Cab	ccdc141	Cas9	189
ccdc141	COS2_F012	28	Cab	ccdc141	Cas9	189
ccdc141	COS2_G001	28	Cab	ccdc141	Cas9	195
ccdc141	COS2_A001	30	Cab	mock	NA	214
ccdc141	COS2_A002	30	Cab	mock	NA	189
ccdc141	COS2_A003	30	Cab	mock	NA	201
ccdc141	COS2_A004	30	Cab	mock	NA	201
ccdc141	COS2_A005	30	Cab	mock	NA	176
ccdc141	COS2_A006	30	Cab	mock	NA	201
ccdc141	COS2_A007	30	Cab	mock	NA	195
ccdc141	COS2_A008	30	Cab	mock	NA	201
ccdc141	COS2_A009	30	Cab	mock	NA	208
ccdc141	COS2_A010	30	Cab	mock	NA	183
ccdc141	COS2_A011	30	Cab	mock	NA	195
ccdc141	COS2_A012	30	Cab	mock	NA	195
ccdc141	COS2_B001	30	Cab	mock	NA	203
ccdc141	COS2_B002	30	Cab	mock	NA	201
ccdc141	COS2_B003	30	Cab	mock	NA	202
ccdc141	COS2_B004	30	Cab	mock	NA	195
ccdc141	COS2_B005	30	Cab	mock	NA	208
ccdc141	COS2_B006	30	Cab	mock	NA	208
ccdc141	COS2_B007	30	Cab	mock	NA	201
ccdc141	COS2_B008	30	Cab	mock	NA	202
ccdc141	COS2_B009	30	Cab	mock	NA	201
ccdc141	COS2_B010	30	Cab	mock	NA	202
ccdc141	COS2_D009	30	Cab	ccdc141	Cas9	220
ccdc141	COS2_D010	30	Cab	ccdc141	Cas9	208
ccdc141	COS2_D011	30	Cab	ccdc141	Cas9	220
ccdc141	COS2_D012	30	Cab	ccdc141	Cas9	214
ccdc141	COS2_E001	30	Cab	ccdc141	Cas9	214
ccdc141	COS2_E002	30	Cab	ccdc141	Cas9	208
ccdc141	COS2_E003	30	Cab	ccdc141	Cas9	220
ccdc141	COS2_E004	30	Cab	ccdc141	Cas9	207
ccdc141	COS2_E005	30	Cab	ccdc141	Cas9	207
ccdc141	COS2_E006	30	Cab	ccdc141	Cas9	214
ccdc141	COS2_E007	30	Cab	ccdc141	Cas9	227
ccdc141	COS2_E008	30	Cab	ccdc141	Cas9	220
ccdc141	COS2_E009	30	Cab	ccdc141	Cas9	195
ccdc141	COS2_E010	30	Cab	ccdc141	Cas9	214
ccdc141	COS2_E011	30	Cab	ccdc141	Cas9	208
ccdc141	COS2_E012	30	Cab	ccdc141	Cas9	227
ccdc141	COS2_F001	30	Cab	ccdc141	Cas9	214
ccdc141	COS2_F002	30	Cab	ccdc141	Cas9	227
ccdc141	COS2_F003	30	Cab	ccdc141	Cas9	208
ccdc141	COS2_F004	30	Cab	ccdc141	Cas9	208
ccdc141	COS2_F005	30	Cab	ccdc141	Cas9	233
ccdc141	COS2_F006	30	Cab	ccdc141	Cas9	220
ccdc141	COS2_F007	30	Cab	ccdc141	Cas9	214
ccdc141	COS2_F008	30	Cab	ccdc141	Cas9	208
ccdc141	COS2_F009	30	Cab	ccdc141	Cas9	201
ccdc141	COS2_F010	30	Cab	ccdc141	Cas9	208
ccdc141	COS2_F011	30	Cab	ccdc141	Cas9	220
ccdc141	COS2_F012	30	Cab	ccdc141	Cas9	220
ccdc141	COS2_G001	30	Cab	ccdc141	Cas9	221
ccdc141	COS2_A001	32	Cab	mock	NA	239
ccdc141	COS2_A002	32	Cab	mock	NA	217
ccdc141	COS2_A003	32	Cab	mock	NA	226
ccdc141	COS2_A004	32	Cab	mock	NA	227
ccdc141	COS2_A005	32	Cab	mock	NA	201
ccdc141	COS2_A006	32	Cab	mock	NA	220
ccdc141	COS2_A007	32	Cab	mock	NA	214
ccdc141	COS2_A009	32	Cab	mock	NA	245
ccdc141	COS2_A010	32	Cab	mock	NA	208
ccdc141	COS2_A011	32	Cab	mock	NA	214
ccdc141	COS2_A012	32	Cab	mock	NA	220
ccdc141	COS2_B001	32	Cab	mock	NA	226
ccdc141	COS2_B002	32	Cab	mock	NA	233
ccdc141	COS2_B003	32	Cab	mock	NA	227
ccdc141	COS2_B004	32	Cab	mock	NA	220
ccdc141	COS2_B005	32	Cab	mock	NA	227
ccdc141	COS2_B006	32	Cab	mock	NA	233
ccdc141	COS2_B007	32	Cab	mock	NA	226
ccdc141	COS2_B008	32	Cab	mock	NA	227
ccdc141	COS2_B009	32	Cab	mock	NA	225
ccdc141	COS2_B010	32	Cab	mock	NA	220
ccdc141	COS2_D009	32	Cab	ccdc141	Cas9	258
ccdc141	COS2_D010	32	Cab	ccdc141	Cas9	233
ccdc141	COS2_D011	32	Cab	ccdc141	Cas9	239
ccdc141	COS2_D012	32	Cab	ccdc141	Cas9	245
ccdc141	COS2_E001	32	Cab	ccdc141	Cas9	245
ccdc141	COS2_E003	32	Cab	ccdc141	Cas9	246
ccdc141	COS2_E004	32	Cab	ccdc141	Cas9	233
ccdc141	COS2_E006	32	Cab	ccdc141	Cas9	239
ccdc141	COS2_E007	32	Cab	ccdc141	Cas9	258
ccdc141	COS2_E008	32	Cab	ccdc141	Cas9	251
ccdc141	COS2_E009	32	Cab	ccdc141	Cas9	220
ccdc141	COS2_E010	32	Cab	ccdc141	Cas9	239
ccdc141	COS2_E011	32	Cab	ccdc141	Cas9	233
ccdc141	COS2_E012	32	Cab	ccdc141	Cas9	258
ccdc141	COS2_F001	32	Cab	ccdc141	Cas9	239
ccdc141	COS2_F002	32	Cab	ccdc141	Cas9	251
ccdc141	COS2_F003	32	Cab	ccdc141	Cas9	242
ccdc141	COS2_F004	32	Cab	ccdc141	Cas9	233
ccdc141	COS2_F005	32	Cab	ccdc141	Cas9	271
ccdc141	COS2_F006	32	Cab	ccdc141	Cas9	248
ccdc141	COS2_F007	32	Cab	ccdc141	Cas9	245
ccdc141	COS2_F008	32	Cab	ccdc141	Cas9	239
ccdc141	COS2_F009	32	Cab	ccdc141	Cas9	233
ccdc141	COS2_F010	32	Cab	ccdc141	Cas9	233
ccdc141	COS2_F011	32	Cab	ccdc141	Cas9	252
ccdc141	COS2_F012	32	Cab	ccdc141	Cas9	252
ccdc141	COS2_G001	32	Cab	ccdc141	Cas9	252
ccdc141	COS2_A001	35	Cab	mock	NA	276
ccdc141	COS2_A002	35	Cab	mock	NA	258
ccdc141	COS2_A003	35	Cab	mock	NA	258
ccdc141	COS2_A004	35	Cab	mock	NA	271
ccdc141	COS2_A005	35	Cab	mock	NA	233
ccdc141	COS2_A006	35	Cab	mock	NA	258
ccdc141	COS2_A007	35	Cab	mock	NA	252
ccdc141	COS2_A008	35	Cab	mock	NA	270
ccdc141	COS2_A009	35	Cab	mock	NA	283
ccdc141	COS2_A010	35	Cab	mock	NA	239
ccdc141	COS2_A011	35	Cab	mock	NA	245
ccdc141	COS2_A012	35	Cab	mock	NA	252
ccdc141	COS2_B001	35	Cab	mock	NA	264
ccdc141	COS2_B002	35	Cab	mock	NA	264
ccdc141	COS2_B003	35	Cab	mock	NA	258
ccdc141	COS2_B004	35	Cab	mock	NA	258
ccdc141	COS2_B005	35	Cab	mock	NA	265
ccdc141	COS2_B006	35	Cab	mock	NA	275
ccdc141	COS2_B007	35	Cab	mock	NA	258
ccdc141	COS2_B008	35	Cab	mock	NA	258
ccdc141	COS2_B009	35	Cab	mock	NA	270
ccdc141	COS2_B010	35	Cab	mock	NA	264
ccdc141	COS2_D009	35	Cab	ccdc141	Cas9	295
ccdc141	COS2_D010	35	Cab	ccdc141	Cas9	264
ccdc141	COS2_D011	35	Cab	ccdc141	Cas9	277
ccdc141	COS2_D012	35	Cab	ccdc141	Cas9	283
ccdc141	COS2_E001	35	Cab	ccdc141	Cas9	290
ccdc141	COS2_E002	35	Cab	ccdc141	Cas9	290
ccdc141	COS2_E003	35	Cab	ccdc141	Cas9	277
ccdc141	COS2_E004	35	Cab	ccdc141	Cas9	271
ccdc141	COS2_E005	35	Cab	ccdc141	Cas9	265
ccdc141	COS2_E006	35	Cab	ccdc141	Cas9	284
ccdc141	COS2_E007	35	Cab	ccdc141	Cas9	295
ccdc141	COS2_E008	35	Cab	ccdc141	Cas9	296
ccdc141	COS2_E009	35	Cab	ccdc141	Cas9	256
ccdc141	COS2_E010	35	Cab	ccdc141	Cas9	265
ccdc141	COS2_E011	35	Cab	ccdc141	Cas9	271
ccdc141	COS2_E012	35	Cab	ccdc141	Cas9	302
ccdc141	COS2_F001	35	Cab	ccdc141	Cas9	271
ccdc141	COS2_F002	35	Cab	ccdc141	Cas9	296
ccdc141	COS2_F003	35	Cab	ccdc141	Cas9	277
ccdc141	COS2_F004	35	Cab	ccdc141	Cas9	277
ccdc141	COS2_F006	35	Cab	ccdc141	Cas9	277
ccdc141	COS2_F007	35	Cab	ccdc141	Cas9	271
ccdc141	COS2_F008	35	Cab	ccdc141	Cas9	277
ccdc141	COS2_F009	35	Cab	ccdc141	Cas9	264
ccdc141	COS2_F010	35	Cab	ccdc141	Cas9	271
ccdc141	COS2_F011	35	Cab	ccdc141	Cas9	296
ccdc141	COS2_F012	35	Cab	ccdc141	Cas9	295
ccdc141	COS2_G001	35	Cab	ccdc141	Cas9	277
ppp3cca	COS1_A001	21	Cab	mock	NA	96
ppp3cca	COS1_A002	21	Cab	mock	NA	90
ppp3cca	COS1_A004	21	Cab	mock	NA	96
ppp3cca	COS1_A005	21	Cab	mock	NA	90
ppp3cca	COS1_A007	21	Cab	mock	NA	96
ppp3cca	COS1_A008	21	Cab	mock	NA	102
ppp3cca	COS1_A009	21	Cab	mock	NA	102
ppp3cca	COS1_A010	21	Cab	mock	NA	90
ppp3cca	COS1_A011	21	Cab	mock	NA	96
ppp3cca	COS1_A012	21	Cab	mock	NA	96
ppp3cca	COS1_B001	21	Cab	mock	NA	96
ppp3cca	COS1_B002	21	Cab	mock	NA	96
ppp3cca	COS1_B003	21	Cab	mock	NA	90
ppp3cca	COS1_B004	21	Cab	mock	NA	96
ppp3cca	COS1_B005	21	Cab	mock	NA	90
ppp3cca	COS1_B006	21	Cab	ppp3cca	Cas9	102
ppp3cca	COS1_B007	21	Cab	ppp3cca	Cas9	96
ppp3cca	COS1_B008	21	Cab	ppp3cca	Cas9	96
ppp3cca	COS1_B009	21	Cab	ppp3cca	Cas9	90
ppp3cca	COS1_B010	21	Cab	ppp3cca	Cas9	102
ppp3cca	COS1_B011	21	Cab	ppp3cca	Cas9	96
ppp3cca	COS1_B012	21	Cab	ppp3cca	Cas9	102
ppp3cca	COS1_C001	21	Cab	ppp3cca	Cas9	96
ppp3cca	COS1_C002	21	Cab	ppp3cca	Cas9	84
ppp3cca	COS1_C003	21	Cab	ppp3cca	Cas9	90
ppp3cca	COS1_C004	21	Cab	ppp3cca	Cas9	96
ppp3cca	COS1_C005	21	Cab	ppp3cca	Cas9	102
ppp3cca	COS1_C006	21	Cab	ppp3cca	Cas9	96
ppp3cca	COS1_C007	21	Cab	ppp3cca	Cas9	96
ppp3cca	COS1_C008	21	Cab	ppp3cca	Cas9	108
ppp3cca	COS1_C009	21	Cab	ppp3cca	Cas9	102
ppp3cca	COS1_C010	21	Cab	ppp3cca	Cas9	102
ppp3cca	COS1_C011	21	Cab	ppp3cca	Cas9	102
ppp3cca	COS1_C012	21	Cab	ppp3cca	Cas9	84
ppp3cca	COS1_D001	21	Cab	ppp3cca	Cas9	90
ppp3cca	COS1_D002	21	Cab	ppp3cca	Cas9	96
ppp3cca	COS1_D003	21	Cab	ppp3cca	Cas9	96
ppp3cca	COS1_A002	24	Cab	mock	NA	120
ppp3cca	COS1_A003	24	Cab	mock	NA	126
ppp3cca	COS1_A004	24	Cab	mock	NA	132
ppp3cca	COS1_A005	24	Cab	mock	NA	120
ppp3cca	COS1_A006	24	Cab	mock	NA	126
ppp3cca	COS1_A007	24	Cab	mock	NA	132
ppp3cca	COS1_A008	24	Cab	mock	NA	132
ppp3cca	COS1_A010	24	Cab	mock	NA	120
ppp3cca	COS1_A011	24	Cab	mock	NA	132
ppp3cca	COS1_A012	24	Cab	mock	NA	126
ppp3cca	COS1_B001	24	Cab	mock	NA	120
ppp3cca	COS1_B002	24	Cab	mock	NA	132
ppp3cca	COS1_B003	24	Cab	mock	NA	120
ppp3cca	COS1_B004	24	Cab	mock	NA	132
ppp3cca	COS1_B005	24	Cab	mock	NA	120
ppp3cca	COS1_B006	24	Cab	ppp3cca	Cas9	138
ppp3cca	COS1_B007	24	Cab	ppp3cca	Cas9	132
ppp3cca	COS1_B008	24	Cab	ppp3cca	Cas9	138
ppp3cca	COS1_B009	24	Cab	ppp3cca	Cas9	120
ppp3cca	COS1_B010	24	Cab	ppp3cca	Cas9	137
ppp3cca	COS1_B011	24	Cab	ppp3cca	Cas9	126
ppp3cca	COS1_B012	24	Cab	ppp3cca	Cas9	138
ppp3cca	COS1_C001	24	Cab	ppp3cca	Cas9	126
ppp3cca	COS1_C002	24	Cab	ppp3cca	Cas9	120
ppp3cca	COS1_C003	24	Cab	ppp3cca	Cas9	118
ppp3cca	COS1_C004	24	Cab	ppp3cca	Cas9	138
ppp3cca	COS1_C005	24	Cab	ppp3cca	Cas9	132
ppp3cca	COS1_C006	24	Cab	ppp3cca	Cas9	126
ppp3cca	COS1_C007	24	Cab	ppp3cca	Cas9	132
ppp3cca	COS1_C008	24	Cab	ppp3cca	Cas9	138
ppp3cca	COS1_C009	24	Cab	ppp3cca	Cas9	138
ppp3cca	COS1_C010	24	Cab	ppp3cca	Cas9	138
ppp3cca	COS1_C011	24	Cab	ppp3cca	Cas9	143
ppp3cca	COS1_C012	24	Cab	ppp3cca	Cas9	114
ppp3cca	COS1_D001	24	Cab	ppp3cca	Cas9	120
ppp3cca	COS1_D002	24	Cab	ppp3cca	Cas9	132
ppp3cca	COS1_D003	24	Cab	ppp3cca	Cas9	132
ppp3cca	COS1_A001	26	Cab	mock	NA	149
ppp3cca	COS1_A002	26	Cab	mock	NA	144
ppp3cca	COS1_A003	26	Cab	mock	NA	149
ppp3cca	COS1_A004	26	Cab	mock	NA	156
ppp3cca	COS1_A005	26	Cab	mock	NA	144
ppp3cca	COS1_A006	26	Cab	mock	NA	144
ppp3cca	COS1_A007	26	Cab	mock	NA	154
ppp3cca	COS1_A008	26	Cab	mock	NA	156
ppp3cca	COS1_A009	26	Cab	mock	NA	150
ppp3cca	COS1_A010	26	Cab	mock	NA	144
ppp3cca	COS1_A011	26	Cab	mock	NA	149
ppp3cca	COS1_A012	26	Cab	mock	NA	144
ppp3cca	COS1_B001	26	Cab	mock	NA	143
ppp3cca	COS1_B002	26	Cab	mock	NA	162
ppp3cca	COS1_B003	26	Cab	mock	NA	150
ppp3cca	COS1_B005	26	Cab	mock	NA	138
ppp3cca	COS1_B006	26	Cab	ppp3cca	Cas9	167
ppp3cca	COS1_B007	26	Cab	ppp3cca	Cas9	156
ppp3cca	COS1_B008	26	Cab	ppp3cca	Cas9	161
ppp3cca	COS1_B009	26	Cab	ppp3cca	Cas9	144
ppp3cca	COS1_B011	26	Cab	ppp3cca	Cas9	156
ppp3cca	COS1_B012	26	Cab	ppp3cca	Cas9	158
ppp3cca	COS1_C001	26	Cab	ppp3cca	Cas9	150
ppp3cca	COS1_C002	26	Cab	ppp3cca	Cas9	144
ppp3cca	COS1_C003	26	Cab	ppp3cca	Cas9	137
ppp3cca	COS1_C004	26	Cab	ppp3cca	Cas9	156
ppp3cca	COS1_C005	26	Cab	ppp3cca	Cas9	156
ppp3cca	COS1_C006	26	Cab	ppp3cca	Cas9	149
ppp3cca	COS1_C007	26	Cab	ppp3cca	Cas9	155
ppp3cca	COS1_C008	26	Cab	ppp3cca	Cas9	162
ppp3cca	COS1_C009	26	Cab	ppp3cca	Cas9	162
ppp3cca	COS1_C010	26	Cab	ppp3cca	Cas9	161
ppp3cca	COS1_C011	26	Cab	ppp3cca	Cas9	168
ppp3cca	COS1_C012	26	Cab	ppp3cca	Cas9	138
ppp3cca	COS1_D001	26	Cab	ppp3cca	Cas9	138
ppp3cca	COS1_D002	26	Cab	ppp3cca	Cas9	156
ppp3cca	COS1_D003	26	Cab	ppp3cca	Cas9	156
ppp3cca	COS1_A001	28	Cab	mock	NA	179
ppp3cca	COS1_A002	28	Cab	mock	NA	174
ppp3cca	COS1_A003	28	Cab	mock	NA	179
ppp3cca	COS1_A004	28	Cab	mock	NA	185
ppp3cca	COS1_A005	28	Cab	mock	NA	168
ppp3cca	COS1_A006	28	Cab	mock	NA	173
ppp3cca	COS1_A007	28	Cab	mock	NA	180
ppp3cca	COS1_A008	28	Cab	mock	NA	185
ppp3cca	COS1_A009	28	Cab	mock	NA	179
ppp3cca	COS1_A010	28	Cab	mock	NA	174
ppp3cca	COS1_A011	28	Cab	mock	NA	180
ppp3cca	COS1_A012	28	Cab	mock	NA	173
ppp3cca	COS1_B001	28	Cab	mock	NA	174
ppp3cca	COS1_B002	28	Cab	mock	NA	185
ppp3cca	COS1_B003	28	Cab	mock	NA	170
ppp3cca	COS1_B004	28	Cab	mock	NA	185
ppp3cca	COS1_B005	28	Cab	mock	NA	162
ppp3cca	COS1_B006	28	Cab	ppp3cca	Cas9	192
ppp3cca	COS1_B007	28	Cab	ppp3cca	Cas9	185
ppp3cca	COS1_B008	28	Cab	ppp3cca	Cas9	186
ppp3cca	COS1_B009	28	Cab	ppp3cca	Cas9	168
ppp3cca	COS1_B010	28	Cab	ppp3cca	Cas9	179
ppp3cca	COS1_B011	28	Cab	ppp3cca	Cas9	186
ppp3cca	COS1_B012	28	Cab	ppp3cca	Cas9	185
ppp3cca	COS1_C001	28	Cab	ppp3cca	Cas9	174
ppp3cca	COS1_C002	28	Cab	ppp3cca	Cas9	168
ppp3cca	COS1_C004	28	Cab	ppp3cca	Cas9	185
ppp3cca	COS1_C005	28	Cab	ppp3cca	Cas9	179
ppp3cca	COS1_C006	28	Cab	ppp3cca	Cas9	174
ppp3cca	COS1_C007	28	Cab	ppp3cca	Cas9	180
ppp3cca	COS1_C008	28	Cab	ppp3cca	Cas9	191
ppp3cca	COS1_C009	28	Cab	ppp3cca	Cas9	192
ppp3cca	COS1_C010	28	Cab	ppp3cca	Cas9	192
ppp3cca	COS1_C011	28	Cab	ppp3cca	Cas9	197
ppp3cca	COS1_C012	28	Cab	ppp3cca	Cas9	162
ppp3cca	COS1_D001	28	Cab	ppp3cca	Cas9	162
ppp3cca	COS1_D002	28	Cab	ppp3cca	Cas9	173
ppp3cca	COS1_D003	28	Cab	ppp3cca	Cas9	185
ppp3cca	COS1_A001	30	Cab	mock	NA	209
ppp3cca	COS1_A002	30	Cab	mock	NA	197
ppp3cca	COS1_A003	30	Cab	mock	NA	204
ppp3cca	COS1_A004	30	Cab	mock	NA	209
ppp3cca	COS1_A005	30	Cab	mock	NA	191
ppp3cca	COS1_A006	30	Cab	mock	NA	197
ppp3cca	COS1_A007	30	Cab	mock	NA	204
ppp3cca	COS1_A008	30	Cab	mock	NA	215
ppp3cca	COS1_A009	30	Cab	mock	NA	203
ppp3cca	COS1_A010	30	Cab	mock	NA	203
ppp3cca	COS1_A011	30	Cab	mock	NA	209
ppp3cca	COS1_A012	30	Cab	mock	NA	197
ppp3cca	COS1_B001	30	Cab	mock	NA	197
ppp3cca	COS1_B002	30	Cab	mock	NA	215
ppp3cca	COS1_B003	30	Cab	mock	NA	198
ppp3cca	COS1_B004	30	Cab	mock	NA	209
ppp3cca	COS1_B005	30	Cab	mock	NA	192
ppp3cca	COS1_B006	30	Cab	ppp3cca	Cas9	221
ppp3cca	COS1_B007	30	Cab	ppp3cca	Cas9	206
ppp3cca	COS1_B008	30	Cab	ppp3cca	Cas9	215
ppp3cca	COS1_B009	30	Cab	ppp3cca	Cas9	198
ppp3cca	COS1_B010	30	Cab	ppp3cca	Cas9	209
ppp3cca	COS1_B011	30	Cab	ppp3cca	Cas9	215
ppp3cca	COS1_B012	30	Cab	ppp3cca	Cas9	214
ppp3cca	COS1_C001	30	Cab	ppp3cca	Cas9	197
ppp3cca	COS1_C002	30	Cab	ppp3cca	Cas9	197
ppp3cca	COS1_C003	30	Cab	ppp3cca	Cas9	192
ppp3cca	COS1_C004	30	Cab	ppp3cca	Cas9	215
ppp3cca	COS1_C005	30	Cab	ppp3cca	Cas9	203
ppp3cca	COS1_C006	30	Cab	ppp3cca	Cas9	203
ppp3cca	COS1_C007	30	Cab	ppp3cca	Cas9	209
ppp3cca	COS1_C008	30	Cab	ppp3cca	Cas9	215
ppp3cca	COS1_C009	30	Cab	ppp3cca	Cas9	221
ppp3cca	COS1_C010	30	Cab	ppp3cca	Cas9	221
ppp3cca	COS1_C011	30	Cab	ppp3cca	Cas9	221
ppp3cca	COS1_C012	30	Cab	ppp3cca	Cas9	191
ppp3cca	COS1_D001	30	Cab	ppp3cca	Cas9	180
ppp3cca	COS1_D002	30	Cab	ppp3cca	Cas9	215
ppp3cca	COS1_D003	30	Cab	ppp3cca	Cas9	204
ppp3cca	COS1_A001	32	Cab	mock	NA	233
ppp3cca	COS1_A002	32	Cab	mock	NA	222
ppp3cca	COS1_A003	32	Cab	mock	NA	233
ppp3cca	COS1_A004	32	Cab	mock	NA	245
ppp3cca	COS1_A005	32	Cab	mock	NA	215
ppp3cca	COS1_A006	32	Cab	mock	NA	221
ppp3cca	COS1_A007	32	Cab	mock	NA	229
ppp3cca	COS1_A009	32	Cab	mock	NA	233
ppp3cca	COS1_A010	32	Cab	mock	NA	227
ppp3cca	COS1_A011	32	Cab	mock	NA	239
ppp3cca	COS1_A012	32	Cab	mock	NA	228
ppp3cca	COS1_B001	32	Cab	mock	NA	227
ppp3cca	COS1_B002	32	Cab	mock	NA	239
ppp3cca	COS1_B003	32	Cab	mock	NA	221
ppp3cca	COS1_B004	32	Cab	mock	NA	227
ppp3cca	COS1_B005	32	Cab	mock	NA	215
ppp3cca	COS1_B006	32	Cab	ppp3cca	Cas9	251
ppp3cca	COS1_B007	32	Cab	ppp3cca	Cas9	238
ppp3cca	COS1_B008	32	Cab	ppp3cca	Cas9	251
ppp3cca	COS1_B009	32	Cab	ppp3cca	Cas9	222
ppp3cca	COS1_B010	32	Cab	ppp3cca	Cas9	245
ppp3cca	COS1_B011	32	Cab	ppp3cca	Cas9	239
ppp3cca	COS1_B012	32	Cab	ppp3cca	Cas9	245
ppp3cca	COS1_C001	32	Cab	ppp3cca	Cas9	221
ppp3cca	COS1_C002	32	Cab	ppp3cca	Cas9	228
ppp3cca	COS1_C003	32	Cab	ppp3cca	Cas9	221
ppp3cca	COS1_C004	32	Cab	ppp3cca	Cas9	251
ppp3cca	COS1_C005	32	Cab	ppp3cca	Cas9	233
ppp3cca	COS1_C006	32	Cab	ppp3cca	Cas9	233
ppp3cca	COS1_C007	32	Cab	ppp3cca	Cas9	234
ppp3cca	COS1_C008	32	Cab	ppp3cca	Cas9	245
ppp3cca	COS1_C009	32	Cab	ppp3cca	Cas9	245
ppp3cca	COS1_C010	32	Cab	ppp3cca	Cas9	251
ppp3cca	COS1_C011	32	Cab	ppp3cca	Cas9	257
ppp3cca	COS1_D001	32	Cab	ppp3cca	Cas9	209
ppp3cca	COS1_D002	32	Cab	ppp3cca	Cas9	245
ppp3cca	COS1_D003	32	Cab	ppp3cca	Cas9	239
ppp3cca	COS1_A001	35	Cab	mock	NA	269
ppp3cca	COS1_A002	35	Cab	mock	NA	253
ppp3cca	COS1_A003	35	Cab	mock	NA	263
ppp3cca	COS1_A004	35	Cab	mock	NA	287
ppp3cca	COS1_A005	35	Cab	mock	NA	242
ppp3cca	COS1_A006	35	Cab	mock	NA	257
ppp3cca	COS1_A007	35	Cab	mock	NA	275
ppp3cca	COS1_A008	35	Cab	mock	NA	275
ppp3cca	COS1_A009	35	Cab	mock	NA	270
ppp3cca	COS1_A010	35	Cab	mock	NA	275
ppp3cca	COS1_A011	35	Cab	mock	NA	276
ppp3cca	COS1_A012	35	Cab	mock	NA	269
ppp3cca	COS1_B001	35	Cab	mock	NA	263
ppp3cca	COS1_B002	35	Cab	mock	NA	281
ppp3cca	COS1_B003	35	Cab	mock	NA	251
ppp3cca	COS1_B005	35	Cab	mock	NA	243
ppp3cca	COS1_B006	35	Cab	ppp3cca	Cas9	281
ppp3cca	COS1_B007	35	Cab	ppp3cca	Cas9	275
ppp3cca	COS1_B008	35	Cab	ppp3cca	Cas9	281
ppp3cca	COS1_B009	35	Cab	ppp3cca	Cas9	251
ppp3cca	COS1_B010	35	Cab	ppp3cca	Cas9	281
ppp3cca	COS1_B011	35	Cab	ppp3cca	Cas9	275
ppp3cca	COS1_B012	35	Cab	ppp3cca	Cas9	287
ppp3cca	COS1_C001	35	Cab	ppp3cca	Cas9	257
ppp3cca	COS1_C002	35	Cab	ppp3cca	Cas9	269
ppp3cca	COS1_C003	35	Cab	ppp3cca	Cas9	251
ppp3cca	COS1_C004	35	Cab	ppp3cca	Cas9	299
ppp3cca	COS1_C005	35	Cab	ppp3cca	Cas9	263
ppp3cca	COS1_C006	35	Cab	ppp3cca	Cas9	269
ppp3cca	COS1_C007	35	Cab	ppp3cca	Cas9	275
ppp3cca	COS1_C008	35	Cab	ppp3cca	Cas9	281
ppp3cca	COS1_C009	35	Cab	ppp3cca	Cas9	281
ppp3cca	COS1_C010	35	Cab	ppp3cca	Cas9	299
ppp3cca	COS1_C011	35	Cab	ppp3cca	Cas9	299
ppp3cca	COS1_C012	35	Cab	ppp3cca	Cas9	269
ppp3cca	COS1_D001	35	Cab	ppp3cca	Cas9	251
ppp3cca	COS1_D002	35	Cab	ppp3cca	Cas9	287
ppp3cca	COS1_D003	35	Cab	ppp3cca	Cas9	257
ccdc141_mikk_strains_comparison	COS1_A001	21	Cab	mock	NA	84
ccdc141_mikk_strains_comparison	COS1_A002	21	Cab	mock	NA	96
ccdc141_mikk_strains_comparison	COS1_A003	21	Cab	mock	NA	90
ccdc141_mikk_strains_comparison	COS1_A004	21	Cab	mock	NA	90
ccdc141_mikk_strains_comparison	COS1_A005	21	Cab	mock	NA	96
ccdc141_mikk_strains_comparison	COS1_A007	21	Cab	mock	NA	90
ccdc141_mikk_strains_comparison	COS1_A009	21	Cab	mock	NA	96
ccdc141_mikk_strains_comparison	COS1_A010	21	Cab	mock	NA	102
ccdc141_mikk_strains_comparison	COS1_A011	21	Cab	mock	NA	96
ccdc141_mikk_strains_comparison	COS1_A012	21	Cab	mock	NA	90
ccdc141_mikk_strains_comparison	COS1_B001	21	Cab	mock	NA	96
ccdc141_mikk_strains_comparison	COS1_B002	21	Cab	mock	NA	90
ccdc141_mikk_strains_comparison	COS1_B003	21	Cab	mock	NA	84
ccdc141_mikk_strains_comparison	COS1_B004	21	Cab	mock	NA	96
ccdc141_mikk_strains_comparison	COS1_B005	21	Cab	mock	NA	90
ccdc141_mikk_strains_comparison	COS1_B006	21	Cab	mock	NA	90
ccdc141_mikk_strains_comparison	COS1_B007	21	Cab	mock	NA	90
ccdc141_mikk_strains_comparison	COS1_B008	21	Cab	mock	NA	96
ccdc141_mikk_strains_comparison	COS1_B009	21	Cab	mock	NA	90
ccdc141_mikk_strains_comparison	COS1_B010	21	Cab	mock	NA	90
ccdc141_mikk_strains_comparison	COS1_B011	21	Cab	mock	NA	90
ccdc141_mikk_strains_comparison	COS1_B012	21	Cab	ccdc141	Cas9	102
ccdc141_mikk_strains_comparison	COS1_C001	21	Cab	ccdc141	Cas9	102
ccdc141_mikk_strains_comparison	COS1_C002	21	Cab	ccdc141	Cas9	96
ccdc141_mikk_strains_comparison	COS1_C003	21	Cab	ccdc141	Cas9	90
ccdc141_mikk_strains_comparison	COS1_C004	21	Cab	ccdc141	Cas9	96
ccdc141_mikk_strains_comparison	COS1_C005	21	Cab	ccdc141	Cas9	102
ccdc141_mikk_strains_comparison	COS1_C006	21	Cab	ccdc141	Cas9	102
ccdc141_mikk_strains_comparison	COS1_D004	21	mikk_14-1	mock	NA	90
ccdc141_mikk_strains_comparison	COS1_D006	21	mikk_14-1	mock	NA	90
ccdc141_mikk_strains_comparison	COS1_D007	21	mikk_14-1	mock	NA	90
ccdc141_mikk_strains_comparison	COS1_D008	21	mikk_14-1	mock	NA	96
ccdc141_mikk_strains_comparison	COS1_D009	21	mikk_14-1	mock	NA	90
ccdc141_mikk_strains_comparison	COS1_D010	21	mikk_14-1	mock	NA	96
ccdc141_mikk_strains_comparison	COS1_D011	21	mikk_14-1	mock	NA	90
ccdc141_mikk_strains_comparison	COS1_D012	21	mikk_14-1	mock	NA	90
ccdc141_mikk_strains_comparison	COS1_E001	21	mikk_14-1	mock	NA	84
ccdc141_mikk_strains_comparison	COS1_E002	21	mikk_14-1	mock	NA	84
ccdc141_mikk_strains_comparison	COS1_E003	21	mikk_14-1	mock	NA	87
ccdc141_mikk_strains_comparison	COS1_E004	21	mikk_14-1	ccdc141	Cas9	90
ccdc141_mikk_strains_comparison	COS1_E005	21	mikk_14-1	ccdc141	Cas9	96
ccdc141_mikk_strains_comparison	COS1_E006	21	mikk_14-1	ccdc141	Cas9	90
ccdc141_mikk_strains_comparison	COS1_E007	21	mikk_14-1	ccdc141	Cas9	90
ccdc141_mikk_strains_comparison	COS1_E008	21	mikk_14-1	ccdc141	Cas9	96
ccdc141_mikk_strains_comparison	COS1_E009	21	mikk_14-1	ccdc141	Cas9	84
ccdc141_mikk_strains_comparison	COS1_E010	21	mikk_14-1	ccdc141	Cas9	90
ccdc141_mikk_strains_comparison	COS1_E011	21	mikk_14-1	ccdc141	Cas9	84
ccdc141_mikk_strains_comparison	COS1_E012	21	mikk_14-1	ccdc141	Cas9	90
ccdc141_mikk_strains_comparison	COS1_F001	21	mikk_14-1	ccdc141	Cas9	96
ccdc141_mikk_strains_comparison	COS1_F002	21	mikk_14-1	ccdc141	Cas9	90
ccdc141_mikk_strains_comparison	COS1_F003	21	mikk_14-1	ccdc141	Cas9	84
ccdc141_mikk_strains_comparison	COS1_F004	21	mikk_14-1	ccdc141	Cas9	90
ccdc141_mikk_strains_comparison	COS1_F005	21	mikk_14-1	ccdc141	Cas9	91
ccdc141_mikk_strains_comparison	COS1_F006	21	mikk_14-1	ccdc141	Cas9	90
ccdc141_mikk_strains_comparison	COS1_G005	21	mikk_106-2	mock	NA	96
ccdc141_mikk_strains_comparison	COS1_G006	21	mikk_106-2	mock	NA	96
ccdc141_mikk_strains_comparison	COS1_G007	21	mikk_106-2	mock	NA	96
ccdc141_mikk_strains_comparison	COS1_G008	21	mikk_106-2	mock	NA	96
ccdc141_mikk_strains_comparison	COS1_G009	21	mikk_106-2	mock	NA	96
ccdc141_mikk_strains_comparison	COS1_G010	21	mikk_106-2	mock	NA	96
ccdc141_mikk_strains_comparison	COS1_G011	21	mikk_106-2	mock	NA	96
ccdc141_mikk_strains_comparison	COS1_H001	21	mikk_106-2	ccdc141	Cas9	102
ccdc141_mikk_strains_comparison	COS1_H002	21	mikk_106-2	ccdc141	Cas9	108
ccdc141_mikk_strains_comparison	COS1_H003	21	mikk_106-2	ccdc141	Cas9	102
ccdc141_mikk_strains_comparison	COS1_H004	21	mikk_106-2	ccdc141	Cas9	102
ccdc141_mikk_strains_comparison	COS1_H005	21	mikk_106-2	ccdc141	Cas9	102
ccdc141_mikk_strains_comparison	COS1_H006	21	mikk_106-2	ccdc141	Cas9	96
ccdc141_mikk_strains_comparison	COS1_H007	21	mikk_106-2	ccdc141	Cas9	96
ccdc141_mikk_strains_comparison	COS1_H008	21	mikk_106-2	ccdc141	Cas9	96
ccdc141_mikk_strains_comparison	COS1_A001	24	Cab	mock	NA	108
ccdc141_mikk_strains_comparison	COS1_A002	24	Cab	mock	NA	132
ccdc141_mikk_strains_comparison	COS1_A003	24	Cab	mock	NA	120
ccdc141_mikk_strains_comparison	COS1_A004	24	Cab	mock	NA	120
ccdc141_mikk_strains_comparison	COS1_A005	24	Cab	mock	NA	126
ccdc141_mikk_strains_comparison	COS1_A006	24	Cab	mock	NA	132
ccdc141_mikk_strains_comparison	COS1_A008	24	Cab	mock	NA	126
ccdc141_mikk_strains_comparison	COS1_A009	24	Cab	mock	NA	119
ccdc141_mikk_strains_comparison	COS1_A010	24	Cab	mock	NA	138
ccdc141_mikk_strains_comparison	COS1_A011	24	Cab	mock	NA	120
ccdc141_mikk_strains_comparison	COS1_A012	24	Cab	mock	NA	120
ccdc141_mikk_strains_comparison	COS1_B001	24	Cab	mock	NA	126
ccdc141_mikk_strains_comparison	COS1_B002	24	Cab	mock	NA	114
ccdc141_mikk_strains_comparison	COS1_B003	24	Cab	mock	NA	108
ccdc141_mikk_strains_comparison	COS1_B004	24	Cab	mock	NA	120
ccdc141_mikk_strains_comparison	COS1_B005	24	Cab	mock	NA	120
ccdc141_mikk_strains_comparison	COS1_B007	24	Cab	mock	NA	120
ccdc141_mikk_strains_comparison	COS1_B008	24	Cab	mock	NA	132
ccdc141_mikk_strains_comparison	COS1_B009	24	Cab	mock	NA	125
ccdc141_mikk_strains_comparison	COS1_B010	24	Cab	mock	NA	120
ccdc141_mikk_strains_comparison	COS1_B011	24	Cab	mock	NA	126
ccdc141_mikk_strains_comparison	COS1_B012	24	Cab	ccdc141	Cas9	144
ccdc141_mikk_strains_comparison	COS1_C001	24	Cab	ccdc141	Cas9	138
ccdc141_mikk_strains_comparison	COS1_C002	24	Cab	ccdc141	Cas9	126
ccdc141_mikk_strains_comparison	COS1_C003	24	Cab	ccdc141	Cas9	120
ccdc141_mikk_strains_comparison	COS1_C004	24	Cab	ccdc141	Cas9	132
ccdc141_mikk_strains_comparison	COS1_C005	24	Cab	ccdc141	Cas9	137
ccdc141_mikk_strains_comparison	COS1_C006	24	Cab	ccdc141	Cas9	131
ccdc141_mikk_strains_comparison	COS1_D004	24	mikk_14-1	mock	NA	120
ccdc141_mikk_strains_comparison	COS1_D005	24	mikk_14-1	mock	NA	120
ccdc141_mikk_strains_comparison	COS1_D006	24	mikk_14-1	mock	NA	120
ccdc141_mikk_strains_comparison	COS1_D007	24	mikk_14-1	mock	NA	120
ccdc141_mikk_strains_comparison	COS1_D008	24	mikk_14-1	mock	NA	126
ccdc141_mikk_strains_comparison	COS1_D009	24	mikk_14-1	mock	NA	120
ccdc141_mikk_strains_comparison	COS1_D011	24	mikk_14-1	mock	NA	114
ccdc141_mikk_strains_comparison	COS1_D012	24	mikk_14-1	mock	NA	120
ccdc141_mikk_strains_comparison	COS1_E001	24	mikk_14-1	mock	NA	120
ccdc141_mikk_strains_comparison	COS1_E002	24	mikk_14-1	mock	NA	120
ccdc141_mikk_strains_comparison	COS1_E003	24	mikk_14-1	mock	NA	120
ccdc141_mikk_strains_comparison	COS1_E004	24	mikk_14-1	ccdc141	Cas9	126
ccdc141_mikk_strains_comparison	COS1_E005	24	mikk_14-1	ccdc141	Cas9	131
ccdc141_mikk_strains_comparison	COS1_E006	24	mikk_14-1	ccdc141	Cas9	120
ccdc141_mikk_strains_comparison	COS1_E007	24	mikk_14-1	ccdc141	Cas9	118
ccdc141_mikk_strains_comparison	COS1_E008	24	mikk_14-1	ccdc141	Cas9	126
ccdc141_mikk_strains_comparison	COS1_E009	24	mikk_14-1	ccdc141	Cas9	120
ccdc141_mikk_strains_comparison	COS1_E010	24	mikk_14-1	ccdc141	Cas9	120
ccdc141_mikk_strains_comparison	COS1_E011	24	mikk_14-1	ccdc141	Cas9	114
ccdc141_mikk_strains_comparison	COS1_E012	24	mikk_14-1	ccdc141	Cas9	114
ccdc141_mikk_strains_comparison	COS1_F001	24	mikk_14-1	ccdc141	Cas9	132
ccdc141_mikk_strains_comparison	COS1_F002	24	mikk_14-1	ccdc141	Cas9	120
ccdc141_mikk_strains_comparison	COS1_F003	24	mikk_14-1	ccdc141	Cas9	120
ccdc141_mikk_strains_comparison	COS1_F004	24	mikk_14-1	ccdc141	Cas9	120
ccdc141_mikk_strains_comparison	COS1_F006	24	mikk_14-1	ccdc141	Cas9	120
ccdc141_mikk_strains_comparison	COS1_G005	24	mikk_106-2	mock	NA	132
ccdc141_mikk_strains_comparison	COS1_G006	24	mikk_106-2	mock	NA	138
ccdc141_mikk_strains_comparison	COS1_G008	24	mikk_106-2	mock	NA	132
ccdc141_mikk_strains_comparison	COS1_G009	24	mikk_106-2	mock	NA	126
ccdc141_mikk_strains_comparison	COS1_G010	24	mikk_106-2	mock	NA	132
ccdc141_mikk_strains_comparison	COS1_G011	24	mikk_106-2	mock	NA	131
ccdc141_mikk_strains_comparison	COS1_G012	24	mikk_106-2	mock	NA	132
ccdc141_mikk_strains_comparison	COS1_H001	24	mikk_106-2	ccdc141	Cas9	132
ccdc141_mikk_strains_comparison	COS1_H002	24	mikk_106-2	ccdc141	Cas9	144
ccdc141_mikk_strains_comparison	COS1_H003	24	mikk_106-2	ccdc141	Cas9	132
ccdc141_mikk_strains_comparison	COS1_H004	24	mikk_106-2	ccdc141	Cas9	132
ccdc141_mikk_strains_comparison	COS1_H005	24	mikk_106-2	ccdc141	Cas9	137
ccdc141_mikk_strains_comparison	COS1_H006	24	mikk_106-2	ccdc141	Cas9	126
ccdc141_mikk_strains_comparison	COS1_H007	24	mikk_106-2	ccdc141	Cas9	132
ccdc141_mikk_strains_comparison	COS1_H008	24	mikk_106-2	ccdc141	Cas9	130
ccdc141_mikk_strains_comparison	COS1_A001	26	Cab	mock	NA	138
ccdc141_mikk_strains_comparison	COS1_A002	26	Cab	mock	NA	155
ccdc141_mikk_strains_comparison	COS1_A003	26	Cab	mock	NA	150
ccdc141_mikk_strains_comparison	COS1_A004	26	Cab	mock	NA	144
ccdc141_mikk_strains_comparison	COS1_A005	26	Cab	mock	NA	156
ccdc141_mikk_strains_comparison	COS1_A006	26	Cab	mock	NA	162
ccdc141_mikk_strains_comparison	COS1_A007	26	Cab	mock	NA	144
ccdc141_mikk_strains_comparison	COS1_A008	26	Cab	mock	NA	149
ccdc141_mikk_strains_comparison	COS1_A010	26	Cab	mock	NA	162
ccdc141_mikk_strains_comparison	COS1_A011	26	Cab	mock	NA	144
ccdc141_mikk_strains_comparison	COS1_A012	26	Cab	mock	NA	144
ccdc141_mikk_strains_comparison	COS1_B001	26	Cab	mock	NA	150
ccdc141_mikk_strains_comparison	COS1_B002	26	Cab	mock	NA	144
ccdc141_mikk_strains_comparison	COS1_B003	26	Cab	mock	NA	138
ccdc141_mikk_strains_comparison	COS1_B004	26	Cab	mock	NA	150
ccdc141_mikk_strains_comparison	COS1_B005	26	Cab	mock	NA	144
ccdc141_mikk_strains_comparison	COS1_B006	26	Cab	mock	NA	132
ccdc141_mikk_strains_comparison	COS1_B007	26	Cab	mock	NA	144
ccdc141_mikk_strains_comparison	COS1_B008	26	Cab	mock	NA	155
ccdc141_mikk_strains_comparison	COS1_B010	26	Cab	mock	NA	151
ccdc141_mikk_strains_comparison	COS1_B011	26	Cab	mock	NA	150
ccdc141_mikk_strains_comparison	COS1_B012	26	Cab	ccdc141	Cas9	161
ccdc141_mikk_strains_comparison	COS1_C001	26	Cab	ccdc141	Cas9	168
ccdc141_mikk_strains_comparison	COS1_C002	26	Cab	ccdc141	Cas9	150
ccdc141_mikk_strains_comparison	COS1_C003	26	Cab	ccdc141	Cas9	150
ccdc141_mikk_strains_comparison	COS1_C004	26	Cab	ccdc141	Cas9	161
ccdc141_mikk_strains_comparison	COS1_C005	26	Cab	ccdc141	Cas9	156
ccdc141_mikk_strains_comparison	COS1_C006	26	Cab	ccdc141	Cas9	156
ccdc141_mikk_strains_comparison	COS1_D004	26	mikk_14-1	mock	NA	149
ccdc141_mikk_strains_comparison	COS1_D005	26	mikk_14-1	mock	NA	144
ccdc141_mikk_strains_comparison	COS1_D006	26	mikk_14-1	mock	NA	144
ccdc141_mikk_strains_comparison	COS1_D007	26	mikk_14-1	mock	NA	150
ccdc141_mikk_strains_comparison	COS1_D008	26	mikk_14-1	mock	NA	150
ccdc141_mikk_strains_comparison	COS1_D009	26	mikk_14-1	mock	NA	144
ccdc141_mikk_strains_comparison	COS1_D010	26	mikk_14-1	mock	NA	150
ccdc141_mikk_strains_comparison	COS1_D011	26	mikk_14-1	mock	NA	144
ccdc141_mikk_strains_comparison	COS1_D012	26	mikk_14-1	mock	NA	144
ccdc141_mikk_strains_comparison	COS1_E001	26	mikk_14-1	mock	NA	144
ccdc141_mikk_strains_comparison	COS1_E002	26	mikk_14-1	mock	NA	144
ccdc141_mikk_strains_comparison	COS1_E003	26	mikk_14-1	mock	NA	144
ccdc141_mikk_strains_comparison	COS1_E004	26	mikk_14-1	ccdc141	Cas9	150
ccdc141_mikk_strains_comparison	COS1_E005	26	mikk_14-1	ccdc141	Cas9	150
ccdc141_mikk_strains_comparison	COS1_E006	26	mikk_14-1	ccdc141	Cas9	144
ccdc141_mikk_strains_comparison	COS1_E007	26	mikk_14-1	ccdc141	Cas9	144
ccdc141_mikk_strains_comparison	COS1_E008	26	mikk_14-1	ccdc141	Cas9	149
ccdc141_mikk_strains_comparison	COS1_E009	26	mikk_14-1	ccdc141	Cas9	144
ccdc141_mikk_strains_comparison	COS1_E010	26	mikk_14-1	ccdc141	Cas9	150
ccdc141_mikk_strains_comparison	COS1_E011	26	mikk_14-1	ccdc141	Cas9	138
ccdc141_mikk_strains_comparison	COS1_E012	26	mikk_14-1	ccdc141	Cas9	144
ccdc141_mikk_strains_comparison	COS1_F001	26	mikk_14-1	ccdc141	Cas9	156
ccdc141_mikk_strains_comparison	COS1_F002	26	mikk_14-1	ccdc141	Cas9	144
ccdc141_mikk_strains_comparison	COS1_F003	26	mikk_14-1	ccdc141	Cas9	144
ccdc141_mikk_strains_comparison	COS1_F004	26	mikk_14-1	ccdc141	Cas9	144
ccdc141_mikk_strains_comparison	COS1_F005	26	mikk_14-1	ccdc141	Cas9	150
ccdc141_mikk_strains_comparison	COS1_F006	26	mikk_14-1	ccdc141	Cas9	138
ccdc141_mikk_strains_comparison	COS1_G005	26	mikk_106-2	mock	NA	156
ccdc141_mikk_strains_comparison	COS1_G006	26	mikk_106-2	mock	NA	156
ccdc141_mikk_strains_comparison	COS1_G007	26	mikk_106-2	mock	NA	156
ccdc141_mikk_strains_comparison	COS1_G008	26	mikk_106-2	mock	NA	155
ccdc141_mikk_strains_comparison	COS1_G009	26	mikk_106-2	mock	NA	153
ccdc141_mikk_strains_comparison	COS1_G010	26	mikk_106-2	mock	NA	159
ccdc141_mikk_strains_comparison	COS1_G011	26	mikk_106-2	mock	NA	156
ccdc141_mikk_strains_comparison	COS1_G012	26	mikk_106-2	mock	NA	162
ccdc141_mikk_strains_comparison	COS1_H001	26	mikk_106-2	ccdc141	Cas9	162
ccdc141_mikk_strains_comparison	COS1_H002	26	mikk_106-2	ccdc141	Cas9	168
ccdc141_mikk_strains_comparison	COS1_H003	26	mikk_106-2	ccdc141	Cas9	162
ccdc141_mikk_strains_comparison	COS1_H004	26	mikk_106-2	ccdc141	Cas9	161
ccdc141_mikk_strains_comparison	COS1_H005	26	mikk_106-2	ccdc141	Cas9	162
ccdc141_mikk_strains_comparison	COS1_H006	26	mikk_106-2	ccdc141	Cas9	156
ccdc141_mikk_strains_comparison	COS1_H007	26	mikk_106-2	ccdc141	Cas9	156
ccdc141_mikk_strains_comparison	COS1_H008	26	mikk_106-2	ccdc141	Cas9	156
ccdc141_mikk_strains_comparison	COS1_A001	28	Cab	mock	NA	162
ccdc141_mikk_strains_comparison	COS1_A002	28	Cab	mock	NA	185
ccdc141_mikk_strains_comparison	COS1_A003	28	Cab	mock	NA	173
ccdc141_mikk_strains_comparison	COS1_A004	28	Cab	mock	NA	174
ccdc141_mikk_strains_comparison	COS1_A005	28	Cab	mock	NA	180
ccdc141_mikk_strains_comparison	COS1_A006	28	Cab	mock	NA	184
ccdc141_mikk_strains_comparison	COS1_A007	28	Cab	mock	NA	173
ccdc141_mikk_strains_comparison	COS1_A008	28	Cab	mock	NA	183
ccdc141_mikk_strains_comparison	COS1_A009	28	Cab	mock	NA	181
ccdc141_mikk_strains_comparison	COS1_A010	28	Cab	mock	NA	192
ccdc141_mikk_strains_comparison	COS1_A011	28	Cab	mock	NA	174
ccdc141_mikk_strains_comparison	COS1_A012	28	Cab	mock	NA	168
ccdc141_mikk_strains_comparison	COS1_B001	28	Cab	mock	NA	179
ccdc141_mikk_strains_comparison	COS1_B002	28	Cab	mock	NA	167
ccdc141_mikk_strains_comparison	COS1_B003	28	Cab	mock	NA	161
ccdc141_mikk_strains_comparison	COS1_B004	28	Cab	mock	NA	174
ccdc141_mikk_strains_comparison	COS1_B005	28	Cab	mock	NA	174
ccdc141_mikk_strains_comparison	COS1_B006	28	Cab	mock	NA	162
ccdc141_mikk_strains_comparison	COS1_B007	28	Cab	mock	NA	168
ccdc141_mikk_strains_comparison	COS1_B008	28	Cab	mock	NA	179
ccdc141_mikk_strains_comparison	COS1_B009	28	Cab	mock	NA	173
ccdc141_mikk_strains_comparison	COS1_B010	28	Cab	mock	NA	179
ccdc141_mikk_strains_comparison	COS1_B011	28	Cab	mock	NA	176
ccdc141_mikk_strains_comparison	COS1_B012	28	Cab	ccdc141	Cas9	197
ccdc141_mikk_strains_comparison	COS1_C001	28	Cab	ccdc141	Cas9	192
ccdc141_mikk_strains_comparison	COS1_C002	28	Cab	ccdc141	Cas9	179
ccdc141_mikk_strains_comparison	COS1_C003	28	Cab	ccdc141	Cas9	174
ccdc141_mikk_strains_comparison	COS1_C004	28	Cab	ccdc141	Cas9	191
ccdc141_mikk_strains_comparison	COS1_C005	28	Cab	ccdc141	Cas9	180
ccdc141_mikk_strains_comparison	COS1_C006	28	Cab	ccdc141	Cas9	185
ccdc141_mikk_strains_comparison	COS1_D004	28	mikk_14-1	mock	NA	174
ccdc141_mikk_strains_comparison	COS1_D005	28	mikk_14-1	mock	NA	168
ccdc141_mikk_strains_comparison	COS1_D006	28	mikk_14-1	mock	NA	174
ccdc141_mikk_strains_comparison	COS1_D007	28	mikk_14-1	mock	NA	168
ccdc141_mikk_strains_comparison	COS1_D008	28	mikk_14-1	mock	NA	173
ccdc141_mikk_strains_comparison	COS1_D009	28	mikk_14-1	mock	NA	168
ccdc141_mikk_strains_comparison	COS1_D010	28	mikk_14-1	mock	NA	180
ccdc141_mikk_strains_comparison	COS1_D011	28	mikk_14-1	mock	NA	168
ccdc141_mikk_strains_comparison	COS1_D012	28	mikk_14-1	mock	NA	168
ccdc141_mikk_strains_comparison	COS1_E001	28	mikk_14-1	mock	NA	165
ccdc141_mikk_strains_comparison	COS1_E002	28	mikk_14-1	mock	NA	168
ccdc141_mikk_strains_comparison	COS1_E003	28	mikk_14-1	mock	NA	168
ccdc141_mikk_strains_comparison	COS1_E004	28	mikk_14-1	ccdc141	Cas9	173
ccdc141_mikk_strains_comparison	COS1_E005	28	mikk_14-1	ccdc141	Cas9	180
ccdc141_mikk_strains_comparison	COS1_E006	28	mikk_14-1	ccdc141	Cas9	173
ccdc141_mikk_strains_comparison	COS1_E007	28	mikk_14-1	ccdc141	Cas9	167
ccdc141_mikk_strains_comparison	COS1_E008	28	mikk_14-1	ccdc141	Cas9	174
ccdc141_mikk_strains_comparison	COS1_E009	28	mikk_14-1	ccdc141	Cas9	168
ccdc141_mikk_strains_comparison	COS1_E010	28	mikk_14-1	ccdc141	Cas9	180
ccdc141_mikk_strains_comparison	COS1_E011	28	mikk_14-1	ccdc141	Cas9	162
ccdc141_mikk_strains_comparison	COS1_E012	28	mikk_14-1	ccdc141	Cas9	168
ccdc141_mikk_strains_comparison	COS1_F001	28	mikk_14-1	ccdc141	Cas9	185
ccdc141_mikk_strains_comparison	COS1_F002	28	mikk_14-1	ccdc141	Cas9	168
ccdc141_mikk_strains_comparison	COS1_F003	28	mikk_14-1	ccdc141	Cas9	168
ccdc141_mikk_strains_comparison	COS1_F004	28	mikk_14-1	ccdc141	Cas9	174
ccdc141_mikk_strains_comparison	COS1_F005	28	mikk_14-1	ccdc141	Cas9	174
ccdc141_mikk_strains_comparison	COS1_F006	28	mikk_14-1	ccdc141	Cas9	161
ccdc141_mikk_strains_comparison	COS1_G005	28	mikk_106-2	mock	NA	181
ccdc141_mikk_strains_comparison	COS1_G006	28	mikk_106-2	mock	NA	185
ccdc141_mikk_strains_comparison	COS1_G007	28	mikk_106-2	mock	NA	186
ccdc141_mikk_strains_comparison	COS1_G008	28	mikk_106-2	mock	NA	186
ccdc141_mikk_strains_comparison	COS1_G009	28	mikk_106-2	mock	NA	186
ccdc141_mikk_strains_comparison	COS1_G010	28	mikk_106-2	mock	NA	179
ccdc141_mikk_strains_comparison	COS1_G011	28	mikk_106-2	mock	NA	179
ccdc141_mikk_strains_comparison	COS1_G012	28	mikk_106-2	mock	NA	186
ccdc141_mikk_strains_comparison	COS1_H001	28	mikk_106-2	ccdc141	Cas9	192
ccdc141_mikk_strains_comparison	COS1_H002	28	mikk_106-2	ccdc141	Cas9	198
ccdc141_mikk_strains_comparison	COS1_H004	28	mikk_106-2	ccdc141	Cas9	186
ccdc141_mikk_strains_comparison	COS1_H005	28	mikk_106-2	ccdc141	Cas9	192
ccdc141_mikk_strains_comparison	COS1_H006	28	mikk_106-2	ccdc141	Cas9	179
ccdc141_mikk_strains_comparison	COS1_H007	28	mikk_106-2	ccdc141	Cas9	180
ccdc141_mikk_strains_comparison	COS1_H008	28	mikk_106-2	ccdc141	Cas9	186
ccdc141_mikk_strains_comparison	COS1_A001	30	Cab	mock	NA	191
ccdc141_mikk_strains_comparison	COS1_A002	30	Cab	mock	NA	212
ccdc141_mikk_strains_comparison	COS1_A003	30	Cab	mock	NA	203
ccdc141_mikk_strains_comparison	COS1_A004	30	Cab	mock	NA	198
ccdc141_mikk_strains_comparison	COS1_A005	30	Cab	mock	NA	209
ccdc141_mikk_strains_comparison	COS1_A006	30	Cab	mock	NA	210
ccdc141_mikk_strains_comparison	COS1_A008	30	Cab	mock	NA	203
ccdc141_mikk_strains_comparison	COS1_A009	30	Cab	mock	NA	204
ccdc141_mikk_strains_comparison	COS1_A010	30	Cab	mock	NA	217
ccdc141_mikk_strains_comparison	COS1_A011	30	Cab	mock	NA	203
ccdc141_mikk_strains_comparison	COS1_B001	30	Cab	mock	NA	204
ccdc141_mikk_strains_comparison	COS1_B002	30	Cab	mock	NA	192
ccdc141_mikk_strains_comparison	COS1_B003	30	Cab	mock	NA	191
ccdc141_mikk_strains_comparison	COS1_B004	30	Cab	mock	NA	198
ccdc141_mikk_strains_comparison	COS1_B005	30	Cab	mock	NA	198
ccdc141_mikk_strains_comparison	COS1_B006	30	Cab	mock	NA	186
ccdc141_mikk_strains_comparison	COS1_B007	30	Cab	mock	NA	192
ccdc141_mikk_strains_comparison	COS1_B008	30	Cab	mock	NA	209
ccdc141_mikk_strains_comparison	COS1_B009	30	Cab	mock	NA	198
ccdc141_mikk_strains_comparison	COS1_B010	30	Cab	mock	NA	198
ccdc141_mikk_strains_comparison	COS1_B012	30	Cab	ccdc141	Cas9	227
ccdc141_mikk_strains_comparison	COS1_C001	30	Cab	ccdc141	Cas9	221
ccdc141_mikk_strains_comparison	COS1_C002	30	Cab	ccdc141	Cas9	204
ccdc141_mikk_strains_comparison	COS1_C003	30	Cab	ccdc141	Cas9	197
ccdc141_mikk_strains_comparison	COS1_C004	30	Cab	ccdc141	Cas9	222
ccdc141_mikk_strains_comparison	COS1_C005	30	Cab	ccdc141	Cas9	216
ccdc141_mikk_strains_comparison	COS1_C006	30	Cab	ccdc141	Cas9	210
ccdc141_mikk_strains_comparison	COS1_D004	30	mikk_14-1	mock	NA	203
ccdc141_mikk_strains_comparison	COS1_D005	30	mikk_14-1	mock	NA	187
ccdc141_mikk_strains_comparison	COS1_D006	30	mikk_14-1	mock	NA	198
ccdc141_mikk_strains_comparison	COS1_D007	30	mikk_14-1	mock	NA	198
ccdc141_mikk_strains_comparison	COS1_D008	30	mikk_14-1	mock	NA	197
ccdc141_mikk_strains_comparison	COS1_D009	30	mikk_14-1	mock	NA	192
ccdc141_mikk_strains_comparison	COS1_D010	30	mikk_14-1	mock	NA	204
ccdc141_mikk_strains_comparison	COS1_D011	30	mikk_14-1	mock	NA	191
ccdc141_mikk_strains_comparison	COS1_D012	30	mikk_14-1	mock	NA	191
ccdc141_mikk_strains_comparison	COS1_E001	30	mikk_14-1	mock	NA	186
ccdc141_mikk_strains_comparison	COS1_E002	30	mikk_14-1	mock	NA	191
ccdc141_mikk_strains_comparison	COS1_E003	30	mikk_14-1	mock	NA	185
ccdc141_mikk_strains_comparison	COS1_E004	30	mikk_14-1	ccdc141	Cas9	204
ccdc141_mikk_strains_comparison	COS1_E005	30	mikk_14-1	ccdc141	Cas9	209
ccdc141_mikk_strains_comparison	COS1_E006	30	mikk_14-1	ccdc141	Cas9	197
ccdc141_mikk_strains_comparison	COS1_E007	30	mikk_14-1	ccdc141	Cas9	192
ccdc141_mikk_strains_comparison	COS1_E008	30	mikk_14-1	ccdc141	Cas9	203
ccdc141_mikk_strains_comparison	COS1_E009	30	mikk_14-1	ccdc141	Cas9	192
ccdc141_mikk_strains_comparison	COS1_E010	30	mikk_14-1	ccdc141	Cas9	204
ccdc141_mikk_strains_comparison	COS1_E011	30	mikk_14-1	ccdc141	Cas9	179
ccdc141_mikk_strains_comparison	COS1_E012	30	mikk_14-1	ccdc141	Cas9	198
ccdc141_mikk_strains_comparison	COS1_F001	30	mikk_14-1	ccdc141	Cas9	210
ccdc141_mikk_strains_comparison	COS1_F002	30	mikk_14-1	ccdc141	Cas9	192
ccdc141_mikk_strains_comparison	COS1_F003	30	mikk_14-1	ccdc141	Cas9	191
ccdc141_mikk_strains_comparison	COS1_F004	30	mikk_14-1	ccdc141	Cas9	191
ccdc141_mikk_strains_comparison	COS1_F005	30	mikk_14-1	ccdc141	Cas9	193
ccdc141_mikk_strains_comparison	COS1_F006	30	mikk_14-1	ccdc141	Cas9	180
ccdc141_mikk_strains_comparison	COS1_G005	30	mikk_106-2	mock	NA	209
ccdc141_mikk_strains_comparison	COS1_G006	30	mikk_106-2	mock	NA	209
ccdc141_mikk_strains_comparison	COS1_G007	30	mikk_106-2	mock	NA	209
ccdc141_mikk_strains_comparison	COS1_G008	30	mikk_106-2	mock	NA	209
ccdc141_mikk_strains_comparison	COS1_G009	30	mikk_106-2	mock	NA	204
ccdc141_mikk_strains_comparison	COS1_G010	30	mikk_106-2	mock	NA	210
ccdc141_mikk_strains_comparison	COS1_G011	30	mikk_106-2	mock	NA	206
ccdc141_mikk_strains_comparison	COS1_G012	30	mikk_106-2	mock	NA	216
ccdc141_mikk_strains_comparison	COS1_H001	30	mikk_106-2	ccdc141	Cas9	221
ccdc141_mikk_strains_comparison	COS1_H002	30	mikk_106-2	ccdc141	Cas9	227
ccdc141_mikk_strains_comparison	COS1_H003	30	mikk_106-2	ccdc141	Cas9	215
ccdc141_mikk_strains_comparison	COS1_H004	30	mikk_106-2	ccdc141	Cas9	216
ccdc141_mikk_strains_comparison	COS1_H005	30	mikk_106-2	ccdc141	Cas9	221
ccdc141_mikk_strains_comparison	COS1_H006	30	mikk_106-2	ccdc141	Cas9	203
ccdc141_mikk_strains_comparison	COS1_H007	30	mikk_106-2	ccdc141	Cas9	210
ccdc141_mikk_strains_comparison	COS1_H008	30	mikk_106-2	ccdc141	Cas9	209
ccdc141_mikk_strains_comparison	COS1_A001	32	Cab	mock	NA	210
ccdc141_mikk_strains_comparison	COS1_A002	32	Cab	mock	NA	234
ccdc141_mikk_strains_comparison	COS1_A003	32	Cab	mock	NA	228
ccdc141_mikk_strains_comparison	COS1_A004	32	Cab	mock	NA	222
ccdc141_mikk_strains_comparison	COS1_A005	32	Cab	mock	NA	233
ccdc141_mikk_strains_comparison	COS1_A006	32	Cab	mock	NA	235
ccdc141_mikk_strains_comparison	COS1_A008	32	Cab	mock	NA	233
ccdc141_mikk_strains_comparison	COS1_A009	32	Cab	mock	NA	229
ccdc141_mikk_strains_comparison	COS1_A010	32	Cab	mock	NA	246
ccdc141_mikk_strains_comparison	COS1_A011	32	Cab	mock	NA	234
ccdc141_mikk_strains_comparison	COS1_A012	32	Cab	mock	NA	227
ccdc141_mikk_strains_comparison	COS1_B001	32	Cab	mock	NA	228
ccdc141_mikk_strains_comparison	COS1_B002	32	Cab	mock	NA	227
ccdc141_mikk_strains_comparison	COS1_B003	32	Cab	mock	NA	215
ccdc141_mikk_strains_comparison	COS1_B004	32	Cab	mock	NA	227
ccdc141_mikk_strains_comparison	COS1_B005	32	Cab	mock	NA	222
ccdc141_mikk_strains_comparison	COS1_B006	32	Cab	mock	NA	203
ccdc141_mikk_strains_comparison	COS1_B007	32	Cab	mock	NA	216
ccdc141_mikk_strains_comparison	COS1_B008	32	Cab	mock	NA	233
ccdc141_mikk_strains_comparison	COS1_B009	32	Cab	mock	NA	228
ccdc141_mikk_strains_comparison	COS1_B010	32	Cab	mock	NA	228
ccdc141_mikk_strains_comparison	COS1_B011	32	Cab	mock	NA	221
ccdc141_mikk_strains_comparison	COS1_B012	32	Cab	ccdc141	Cas9	257
ccdc141_mikk_strains_comparison	COS1_C001	32	Cab	ccdc141	Cas9	257
ccdc141_mikk_strains_comparison	COS1_C002	32	Cab	ccdc141	Cas9	233
ccdc141_mikk_strains_comparison	COS1_C003	32	Cab	ccdc141	Cas9	228
ccdc141_mikk_strains_comparison	COS1_C004	32	Cab	ccdc141	Cas9	251
ccdc141_mikk_strains_comparison	COS1_C005	32	Cab	ccdc141	Cas9	248
ccdc141_mikk_strains_comparison	COS1_C006	32	Cab	ccdc141	Cas9	239
ccdc141_mikk_strains_comparison	COS1_D004	32	mikk_14-1	mock	NA	233
ccdc141_mikk_strains_comparison	COS1_D005	32	mikk_14-1	mock	NA	215
ccdc141_mikk_strains_comparison	COS1_D006	32	mikk_14-1	mock	NA	221
ccdc141_mikk_strains_comparison	COS1_D008	32	mikk_14-1	mock	NA	222
ccdc141_mikk_strains_comparison	COS1_D009	32	mikk_14-1	mock	NA	215
ccdc141_mikk_strains_comparison	COS1_D011	32	mikk_14-1	mock	NA	221
ccdc141_mikk_strains_comparison	COS1_D012	32	mikk_14-1	mock	NA	216
ccdc141_mikk_strains_comparison	COS1_E001	32	mikk_14-1	mock	NA	209
ccdc141_mikk_strains_comparison	COS1_E002	32	mikk_14-1	mock	NA	216
ccdc141_mikk_strains_comparison	COS1_E003	32	mikk_14-1	mock	NA	216
ccdc141_mikk_strains_comparison	COS1_E004	32	mikk_14-1	ccdc141	Cas9	223
ccdc141_mikk_strains_comparison	COS1_E005	32	mikk_14-1	ccdc141	Cas9	239
ccdc141_mikk_strains_comparison	COS1_E006	32	mikk_14-1	ccdc141	Cas9	222
ccdc141_mikk_strains_comparison	COS1_E007	32	mikk_14-1	ccdc141	Cas9	215
ccdc141_mikk_strains_comparison	COS1_E008	32	mikk_14-1	ccdc141	Cas9	234
ccdc141_mikk_strains_comparison	COS1_E009	32	mikk_14-1	ccdc141	Cas9	221
ccdc141_mikk_strains_comparison	COS1_E010	32	mikk_14-1	ccdc141	Cas9	227
ccdc141_mikk_strains_comparison	COS1_E011	32	mikk_14-1	ccdc141	Cas9	203
ccdc141_mikk_strains_comparison	COS1_E012	32	mikk_14-1	ccdc141	Cas9	221
ccdc141_mikk_strains_comparison	COS1_F002	32	mikk_14-1	ccdc141	Cas9	216
ccdc141_mikk_strains_comparison	COS1_F003	32	mikk_14-1	ccdc141	Cas9	216
ccdc141_mikk_strains_comparison	COS1_F004	32	mikk_14-1	ccdc141	Cas9	221
ccdc141_mikk_strains_comparison	COS1_F005	32	mikk_14-1	ccdc141	Cas9	216
ccdc141_mikk_strains_comparison	COS1_F006	32	mikk_14-1	ccdc141	Cas9	204
ccdc141_mikk_strains_comparison	COS1_G005	32	mikk_106-2	mock	NA	239
ccdc141_mikk_strains_comparison	COS1_G006	32	mikk_106-2	mock	NA	234
ccdc141_mikk_strains_comparison	COS1_G007	32	mikk_106-2	mock	NA	239
ccdc141_mikk_strains_comparison	COS1_G008	32	mikk_106-2	mock	NA	235
ccdc141_mikk_strains_comparison	COS1_G009	32	mikk_106-2	mock	NA	233
ccdc141_mikk_strains_comparison	COS1_G010	32	mikk_106-2	mock	NA	239
ccdc141_mikk_strains_comparison	COS1_G011	32	mikk_106-2	mock	NA	233
ccdc141_mikk_strains_comparison	COS1_G012	32	mikk_106-2	mock	NA	239
ccdc141_mikk_strains_comparison	COS1_H001	32	mikk_106-2	ccdc141	Cas9	251
ccdc141_mikk_strains_comparison	COS1_H003	32	mikk_106-2	ccdc141	Cas9	246
ccdc141_mikk_strains_comparison	COS1_H004	32	mikk_106-2	ccdc141	Cas9	239
ccdc141_mikk_strains_comparison	COS1_H005	32	mikk_106-2	ccdc141	Cas9	245
ccdc141_mikk_strains_comparison	COS1_H006	32	mikk_106-2	ccdc141	Cas9	234
ccdc141_mikk_strains_comparison	COS1_H007	32	mikk_106-2	ccdc141	Cas9	239
ccdc141_mikk_strains_comparison	COS1_H008	32	mikk_106-2	ccdc141	Cas9	245
ccdc141_mikk_strains_comparison	COS1_A001	35	Cab	mock	NA	245
ccdc141_mikk_strains_comparison	COS1_A002	35	Cab	mock	NA	269
ccdc141_mikk_strains_comparison	COS1_A003	35	Cab	mock	NA	259
ccdc141_mikk_strains_comparison	COS1_A004	35	Cab	mock	NA	255
ccdc141_mikk_strains_comparison	COS1_A005	35	Cab	mock	NA	269
ccdc141_mikk_strains_comparison	COS1_A006	35	Cab	mock	NA	263
ccdc141_mikk_strains_comparison	COS1_A007	35	Cab	mock	NA	263
ccdc141_mikk_strains_comparison	COS1_A008	35	Cab	mock	NA	269
ccdc141_mikk_strains_comparison	COS1_A009	35	Cab	mock	NA	269
ccdc141_mikk_strains_comparison	COS1_A010	35	Cab	mock	NA	288
ccdc141_mikk_strains_comparison	COS1_A011	35	Cab	mock	NA	275
ccdc141_mikk_strains_comparison	COS1_A012	35	Cab	mock	NA	262
ccdc141_mikk_strains_comparison	COS1_B001	35	Cab	mock	NA	269
ccdc141_mikk_strains_comparison	COS1_B002	35	Cab	mock	NA	257
ccdc141_mikk_strains_comparison	COS1_B003	35	Cab	mock	NA	239
ccdc141_mikk_strains_comparison	COS1_B004	35	Cab	mock	NA	269
ccdc141_mikk_strains_comparison	COS1_B005	35	Cab	mock	NA	251
ccdc141_mikk_strains_comparison	COS1_B006	35	Cab	mock	NA	239
ccdc141_mikk_strains_comparison	COS1_B007	35	Cab	mock	NA	245
ccdc141_mikk_strains_comparison	COS1_B008	35	Cab	mock	NA	269
ccdc141_mikk_strains_comparison	COS1_B009	35	Cab	mock	NA	263
ccdc141_mikk_strains_comparison	COS1_B010	35	Cab	mock	NA	264
ccdc141_mikk_strains_comparison	COS1_B011	35	Cab	mock	NA	245
ccdc141_mikk_strains_comparison	COS1_C002	35	Cab	ccdc141	Cas9	275
ccdc141_mikk_strains_comparison	COS1_C003	35	Cab	ccdc141	Cas9	269
ccdc141_mikk_strains_comparison	COS1_C004	35	Cab	ccdc141	Cas9	293
ccdc141_mikk_strains_comparison	COS1_C005	35	Cab	ccdc141	Cas9	299
ccdc141_mikk_strains_comparison	COS1_C006	35	Cab	ccdc141	Cas9	275
ccdc141_mikk_strains_comparison	COS1_D004	35	mikk_14-1	mock	NA	275
ccdc141_mikk_strains_comparison	COS1_D005	35	mikk_14-1	mock	NA	251
ccdc141_mikk_strains_comparison	COS1_D006	35	mikk_14-1	mock	NA	251
ccdc141_mikk_strains_comparison	COS1_D007	35	mikk_14-1	mock	NA	257
ccdc141_mikk_strains_comparison	COS1_D008	35	mikk_14-1	mock	NA	258
ccdc141_mikk_strains_comparison	COS1_D009	35	mikk_14-1	mock	NA	252
ccdc141_mikk_strains_comparison	COS1_D010	35	mikk_14-1	mock	NA	257
ccdc141_mikk_strains_comparison	COS1_D011	35	mikk_14-1	mock	NA	251
ccdc141_mikk_strains_comparison	COS1_D012	35	mikk_14-1	mock	NA	246
ccdc141_mikk_strains_comparison	COS1_E001	35	mikk_14-1	mock	NA	239
ccdc141_mikk_strains_comparison	COS1_E002	35	mikk_14-1	mock	NA	251
ccdc141_mikk_strains_comparison	COS1_E003	35	mikk_14-1	mock	NA	245
ccdc141_mikk_strains_comparison	COS1_E004	35	mikk_14-1	ccdc141	Cas9	263
ccdc141_mikk_strains_comparison	COS1_E005	35	mikk_14-1	ccdc141	Cas9	275
ccdc141_mikk_strains_comparison	COS1_E006	35	mikk_14-1	ccdc141	Cas9	257
ccdc141_mikk_strains_comparison	COS1_E007	35	mikk_14-1	ccdc141	Cas9	258
ccdc141_mikk_strains_comparison	COS1_E008	35	mikk_14-1	ccdc141	Cas9	275
ccdc141_mikk_strains_comparison	COS1_E009	35	mikk_14-1	ccdc141	Cas9	257
ccdc141_mikk_strains_comparison	COS1_E010	35	mikk_14-1	ccdc141	Cas9	263
ccdc141_mikk_strains_comparison	COS1_E011	35	mikk_14-1	ccdc141	Cas9	239
ccdc141_mikk_strains_comparison	COS1_E012	35	mikk_14-1	ccdc141	Cas9	257
ccdc141_mikk_strains_comparison	COS1_F001	35	mikk_14-1	ccdc141	Cas9	270
ccdc141_mikk_strains_comparison	COS1_F002	35	mikk_14-1	ccdc141	Cas9	251
ccdc141_mikk_strains_comparison	COS1_F003	35	mikk_14-1	ccdc141	Cas9	252
ccdc141_mikk_strains_comparison	COS1_F004	35	mikk_14-1	ccdc141	Cas9	257
ccdc141_mikk_strains_comparison	COS1_F005	35	mikk_14-1	ccdc141	Cas9	251
ccdc141_mikk_strains_comparison	COS1_F006	35	mikk_14-1	ccdc141	Cas9	239
ccdc141_mikk_strains_comparison	COS1_G005	35	mikk_106-2	mock	NA	275
ccdc141_mikk_strains_comparison	COS1_G006	35	mikk_106-2	mock	NA	276
ccdc141_mikk_strains_comparison	COS1_G007	35	mikk_106-2	mock	NA	279
ccdc141_mikk_strains_comparison	COS1_G008	35	mikk_106-2	mock	NA	275
ccdc141_mikk_strains_comparison	COS1_G009	35	mikk_106-2	mock	NA	275
ccdc141_mikk_strains_comparison	COS1_G010	35	mikk_106-2	mock	NA	273
ccdc141_mikk_strains_comparison	COS1_G011	35	mikk_106-2	mock	NA	275
ccdc141_mikk_strains_comparison	COS1_G012	35	mikk_106-2	mock	NA	288
ccdc141_mikk_strains_comparison	COS1_H001	35	mikk_106-2	ccdc141	Cas9	288
ccdc141_mikk_strains_comparison	COS1_H002	35	mikk_106-2	ccdc141	Cas9	299
ccdc141_mikk_strains_comparison	COS1_H003	35	mikk_106-2	ccdc141	Cas9	287
ccdc141_mikk_strains_comparison	COS1_H004	35	mikk_106-2	ccdc141	Cas9	287
ccdc141_mikk_strains_comparison	COS1_H005	35	mikk_106-2	ccdc141	Cas9	294
ccdc141_mikk_strains_comparison	COS1_H006	35	mikk_106-2	ccdc141	Cas9	275
ccdc141_mikk_strains_comparison	COS1_H007	35	mikk_106-2	ccdc141	Cas9	275
ccdc141_mikk_strains_comparison	COS1_H008	35	mikk_106-2	ccdc141	Cas9	281
ccdc141_mikk_strains_comparison	COS2_C002	21	mikk_72-2	mock	NA	87
ccdc141_mikk_strains_comparison	COS2_C003	21	mikk_72-2	mock	NA	94
ccdc141_mikk_strains_comparison	COS2_C004	21	mikk_72-2	mock	NA	87
ccdc141_mikk_strains_comparison	COS2_C005	21	mikk_72-2	mock	NA	87
ccdc141_mikk_strains_comparison	COS2_C006	21	mikk_72-2	mock	NA	94
ccdc141_mikk_strains_comparison	COS2_C007	21	mikk_72-2	mock	NA	94
ccdc141_mikk_strains_comparison	COS2_C008	21	mikk_72-2	mock	NA	94
ccdc141_mikk_strains_comparison	COS2_C009	21	mikk_72-2	mock	NA	88
ccdc141_mikk_strains_comparison	COS2_C010	21	mikk_72-2	mock	NA	100
ccdc141_mikk_strains_comparison	COS2_C011	21	mikk_72-2	mock	NA	87
ccdc141_mikk_strains_comparison	COS2_C012	21	mikk_72-2	mock	NA	94
ccdc141_mikk_strains_comparison	COS2_D003	21	mikk_72-2	mock	NA	88
ccdc141_mikk_strains_comparison	COS2_D004	21	mikk_72-2	mock	NA	87
ccdc141_mikk_strains_comparison	COS2_D006	21	mikk_72-2	mock	NA	94
ccdc141_mikk_strains_comparison	COS2_D007	21	mikk_72-2	mock	NA	93
ccdc141_mikk_strains_comparison	COS2_D008	21	mikk_72-2	ccdc141	Cas9	94
ccdc141_mikk_strains_comparison	COS2_D010	21	mikk_72-2	ccdc141	Cas9	93
ccdc141_mikk_strains_comparison	COS2_D011	21	mikk_72-2	ccdc141	Cas9	93
ccdc141_mikk_strains_comparison	COS2_D012	21	mikk_72-2	ccdc141	Cas9	94
ccdc141_mikk_strains_comparison	COS2_E001	21	mikk_72-2	ccdc141	Cas9	106
ccdc141_mikk_strains_comparison	COS2_E002	21	mikk_72-2	ccdc141	Cas9	100
ccdc141_mikk_strains_comparison	COS2_E003	21	mikk_72-2	ccdc141	Cas9	100
ccdc141_mikk_strains_comparison	COS2_E004	21	mikk_72-2	ccdc141	Cas9	94
ccdc141_mikk_strains_comparison	COS2_E005	21	mikk_72-2	ccdc141	Cas9	93
ccdc141_mikk_strains_comparison	COS2_E006	21	mikk_72-2	ccdc141	Cas9	100
ccdc141_mikk_strains_comparison	COS2_E007	21	mikk_72-2	ccdc141	Cas9	93
ccdc141_mikk_strains_comparison	COS2_E008	21	mikk_72-2	ccdc141	Cas9	94
ccdc141_mikk_strains_comparison	COS2_C002	24	mikk_72-2	mock	NA	125
ccdc141_mikk_strains_comparison	COS2_C003	24	mikk_72-2	mock	NA	125
ccdc141_mikk_strains_comparison	COS2_C004	24	mikk_72-2	mock	NA	119
ccdc141_mikk_strains_comparison	COS2_C005	24	mikk_72-2	mock	NA	119
ccdc141_mikk_strains_comparison	COS2_C006	24	mikk_72-2	mock	NA	125
ccdc141_mikk_strains_comparison	COS2_C007	24	mikk_72-2	mock	NA	125
ccdc141_mikk_strains_comparison	COS2_C008	24	mikk_72-2	mock	NA	125
ccdc141_mikk_strains_comparison	COS2_C009	24	mikk_72-2	mock	NA	119
ccdc141_mikk_strains_comparison	COS2_C010	24	mikk_72-2	mock	NA	131
ccdc141_mikk_strains_comparison	COS2_C011	24	mikk_72-2	mock	NA	118
ccdc141_mikk_strains_comparison	COS2_C012	24	mikk_72-2	mock	NA	119
ccdc141_mikk_strains_comparison	COS2_D001	24	mikk_72-2	mock	NA	119
ccdc141_mikk_strains_comparison	COS2_D002	24	mikk_72-2	mock	NA	125
ccdc141_mikk_strains_comparison	COS2_D003	24	mikk_72-2	mock	NA	119
ccdc141_mikk_strains_comparison	COS2_D004	24	mikk_72-2	mock	NA	119
ccdc141_mikk_strains_comparison	COS2_D006	24	mikk_72-2	mock	NA	125
ccdc141_mikk_strains_comparison	COS2_D007	24	mikk_72-2	mock	NA	125
ccdc141_mikk_strains_comparison	COS2_D008	24	mikk_72-2	ccdc141	Cas9	122
ccdc141_mikk_strains_comparison	COS2_D009	24	mikk_72-2	ccdc141	Cas9	131
ccdc141_mikk_strains_comparison	COS2_D010	24	mikk_72-2	ccdc141	Cas9	125
ccdc141_mikk_strains_comparison	COS2_D011	24	mikk_72-2	ccdc141	Cas9	125
ccdc141_mikk_strains_comparison	COS2_D012	24	mikk_72-2	ccdc141	Cas9	125
ccdc141_mikk_strains_comparison	COS2_E001	24	mikk_72-2	ccdc141	Cas9	137
ccdc141_mikk_strains_comparison	COS2_E002	24	mikk_72-2	ccdc141	Cas9	125
ccdc141_mikk_strains_comparison	COS2_E003	24	mikk_72-2	ccdc141	Cas9	131
ccdc141_mikk_strains_comparison	COS2_E004	24	mikk_72-2	ccdc141	Cas9	131
ccdc141_mikk_strains_comparison	COS2_E005	24	mikk_72-2	ccdc141	Cas9	131
ccdc141_mikk_strains_comparison	COS2_E007	24	mikk_72-2	ccdc141	Cas9	125
ccdc141_mikk_strains_comparison	COS2_E008	24	mikk_72-2	ccdc141	Cas9	125
ccdc141_mikk_strains_comparison	COS2_E009	24	mikk_72-2	ccdc141	Cas9	125
ccdc141_mikk_strains_comparison	COS2_C002	26	mikk_72-2	mock	NA	150
ccdc141_mikk_strains_comparison	COS2_C003	26	mikk_72-2	mock	NA	156
ccdc141_mikk_strains_comparison	COS2_C004	26	mikk_72-2	mock	NA	150
ccdc141_mikk_strains_comparison	COS2_C005	26	mikk_72-2	mock	NA	144
ccdc141_mikk_strains_comparison	COS2_C006	26	mikk_72-2	mock	NA	150
ccdc141_mikk_strains_comparison	COS2_C008	26	mikk_72-2	mock	NA	150
ccdc141_mikk_strains_comparison	COS2_C009	26	mikk_72-2	mock	NA	144
ccdc141_mikk_strains_comparison	COS2_C010	26	mikk_72-2	mock	NA	156
ccdc141_mikk_strains_comparison	COS2_C011	26	mikk_72-2	mock	NA	150
ccdc141_mikk_strains_comparison	COS2_C012	26	mikk_72-2	mock	NA	144
ccdc141_mikk_strains_comparison	COS2_D001	26	mikk_72-2	mock	NA	144
ccdc141_mikk_strains_comparison	COS2_D002	26	mikk_72-2	mock	NA	150
ccdc141_mikk_strains_comparison	COS2_D003	26	mikk_72-2	mock	NA	150
ccdc141_mikk_strains_comparison	COS2_D004	26	mikk_72-2	mock	NA	150
ccdc141_mikk_strains_comparison	COS2_D005	26	mikk_72-2	mock	NA	143
ccdc141_mikk_strains_comparison	COS2_D006	26	mikk_72-2	mock	NA	150
ccdc141_mikk_strains_comparison	COS2_D007	26	mikk_72-2	mock	NA	150
ccdc141_mikk_strains_comparison	COS2_D008	26	mikk_72-2	ccdc141	Cas9	156
ccdc141_mikk_strains_comparison	COS2_D009	26	mikk_72-2	ccdc141	Cas9	157
ccdc141_mikk_strains_comparison	COS2_D010	26	mikk_72-2	ccdc141	Cas9	162
ccdc141_mikk_strains_comparison	COS2_D011	26	mikk_72-2	ccdc141	Cas9	150
ccdc141_mikk_strains_comparison	COS2_D012	26	mikk_72-2	ccdc141	Cas9	150
ccdc141_mikk_strains_comparison	COS2_E001	26	mikk_72-2	ccdc141	Cas9	169
ccdc141_mikk_strains_comparison	COS2_E002	26	mikk_72-2	ccdc141	Cas9	156
ccdc141_mikk_strains_comparison	COS2_E003	26	mikk_72-2	ccdc141	Cas9	157
ccdc141_mikk_strains_comparison	COS2_E004	26	mikk_72-2	ccdc141	Cas9	156
ccdc141_mikk_strains_comparison	COS2_E005	26	mikk_72-2	ccdc141	Cas9	156
ccdc141_mikk_strains_comparison	COS2_E006	26	mikk_72-2	ccdc141	Cas9	150
ccdc141_mikk_strains_comparison	COS2_E007	26	mikk_72-2	ccdc141	Cas9	150
ccdc141_mikk_strains_comparison	COS2_E008	26	mikk_72-2	ccdc141	Cas9	150
ccdc141_mikk_strains_comparison	COS2_E009	26	mikk_72-2	ccdc141	Cas9	150
ccdc141_mikk_strains_comparison	COS2_C002	28	mikk_72-2	mock	NA	182
ccdc141_mikk_strains_comparison	COS2_C003	28	mikk_72-2	mock	NA	181
ccdc141_mikk_strains_comparison	COS2_C004	28	mikk_72-2	mock	NA	175
ccdc141_mikk_strains_comparison	COS2_C005	28	mikk_72-2	mock	NA	175
ccdc141_mikk_strains_comparison	COS2_C006	28	mikk_72-2	mock	NA	177
ccdc141_mikk_strains_comparison	COS2_C007	28	mikk_72-2	mock	NA	175
ccdc141_mikk_strains_comparison	COS2_C008	28	mikk_72-2	mock	NA	175
ccdc141_mikk_strains_comparison	COS2_C009	28	mikk_72-2	mock	NA	169
ccdc141_mikk_strains_comparison	COS2_C010	28	mikk_72-2	mock	NA	181
ccdc141_mikk_strains_comparison	COS2_C011	28	mikk_72-2	mock	NA	175
ccdc141_mikk_strains_comparison	COS2_C012	28	mikk_72-2	mock	NA	175
ccdc141_mikk_strains_comparison	COS2_D001	28	mikk_72-2	mock	NA	169
ccdc141_mikk_strains_comparison	COS2_D002	28	mikk_72-2	mock	NA	175
ccdc141_mikk_strains_comparison	COS2_D003	28	mikk_72-2	mock	NA	180
ccdc141_mikk_strains_comparison	COS2_D004	28	mikk_72-2	mock	NA	173
ccdc141_mikk_strains_comparison	COS2_D005	28	mikk_72-2	mock	NA	169
ccdc141_mikk_strains_comparison	COS2_D006	28	mikk_72-2	mock	NA	175
ccdc141_mikk_strains_comparison	COS2_D007	28	mikk_72-2	mock	NA	181
ccdc141_mikk_strains_comparison	COS2_D008	28	mikk_72-2	ccdc141	Cas9	181
ccdc141_mikk_strains_comparison	COS2_D009	28	mikk_72-2	ccdc141	Cas9	187
ccdc141_mikk_strains_comparison	COS2_D010	28	mikk_72-2	ccdc141	Cas9	188
ccdc141_mikk_strains_comparison	COS2_D011	28	mikk_72-2	ccdc141	Cas9	175
ccdc141_mikk_strains_comparison	COS2_D012	28	mikk_72-2	ccdc141	Cas9	181
ccdc141_mikk_strains_comparison	COS2_E001	28	mikk_72-2	ccdc141	Cas9	193
ccdc141_mikk_strains_comparison	COS2_E002	28	mikk_72-2	ccdc141	Cas9	181
ccdc141_mikk_strains_comparison	COS2_E003	28	mikk_72-2	ccdc141	Cas9	188
ccdc141_mikk_strains_comparison	COS2_E004	28	mikk_72-2	ccdc141	Cas9	181
ccdc141_mikk_strains_comparison	COS2_E005	28	mikk_72-2	ccdc141	Cas9	188
ccdc141_mikk_strains_comparison	COS2_E006	28	mikk_72-2	ccdc141	Cas9	182
ccdc141_mikk_strains_comparison	COS2_E007	28	mikk_72-2	ccdc141	Cas9	175
ccdc141_mikk_strains_comparison	COS2_E008	28	mikk_72-2	ccdc141	Cas9	181
ccdc141_mikk_strains_comparison	COS2_E009	28	mikk_72-2	ccdc141	Cas9	182
ccdc141_mikk_strains_comparison	COS2_C002	30	mikk_72-2	mock	NA	206
ccdc141_mikk_strains_comparison	COS2_C003	30	mikk_72-2	mock	NA	206
ccdc141_mikk_strains_comparison	COS2_C004	30	mikk_72-2	mock	NA	199
ccdc141_mikk_strains_comparison	COS2_C005	30	mikk_72-2	mock	NA	200
ccdc141_mikk_strains_comparison	COS2_C006	30	mikk_72-2	mock	NA	195
ccdc141_mikk_strains_comparison	COS2_C007	30	mikk_72-2	mock	NA	200
ccdc141_mikk_strains_comparison	COS2_C008	30	mikk_72-2	mock	NA	206
ccdc141_mikk_strains_comparison	COS2_C009	30	mikk_72-2	mock	NA	194
ccdc141_mikk_strains_comparison	COS2_C010	30	mikk_72-2	mock	NA	212
ccdc141_mikk_strains_comparison	COS2_C011	30	mikk_72-2	mock	NA	200
ccdc141_mikk_strains_comparison	COS2_C012	30	mikk_72-2	mock	NA	200
ccdc141_mikk_strains_comparison	COS2_D001	30	mikk_72-2	mock	NA	203
ccdc141_mikk_strains_comparison	COS2_D002	30	mikk_72-2	mock	NA	200
ccdc141_mikk_strains_comparison	COS2_D003	30	mikk_72-2	mock	NA	206
ccdc141_mikk_strains_comparison	COS2_D004	30	mikk_72-2	mock	NA	200
ccdc141_mikk_strains_comparison	COS2_D005	30	mikk_72-2	mock	NA	194
ccdc141_mikk_strains_comparison	COS2_D006	30	mikk_72-2	mock	NA	199
ccdc141_mikk_strains_comparison	COS2_D007	30	mikk_72-2	mock	NA	207
ccdc141_mikk_strains_comparison	COS2_D008	30	mikk_72-2	ccdc141	Cas9	207
ccdc141_mikk_strains_comparison	COS2_D009	30	mikk_72-2	ccdc141	Cas9	212
ccdc141_mikk_strains_comparison	COS2_D010	30	mikk_72-2	ccdc141	Cas9	212
ccdc141_mikk_strains_comparison	COS2_D011	30	mikk_72-2	ccdc141	Cas9	206
ccdc141_mikk_strains_comparison	COS2_D012	30	mikk_72-2	ccdc141	Cas9	206
ccdc141_mikk_strains_comparison	COS2_E001	30	mikk_72-2	ccdc141	Cas9	225
ccdc141_mikk_strains_comparison	COS2_E002	30	mikk_72-2	ccdc141	Cas9	213
ccdc141_mikk_strains_comparison	COS2_E003	30	mikk_72-2	ccdc141	Cas9	213
ccdc141_mikk_strains_comparison	COS2_E004	30	mikk_72-2	ccdc141	Cas9	213
ccdc141_mikk_strains_comparison	COS2_E005	30	mikk_72-2	ccdc141	Cas9	212
ccdc141_mikk_strains_comparison	COS2_E006	30	mikk_72-2	ccdc141	Cas9	213
ccdc141_mikk_strains_comparison	COS2_E007	30	mikk_72-2	ccdc141	Cas9	200
ccdc141_mikk_strains_comparison	COS2_E008	30	mikk_72-2	ccdc141	Cas9	207
ccdc141_mikk_strains_comparison	COS2_E009	30	mikk_72-2	ccdc141	Cas9	206
ccdc141_mikk_strains_comparison	COS2_C002	32	mikk_72-2	mock	NA	232
ccdc141_mikk_strains_comparison	COS2_C003	32	mikk_72-2	mock	NA	231
ccdc141_mikk_strains_comparison	COS2_C004	32	mikk_72-2	mock	NA	225
ccdc141_mikk_strains_comparison	COS2_C005	32	mikk_72-2	mock	NA	231
ccdc141_mikk_strains_comparison	COS2_C006	32	mikk_72-2	mock	NA	225
ccdc141_mikk_strains_comparison	COS2_C007	32	mikk_72-2	mock	NA	225
ccdc141_mikk_strains_comparison	COS2_C008	32	mikk_72-2	mock	NA	237
ccdc141_mikk_strains_comparison	COS2_C009	32	mikk_72-2	mock	NA	218
ccdc141_mikk_strains_comparison	COS2_C010	32	mikk_72-2	mock	NA	237
ccdc141_mikk_strains_comparison	COS2_C011	32	mikk_72-2	mock	NA	225
ccdc141_mikk_strains_comparison	COS2_C012	32	mikk_72-2	mock	NA	232
ccdc141_mikk_strains_comparison	COS2_D001	32	mikk_72-2	mock	NA	225
ccdc141_mikk_strains_comparison	COS2_D002	32	mikk_72-2	mock	NA	231
ccdc141_mikk_strains_comparison	COS2_D003	32	mikk_72-2	mock	NA	224
ccdc141_mikk_strains_comparison	COS2_D004	32	mikk_72-2	mock	NA	232
ccdc141_mikk_strains_comparison	COS2_D005	32	mikk_72-2	mock	NA	218
ccdc141_mikk_strains_comparison	COS2_D007	32	mikk_72-2	mock	NA	232
ccdc141_mikk_strains_comparison	COS2_D008	32	mikk_72-2	ccdc141	Cas9	237
ccdc141_mikk_strains_comparison	COS2_D009	32	mikk_72-2	ccdc141	Cas9	244
ccdc141_mikk_strains_comparison	COS2_D010	32	mikk_72-2	ccdc141	Cas9	243
ccdc141_mikk_strains_comparison	COS2_D011	32	mikk_72-2	ccdc141	Cas9	225
ccdc141_mikk_strains_comparison	COS2_D012	32	mikk_72-2	ccdc141	Cas9	231
ccdc141_mikk_strains_comparison	COS2_E001	32	mikk_72-2	ccdc141	Cas9	256
ccdc141_mikk_strains_comparison	COS2_E002	32	mikk_72-2	ccdc141	Cas9	237
ccdc141_mikk_strains_comparison	COS2_E003	32	mikk_72-2	ccdc141	Cas9	243
ccdc141_mikk_strains_comparison	COS2_E004	32	mikk_72-2	ccdc141	Cas9	238
ccdc141_mikk_strains_comparison	COS2_E005	32	mikk_72-2	ccdc141	Cas9	244
ccdc141_mikk_strains_comparison	COS2_E006	32	mikk_72-2	ccdc141	Cas9	238
ccdc141_mikk_strains_comparison	COS2_E007	32	mikk_72-2	ccdc141	Cas9	231
ccdc141_mikk_strains_comparison	COS2_E008	32	mikk_72-2	ccdc141	Cas9	231
ccdc141_mikk_strains_comparison	COS2_E009	32	mikk_72-2	ccdc141	Cas9	237
ccdc141_mikk_strains_comparison	COS2_C002	35	mikk_72-2	mock	NA	269
ccdc141_mikk_strains_comparison	COS2_C003	35	mikk_72-2	mock	NA	269
ccdc141_mikk_strains_comparison	COS2_C004	35	mikk_72-2	mock	NA	250
ccdc141_mikk_strains_comparison	COS2_C005	35	mikk_72-2	mock	NA	268
ccdc141_mikk_strains_comparison	COS2_C006	35	mikk_72-2	mock	NA	262
ccdc141_mikk_strains_comparison	COS2_C007	35	mikk_72-2	mock	NA	263
ccdc141_mikk_strains_comparison	COS2_C008	35	mikk_72-2	mock	NA	276
ccdc141_mikk_strains_comparison	COS2_C009	35	mikk_72-2	mock	NA	251
ccdc141_mikk_strains_comparison	COS2_C010	35	mikk_72-2	mock	NA	276
ccdc141_mikk_strains_comparison	COS2_C011	35	mikk_72-2	mock	NA	250
ccdc141_mikk_strains_comparison	COS2_C012	35	mikk_72-2	mock	NA	262
ccdc141_mikk_strains_comparison	COS2_D001	35	mikk_72-2	mock	NA	256
ccdc141_mikk_strains_comparison	COS2_D003	35	mikk_72-2	mock	NA	262
ccdc141_mikk_strains_comparison	COS2_D004	35	mikk_72-2	mock	NA	269
ccdc141_mikk_strains_comparison	COS2_D005	35	mikk_72-2	mock	NA	250
ccdc141_mikk_strains_comparison	COS2_D006	35	mikk_72-2	mock	NA	256
ccdc141_mikk_strains_comparison	COS2_D007	35	mikk_72-2	mock	NA	270
ccdc141_mikk_strains_comparison	COS2_D008	35	mikk_72-2	ccdc141	Cas9	275
ccdc141_mikk_strains_comparison	COS2_D009	35	mikk_72-2	ccdc141	Cas9	275
ccdc141_mikk_strains_comparison	COS2_D010	35	mikk_72-2	ccdc141	Cas9	282
ccdc141_mikk_strains_comparison	COS2_D011	35	mikk_72-2	ccdc141	Cas9	269
ccdc141_mikk_strains_comparison	COS2_D012	35	mikk_72-2	ccdc141	Cas9	268
ccdc141_mikk_strains_comparison	COS2_E001	35	mikk_72-2	ccdc141	Cas9	302
ccdc141_mikk_strains_comparison	COS2_E002	35	mikk_72-2	ccdc141	Cas9	273
ccdc141_mikk_strains_comparison	COS2_E003	35	mikk_72-2	ccdc141	Cas9	275
ccdc141_mikk_strains_comparison	COS2_E004	35	mikk_72-2	ccdc141	Cas9	275
ccdc141_mikk_strains_comparison	COS2_E005	35	mikk_72-2	ccdc141	Cas9	281
ccdc141_mikk_strains_comparison	COS2_E006	35	mikk_72-2	ccdc141	Cas9	275
ccdc141_mikk_strains_comparison	COS2_E007	35	mikk_72-2	ccdc141	Cas9	263
ccdc141_mikk_strains_comparison	COS2_E008	35	mikk_72-2	ccdc141	Cas9	269
ccdc141_mikk_strains_comparison	COS2_E009	35	mikk_72-2	ccdc141	Cas9	268
