# Supplementary material for: Discovery and characterization of gene-by-environment and epistatic genetic effects in a vertebrate model
Source: Cell Genom. 2026 Feb 10;6(5):101164. doi: 10.1016/j.xgen.2026.101164 (PMC13174225; doi:10.1016/j.xgen.2026.101164)
Supplement: Data S7. Statistical test results and variance explained for G×E and dominance effects — Data underlying the plots in Figures 3C and 3D, and 3E. Note that the GxE and DxE tests have 2 degrees of freedom because the temperature was treated as a categorical variable with 3 levels [file mmc8.csv]

locus_id	variable	lrt_chisq	lrt_df	pval	pval_thr_bonferroni	overall_ariance_explained	relative_ariance_explained
chr10_qtl	D	0.624012104366557	1	0.429560258611977	0.00104166666666667	9.77016980029771e-06	0.0279569204516366
chr10_qtl	DxE	0.413872612385603	2	0.813071435953611	0.00104166666666667	6.64507334557339e-06	0.0190145914262233
chr10_qtl	GxE	8.13347433267336	2	0.0171332001881893	0.00104166666666667	4.88013010315131e-05	0.139642822874257
chr11_minor_qtl	D	2.44165121629703	1	0.118151795105501	0.00104166666666667	3.93735680725842e-06	0.0105629398766509
chr11_minor_qtl	DxE	2.42666735082821	2	0.297204841642737	0.00104166666666667	6.18921777161675e-05	0.166041175350345
chr11_minor_qtl	GxE	4.86087447921091	2	0.0879983478065761	0.00104166666666667	6.76560409350248e-05	0.181504173401675
chr11_qtl	D	32.2674368727312	1	1.34346029253078e-08	0.00104166666666667	0.000219911681415678	0.296073498063889
chr11_qtl	DxE	20.9195463957367	2	2.86667341053812e-05	0.00104166666666667	0.000160409863849085	0.215964469045094
chr11_qtl	GxE	23.3303750689993	2	8.58763195581891e-06	0.00104166666666667	0.000162045447124428	0.21816650241862
chr15_minor_qtl	D	0.860141268523876	1	0.353699161612553	0.00104166666666667	3.95458397484971e-05	0.259429447061573
chr15_minor_qtl	DxE	0.563176618928992	2	0.754584275799547	0.00104166666666667	2.88829266832716e-05	0.189478381205595
chr15_minor_qtl	GxE	15.6709468566369	2	0.000395455050988726	0.00104166666666667	3.38233541308411e-05	0.221888676931316
chr15_qtl	D	200.683153901769	1	1.48167743115404e-45	0.00104166666666667	0.0014313919865436	0.126545876321251
chr15_qtl	DxE	627.75562552187	2	4.83724323663689e-137	0.00104166666666667	0.00375293942090203	0.331788225911064
chr15_qtl	GxE	681.095481070101	2	1.26472312925341e-148	0.00104166666666667	0.00468620095400619	0.414295603103218
chr16_qtl	D	1.15522003058868	1	0.282459074441789	0.00104166666666667	3.06288342760595e-06	0.009666774853448
chr16_qtl	DxE	2.35798589919068	2	0.307588339644946	0.00104166666666667	6.84582469762304e-06	0.021606126253986
chr16_qtl	GxE	3.68042780536052	2	0.15878345826684	0.00104166666666667	9.33423717317254e-06	0.0294598117474788
chr19_qtl	D	3.14239946953239	1	0.0762815091048549	0.00104166666666667	1.43111937665716e-05	0.0168617317152958
chr19_qtl	DxE	3.73633672701544	2	0.154406219030493	0.00104166666666667	3.30289411554802e-05	0.0389153521144322
chr19_qtl	GxE	45.5491156069729	2	1.28568689794282e-10	0.00104166666666667	0.000392208963711074	0.462108362887091
chr20_qtl	D	2.27280709799379	1	0.131661235739452	0.00104166666666667	1.64858768003742e-05	0.0731185998694345
chr20_qtl	DxE	0.101686865826196	2	0.950427464543436	0.00104166666666667	6.17399964259113e-07	0.00273830876529665
chr20_qtl	GxE	1.80981675669318	2	0.404578951597426	0.00104166666666667	1.08358774880516e-05	0.0480595724374865
chr21_qtl	D	0.993997537483665	1	0.318767300244314	0.00104166666666667	8.51339987723762e-06	0.0234700245363143
chr21_qtl	DxE	0.00612338303835713	2	0.9969429906786	0.00104166666666667	8.63085647832633e-07	0.00237938328090673
chr21_qtl	GxE	2.15327911866552	2	0.340738635861037	0.00104166666666667	1.80978143592378e-05	0.0498926578323483
chr23_qtl	D	3.96593019451393	1	0.0464298625130816	0.00104166666666667	2.59314861819518e-05	0.0571765430993004
chr23_qtl	DxE	2.27971622691257	2	0.319864403051341	0.00104166666666667	1.33317620601434e-05	0.0293953097278297
chr23_qtl	GxE	17.1221026076018	2	0.000191417949404248	0.00104166666666667	0.000140133146064103	0.308980704358984
chr2_qtl	D	30.4213856739625	1	3.47674048521894e-08	0.00104166666666667	0.000259159252260013	0.298408635754122
chr2_qtl	DxE	0.996340205165325	2	0.607641564711481	0.00104166666666667	3.34123947781393e-05	0.0384726651897394
chr2_qtl	GxE	20.8545249115268	2	2.96140260518718e-05	0.00104166666666667	0.000127868920485478	0.147234527745669
chr4_qtl	D	0.54206335168783	1	0.46157886239981	0.00104166666666667	4.64988542858658e-06	0.0125094879287545
chr4_qtl	DxE	2.30106329088812	2	0.316468475623459	0.00104166666666667	2.05727697309647e-05	0.0553464851044247
chr4_qtl	GxE	1.25096987725919	2	0.5350019225027	0.00104166666666667	2.93510169583815e-05	0.0789624170265091
chr5_qtl	D	17.3138150424093	1	3.16874753749867e-05	0.00104166666666667	0.000133313152587188	0.390196644496737
chr5_qtl	DxE	0.929721591946873	2	0.628222550211718	0.00104166666666667	9.07852406896598e-06	0.0265720940503347
chr5_qtl	GxE	4.34275453070586	2	0.114020472274757	0.00104166666666667	3.13027731656149e-05	0.0916206451923578
chr7_qtl	D	9.58388619075777	1	0.00196292481298529	0.00104166666666667	8.70499258759705e-05	0.223008112124332
chr7_qtl	DxE	0.752269957607496	2	0.686509662535154	0.00104166666666667	1.44918267517402e-05	0.0371257630907481
chr7_qtl	GxE	15.407380432931	2	0.000451159232003205	0.00104166666666667	0.000154973697155521	0.397018047790444
chr9_left_qtl	D	0.30717325698788	1	0.579419990104352	0.00104166666666667	1.70114788675378e-07	0.000570922529593655
chr9_left_qtl	DxE	0.78675246160492	2	0.674774828747785	0.00104166666666667	1.55330967975942e-05	0.0521306523974723
chr9_left_qtl	GxE	5.31137799028147	2	0.0702504197890894	0.00104166666666667	9.75531656611983e-05	0.327398344040747
chr9_right_qtl	D	0.577016837214615	1	0.447484006849385	0.00104166666666667	4.48823364593526e-06	0.0135575409330928
chr9_right_qtl	DxE	0.84283552663328	2	0.656115942974053	0.00104166666666667	7.02487791020414e-06	0.0212199447111729
chr9_right_qtl	GxE	39.1537239112695	2	3.1468560696744e-09	0.00104166666666667	0.000213763818923709	0.645713203388393
