# Supplementary material for: Discovery and characterization of gene-by-environment and epistatic genetic effects in a vertebrate model
Source: Cell Genom. 2026 Feb 10;6(5):101164. doi: 10.1016/j.xgen.2026.101164 (PMC13174225; doi:10.1016/j.xgen.2026.101164)
Supplement: Data S8. Statistical test results for G×G effects — Data underlying the plot in Figure 4A. Note that the GxGxE test has 2 degrees of freedom because the temperature was treated as a categorical variable with 3 levels. [file mmc9.csv]

locus_id1	locus_id2	test	lrt_chisq	lrt_df	pval	pval_thr_bonferroni
chr10_qtl	chr15_minor_qtl	gxg	0.746554795976408	1	0.387569199686096	0.000208333333333333
chr10_qtl	chr15_minor_qtl	gxgxe	0.647381630686141	2	0.723473894831078	0.000208333333333333
chr11_minor_qtl	chr10_qtl	gxg	2.55013587564827	1	0.110284770282392	0.000208333333333333
chr11_minor_qtl	chr10_qtl	gxgxe	1.19183873877773	2	0.551055709158699	0.000208333333333333
chr11_minor_qtl	chr15_minor_qtl	gxg	0.000673618247674312	1	0.979293903809751	0.000208333333333333
chr11_minor_qtl	chr15_minor_qtl	gxgxe	0.165253824106912	2	0.920694583201669	0.000208333333333333
chr11_minor_qtl	chr16_qtl	gxg	6.78327137167798	1	0.00920160951857058	0.000208333333333333
chr11_minor_qtl	chr16_qtl	gxgxe	3.40032464436445	2	0.182653872871042	0.000208333333333333
chr11_minor_qtl	chr20_qtl	gxg	0.00666633756191004	1	0.934926914325013	0.000208333333333333
chr11_minor_qtl	chr20_qtl	gxgxe	31.9997412855446	2	1.12549732899063e-07	0.000208333333333333
chr11_minor_qtl	chr4_qtl	gxg	0.988418599015858	1	0.320129190086498	0.000208333333333333
chr11_minor_qtl	chr4_qtl	gxgxe	1.47756218917857	2	0.477695826829565	0.000208333333333333
chr11_minor_qtl	chr9_right_qtl	gxg	4.86389967694413	1	0.0274242814269282	0.000208333333333333
chr11_minor_qtl	chr9_right_qtl	gxgxe	0.392646729134867	2	0.821746468019571	0.000208333333333333
chr11_qtl	chr10_qtl	gxg	0.0185871436078742	1	0.891556713101958	0.000208333333333333
chr11_qtl	chr10_qtl	gxgxe	3.91420862075756	2	0.141266894309221	0.000208333333333333
chr11_qtl	chr11_minor_qtl	gxg	14.3990344074227	1	0.000147878118256408	0.000208333333333333
chr11_qtl	chr11_minor_qtl	gxgxe	0.282025778997195	2	0.868478117378048	0.000208333333333333
chr11_qtl	chr15_minor_qtl	gxg	2.27028202456495	1	0.131875902046005	0.000208333333333333
chr11_qtl	chr15_minor_qtl	gxgxe	64.2588435992075	2	1.11267775527015e-14	0.000208333333333333
chr11_qtl	chr16_qtl	gxg	0.0303494231193326	1	0.861699752403866	0.000208333333333333
chr11_qtl	chr16_qtl	gxgxe	37.193504888699	2	8.38557856250238e-09	0.000208333333333333
chr11_qtl	chr20_qtl	gxg	8.47109751847529	1	0.00360833655318149	0.000208333333333333
chr11_qtl	chr20_qtl	gxgxe	40.2975412227715	2	1.77623370321453e-09	0.000208333333333333
chr11_qtl	chr4_qtl	gxg	8.84885265061166	1	0.00293273189089049	0.000208333333333333
chr11_qtl	chr4_qtl	gxgxe	6.2806684574025	2	0.0432683339659026	0.000208333333333333
chr11_qtl	chr9_right_qtl	gxg	1.89311455433926	1	0.168851048689051	0.000208333333333333
chr11_qtl	chr9_right_qtl	gxgxe	22.6415475793619	2	1.21185431137923e-05	0.000208333333333333
chr15_qtl	chr10_qtl	gxg	0.301578420778242	1	0.582894580694584	0.000208333333333333
chr15_qtl	chr10_qtl	gxgxe	1.23147551898001	2	0.540242179454406	0.000208333333333333
chr15_qtl	chr11_minor_qtl	gxg	31.1981304924884	1	2.32990349018562e-08	0.000208333333333333
chr15_qtl	chr11_minor_qtl	gxgxe	84.6861118108864	2	4.07985260461517e-19	0.000208333333333333
chr15_qtl	chr11_qtl	gxg	3.89693428745886	1	0.0483743045614717	0.000208333333333333
chr15_qtl	chr11_qtl	gxgxe	0.762363438036118	2	0.683053754483837	0.000208333333333333
chr15_qtl	chr15_minor_qtl	gxg	23.1595735251212	1	1.49099048477289e-06	0.000208333333333333
chr15_qtl	chr15_minor_qtl	gxgxe	72.0929980596156	2	2.21413643932029e-16	0.000208333333333333
chr15_qtl	chr16_qtl	gxg	24.7824417736811	1	6.41794359790571e-07	0.000208333333333333
chr15_qtl	chr16_qtl	gxgxe	42.9638773318075	2	4.68287512401582e-10	0.000208333333333333
chr15_qtl	chr20_qtl	gxg	1.44281550754749	1	0.229684273011376	0.000208333333333333
chr15_qtl	chr20_qtl	gxgxe	0.792460429278435	2	0.672851777776589	0.000208333333333333
chr15_qtl	chr4_qtl	gxg	5.74592706765179	1	0.016526930912139	0.000208333333333333
chr15_qtl	chr4_qtl	gxgxe	37.959473524068	2	5.71748529459521e-09	0.000208333333333333
chr15_qtl	chr5_qtl	gxg	0	0	1	0.000208333333333333
chr15_qtl	chr5_qtl	gxgxe	0	0	1	0.000208333333333333
chr15_qtl	chr7_qtl	gxg	7.98712704977879	1	0.00471111131621578	0.000208333333333333
chr15_qtl	chr7_qtl	gxgxe	22.5698635971276	2	1.25607736992363e-05	0.000208333333333333
chr15_qtl	chr9_left_qtl	gxg	26.9154983663066	1	2.12547626948033e-07	0.000208333333333333
chr15_qtl	chr9_left_qtl	gxgxe	26.333953473666	2	1.91273436142266e-06	0.000208333333333333
chr15_qtl	chr9_right_qtl	gxg	17.1897376399866	1	3.38258738445255e-05	0.000208333333333333
chr15_qtl	chr9_right_qtl	gxgxe	45.3759037724703	2	1.40199895564062e-10	0.000208333333333333
chr16_qtl	chr10_qtl	gxg	0.0295671831117943	1	0.86347596752469	0.000208333333333333
chr16_qtl	chr10_qtl	gxgxe	4.41137131226787	2	0.110174957265346	0.000208333333333333
chr16_qtl	chr15_minor_qtl	gxg	0.131524929969601	1	0.716856149544711	0.000208333333333333
chr16_qtl	chr15_minor_qtl	gxgxe	0.3705548352591	2	0.830873752849951	0.000208333333333333
chr16_qtl	chr20_qtl	gxg	0.00248118407398579	1	0.960272614050679	0.000208333333333333
chr16_qtl	chr20_qtl	gxgxe	0.0410110162411002	2	0.979703300135776	0.000208333333333333
chr16_qtl	chr4_qtl	gxg	0.286894265656883	1	0.592217666446461	0.000208333333333333
chr16_qtl	chr4_qtl	gxgxe	0.992703217998496	2	0.608747562317913	0.000208333333333333
chr19_qtl	chr10_qtl	gxg	0.106153967506543	1	0.744566008979906	0.000208333333333333
chr19_qtl	chr10_qtl	gxgxe	0.157214171820669	2	0.924403064087484	0.000208333333333333
chr19_qtl	chr11_minor_qtl	gxg	0.679252016543614	1	0.409844408550035	0.000208333333333333
chr19_qtl	chr11_minor_qtl	gxgxe	0.329020700435649	2	0.848308976716209	0.000208333333333333
chr19_qtl	chr11_qtl	gxg	3.82720704780149	1	0.0504268947531648	0.000208333333333333
chr19_qtl	chr11_qtl	gxgxe	5.37445922814732	2	0.0680692565059879	0.000208333333333333
chr19_qtl	chr15_minor_qtl	gxg	0.019663229733851	1	0.888481715325227	0.000208333333333333
chr19_qtl	chr15_minor_qtl	gxgxe	8.83258510667656	2	0.0120789313675672	0.000208333333333333
chr19_qtl	chr15_qtl	gxg	4.08985286952156	1	0.0431413973687277	0.000208333333333333
chr19_qtl	chr15_qtl	gxgxe	38.1181036487469	2	5.28152040929698e-09	0.000208333333333333
chr19_qtl	chr16_qtl	gxg	1.24131368156668	1	0.265218025487097	0.000208333333333333
chr19_qtl	chr16_qtl	gxgxe	0.268607199705002	2	0.874324579491381	0.000208333333333333
chr19_qtl	chr20_qtl	gxg	4.86994818392122	1	0.0273283210105611	0.000208333333333333
chr19_qtl	chr20_qtl	gxgxe	8.1772019708842	2	0.0167626683790224	0.000208333333333333
chr19_qtl	chr4_qtl	gxg	0.113960817758198	1	0.735679089316378	0.000208333333333333
chr19_qtl	chr4_qtl	gxgxe	3.29200203449727	2	0.192819450559666	0.000208333333333333
chr19_qtl	chr5_qtl	gxg	0.0363452550554939	1	0.848804268100809	0.000208333333333333
chr19_qtl	chr5_qtl	gxgxe	4.75460988852501	2	0.0928003428899033	0.000208333333333333
chr19_qtl	chr7_qtl	gxg	1.03222653847115	1	0.309636290956479	0.000208333333333333
chr19_qtl	chr7_qtl	gxgxe	1.97869126793739	2	0.371819917757653	0.000208333333333333
chr19_qtl	chr9_left_qtl	gxg	0.0165037300212134	1	0.897779535384308	0.000208333333333333
chr19_qtl	chr9_left_qtl	gxgxe	5.54357954769148	2	0.0625499542273953	0.000208333333333333
chr19_qtl	chr9_right_qtl	gxg	0.0935526989087521	1	0.759708306014618	0.000208333333333333
chr19_qtl	chr9_right_qtl	gxgxe	0.0418467214585689	2	0.979294014072608	0.000208333333333333
chr2_qtl	chr10_qtl	gxg	1.44652675919133	1	0.229086082033298	0.000208333333333333
chr2_qtl	chr10_qtl	gxgxe	1.02750737430688	2	0.598245731525536	0.000208333333333333
chr2_qtl	chr11_minor_qtl	gxg	0.310769634608732	1	0.577208290405191	0.000208333333333333
chr2_qtl	chr11_minor_qtl	gxgxe	2.97603439377053	2	0.225819968462996	0.000208333333333333
chr2_qtl	chr11_qtl	gxg	8.47428029195726	1	0.0036020286618077	0.000208333333333333
chr2_qtl	chr11_qtl	gxgxe	14.5881271934413	2	0.000679560972675242	0.000208333333333333
chr2_qtl	chr15_minor_qtl	gxg	10.9314303739848	1	0.000945464725511884	0.000208333333333333
chr2_qtl	chr15_minor_qtl	gxgxe	0.149535656182707	2	0.927958907310891	0.000208333333333333
chr2_qtl	chr15_qtl	gxg	0.893530387453211	1	0.344522396187663	0.000208333333333333
chr2_qtl	chr15_qtl	gxgxe	29.5486283651335	2	3.83351243733084e-07	0.000208333333333333
chr2_qtl	chr16_qtl	gxg	0.519271888410003	1	0.471152439008003	0.000208333333333333
chr2_qtl	chr16_qtl	gxgxe	3.85442923833034	2	0.14555305507203	0.000208333333333333
chr2_qtl	chr19_qtl	gxg	0.531876716861007	1	0.46581891573153	0.000208333333333333
chr2_qtl	chr19_qtl	gxgxe	5.3354948968481	2	0.0694083953430985	0.000208333333333333
chr2_qtl	chr20_qtl	gxg	3.74054218945093	1	0.0531072098470629	0.000208333333333333
chr2_qtl	chr20_qtl	gxgxe	5.43737423371204	2	0.0659612970788673	0.000208333333333333
chr2_qtl	chr21_qtl	gxg	3.91266818981603	1	0.0479234544839197	0.000208333333333333
chr2_qtl	chr21_qtl	gxgxe	3.47532491335005	2	0.175931167062999	0.000208333333333333
chr2_qtl	chr23_qtl	gxg	2.71344313666123	1	0.0995060109998835	0.000208333333333333
chr2_qtl	chr23_qtl	gxgxe	2.38548239867669	2	0.303388474880994	0.000208333333333333
chr2_qtl	chr4_qtl	gxg	16.4197254056708	1	5.07543095989837e-05	0.000208333333333333
chr2_qtl	chr4_qtl	gxgxe	2.32664949896571	2	0.312445648577955	0.000208333333333333
chr2_qtl	chr5_qtl	gxg	0	0	1	0.000208333333333333
chr2_qtl	chr5_qtl	gxgxe	0	0	1	0.000208333333333333
chr2_qtl	chr7_qtl	gxg	6.65178076882148	1	0.00990567742944385	0.000208333333333333
chr2_qtl	chr7_qtl	gxgxe	1.12908702821369	2	0.568619654373044	0.000208333333333333
chr2_qtl	chr9_left_qtl	gxg	19.7692604973236	1	8.73766991949911e-06	0.000208333333333333
chr2_qtl	chr9_left_qtl	gxgxe	2.64733458542469	2	0.266157432781957	0.000208333333333333
chr2_qtl	chr9_right_qtl	gxg	4.87526624628299	1	0.0272442377056845	0.000208333333333333
chr2_qtl	chr9_right_qtl	gxgxe	1.53446666989839	2	0.46429584407258	0.000208333333333333
chr20_qtl	chr10_qtl	gxg	0.104642770900682	1	0.746327701543397	0.000208333333333333
chr20_qtl	chr10_qtl	gxgxe	7.91146885063427	2	0.01914460310406	0.000208333333333333
chr20_qtl	chr15_minor_qtl	gxg	0.431536417490861	1	0.511236013059687	0.000208333333333333
chr20_qtl	chr15_minor_qtl	gxgxe	11.9054305566679	2	0.00259877453350636	0.000208333333333333
chr21_qtl	chr10_qtl	gxg	0.11088518501856	1	0.73913860712997	0.000208333333333333
chr21_qtl	chr10_qtl	gxgxe	0.352105223013496	2	0.838573863541999	0.000208333333333333
chr21_qtl	chr11_minor_qtl	gxg	0.102645197210222	1	0.748678093155684	0.000208333333333333
chr21_qtl	chr11_minor_qtl	gxgxe	0.0072788324978319	2	0.996367198399481	0.000208333333333333
chr21_qtl	chr11_qtl	gxg	4.61284183028693	1	0.0317334032420451	0.000208333333333333
chr21_qtl	chr11_qtl	gxgxe	27.3207764451108	2	1.16780081575712e-06	0.000208333333333333
chr21_qtl	chr15_minor_qtl	gxg	0.208911211855593	1	0.647622126573613	0.000208333333333333
chr21_qtl	chr15_minor_qtl	gxgxe	0.565925547176448	2	0.753547839219744	0.000208333333333333
chr21_qtl	chr15_qtl	gxg	0.23966013208701	1	0.624451693079584	0.000208333333333333
chr21_qtl	chr15_qtl	gxgxe	16.4907520750458	2	0.000262469404365725	0.000208333333333333
chr21_qtl	chr16_qtl	gxg	1.95122817518131	1	0.162454564613083	0.000208333333333333
chr21_qtl	chr16_qtl	gxgxe	0.210012902836752	2	0.900318714234832	0.000208333333333333
chr21_qtl	chr19_qtl	gxg	0.500024629047402	1	0.47948930059795	0.000208333333333333
chr21_qtl	chr19_qtl	gxgxe	1.41670125398377	2	0.492455771239809	0.000208333333333333
chr21_qtl	chr20_qtl	gxg	1.95845794980778	1	0.161678334006436	0.000208333333333333
chr21_qtl	chr20_qtl	gxgxe	16.6731378989571	2	0.000239592989944319	0.000208333333333333
chr21_qtl	chr4_qtl	gxg	4.60779571022795	1	0.0318269189030963	0.000208333333333333
chr21_qtl	chr4_qtl	gxgxe	4.74894203851	2	0.0930637051004436	0.000208333333333333
chr21_qtl	chr5_qtl	gxg	0	0	1	0.000208333333333333
chr21_qtl	chr5_qtl	gxgxe	0	0	1	0.000208333333333333
chr21_qtl	chr7_qtl	gxg	0.963417128976289	1	0.32632743362454	0.000208333333333333
chr21_qtl	chr7_qtl	gxgxe	2.45465659611727	2	0.293074540448681	0.000208333333333333
chr21_qtl	chr9_left_qtl	gxg	5.98313813341883	1	0.0144432809120539	0.000208333333333333
chr21_qtl	chr9_left_qtl	gxgxe	1.74751531954462	2	0.417380225962558	0.000208333333333333
chr21_qtl	chr9_right_qtl	gxg	1.16897688881363	1	0.279611562055237	0.000208333333333333
chr21_qtl	chr9_right_qtl	gxgxe	4.5188282921481	2	0.104411636807269	0.000208333333333333
chr23_qtl	chr10_qtl	gxg	0.233111357480084	1	0.62922633941147	0.000208333333333333
chr23_qtl	chr10_qtl	gxgxe	3.55035259210854	2	0.169453572869703	0.000208333333333333
chr23_qtl	chr11_minor_qtl	gxg	0.548220469798253	1	0.459045722155841	0.000208333333333333
chr23_qtl	chr11_minor_qtl	gxgxe	2.81425457137811	2	0.244845645416916	0.000208333333333333
chr23_qtl	chr11_qtl	gxg	1.00946599769304	1	0.315030803421344	0.000208333333333333
chr23_qtl	chr11_qtl	gxgxe	10.4819303323711	2	0.00529514367511949	0.000208333333333333
chr23_qtl	chr15_minor_qtl	gxg	16.0838085974101	1	6.05999527852813e-05	0.000208333333333333
chr23_qtl	chr15_minor_qtl	gxgxe	1.57789703926392	2	0.454322255150582	0.000208333333333333
chr23_qtl	chr15_qtl	gxg	3.56592775377794	1	0.0589767755308837	0.000208333333333333
chr23_qtl	chr15_qtl	gxgxe	0.447826138737582	2	0.799384622358804	0.000208333333333333
chr23_qtl	chr16_qtl	gxg	1.84232648938269	1	0.174678513097833	0.000208333333333333
chr23_qtl	chr16_qtl	gxgxe	0.329946312172979	2	0.847916465178672	0.000208333333333333
chr23_qtl	chr19_qtl	gxg	2.7316985116413	1	0.0983746122008115	0.000208333333333333
chr23_qtl	chr19_qtl	gxgxe	11.7808689111262	2	0.00276577482959384	0.000208333333333333
chr23_qtl	chr20_qtl	gxg	3.75933408588389	1	0.0525134884584417	0.000208333333333333
chr23_qtl	chr20_qtl	gxgxe	1.63757406518926	2	0.440966207879578	0.000208333333333333
chr23_qtl	chr21_qtl	gxg	1.2692716370766	1	0.259903364758229	0.000208333333333333
chr23_qtl	chr21_qtl	gxgxe	2.36261382196244	2	0.306877414947625	0.000208333333333333
chr23_qtl	chr4_qtl	gxg	10.5711140722924	1	0.00114868478362222	0.000208333333333333
chr23_qtl	chr4_qtl	gxgxe	16.4790606321185	2	0.000264008220760292	0.000208333333333333
chr23_qtl	chr5_qtl	gxg	0.319034841264511	1	0.572188248078133	0.000208333333333333
chr23_qtl	chr5_qtl	gxgxe	0.983187082871154	2	0.611650926071607	0.000208333333333333
chr23_qtl	chr7_qtl	gxg	3.31033618114816	1	0.0688454068335526	0.000208333333333333
chr23_qtl	chr7_qtl	gxgxe	0.490294838411501	2	0.782589161065118	0.000208333333333333
chr23_qtl	chr9_left_qtl	gxg	9.50661775118351	1	0.00204732179893999	0.000208333333333333
chr23_qtl	chr9_left_qtl	gxgxe	18.7276944466685	2	8.57694887803923e-05	0.000208333333333333
chr23_qtl	chr9_right_qtl	gxg	1.33993946282135	1	0.247044644347593	0.000208333333333333
chr23_qtl	chr9_right_qtl	gxgxe	15.9857985668423	2	0.000337853130041011	0.000208333333333333
chr4_qtl	chr10_qtl	gxg	0.515207806289254	1	0.472893085379286	0.000208333333333333
chr4_qtl	chr10_qtl	gxgxe	1.57266716305821	2	0.455511834386732	0.000208333333333333
chr4_qtl	chr15_minor_qtl	gxg	2.60649087314232	1	0.106427029779866	0.000208333333333333
chr4_qtl	chr15_minor_qtl	gxgxe	1.10111890873304	2	0.576627123562497	0.000208333333333333
chr4_qtl	chr20_qtl	gxg	3.20386466196942	1	0.07346448008848	0.000208333333333333
chr4_qtl	chr20_qtl	gxgxe	0.19980466981724	2	0.904925793380599	0.000208333333333333
chr5_qtl	chr10_qtl	gxg	1.17008936328784	1	0.279382879522813	0.000208333333333333
chr5_qtl	chr10_qtl	gxgxe	0.607043484193127	2	0.738213838640749	0.000208333333333333
chr5_qtl	chr11_minor_qtl	gxg	0.000228855915338499	1	0.987930075104016	0.000208333333333333
chr5_qtl	chr11_minor_qtl	gxgxe	1.2562773385871	2	0.533584053648795	0.000208333333333333
chr5_qtl	chr11_qtl	gxg	0	0	1	0.000208333333333333
chr5_qtl	chr11_qtl	gxgxe	0	0	1	0.000208333333333333
chr5_qtl	chr15_minor_qtl	gxg	0.387402655796905	1	0.533667845438378	0.000208333333333333
chr5_qtl	chr15_minor_qtl	gxgxe	0.618169614608632	2	0.734118508774419	0.000208333333333333
chr5_qtl	chr16_qtl	gxg	0.0258804910736217	1	0.872192525007324	0.000208333333333333
chr5_qtl	chr16_qtl	gxgxe	0.142432595344872	2	0.931260440875866	0.000208333333333333
chr5_qtl	chr20_qtl	gxg	0.000979818338237237	1	0.975028655495554	0.000208333333333333
chr5_qtl	chr20_qtl	gxgxe	3.52387394569814	2	0.171711940129171	0.000208333333333333
chr5_qtl	chr4_qtl	gxg	0	0	1	0.000208333333333333
chr5_qtl	chr4_qtl	gxgxe	0	0	1	0.000208333333333333
chr5_qtl	chr7_qtl	gxg	0	0	1	0.000208333333333333
chr5_qtl	chr7_qtl	gxgxe	0	0	1	0.000208333333333333
chr5_qtl	chr9_left_qtl	gxg	0.0325620631811034	1	0.856799607217769	0.000208333333333333
chr5_qtl	chr9_left_qtl	gxgxe	0.433318523300841	2	0.805204286546818	0.000208333333333333
chr5_qtl	chr9_right_qtl	gxg	0.634228595947207	1	0.425808466338111	0.000208333333333333
chr5_qtl	chr9_right_qtl	gxgxe	0.486679848079803	2	0.784004966335723	0.000208333333333333
chr7_qtl	chr10_qtl	gxg	0.0387284295866266	1	0.843987650745989	0.000208333333333333
chr7_qtl	chr10_qtl	gxgxe	2.3555733144749	2	0.307959604990691	0.000208333333333333
chr7_qtl	chr11_minor_qtl	gxg	0.706071369510028	1	0.400751115217538	0.000208333333333333
chr7_qtl	chr11_minor_qtl	gxgxe	0.316682548309473	2	0.853558434823322	0.000208333333333333
chr7_qtl	chr11_qtl	gxg	0.0253195242548827	1	0.873573465136865	0.000208333333333333
chr7_qtl	chr11_qtl	gxgxe	3.98711138861472	2	0.136210241393691	0.000208333333333333
chr7_qtl	chr15_minor_qtl	gxg	0.00091939917547279	1	0.975810573484639	0.000208333333333333
chr7_qtl	chr15_minor_qtl	gxgxe	0.382460039378202	2	0.825942583243384	0.000208333333333333
chr7_qtl	chr16_qtl	gxg	1.51439881953411	1	0.218469090592596	0.000208333333333333
chr7_qtl	chr16_qtl	gxgxe	1.82313965285721	2	0.401892826590457	0.000208333333333333
chr7_qtl	chr20_qtl	gxg	0.00230882188407122	1	0.961676233606842	0.000208333333333333
chr7_qtl	chr20_qtl	gxgxe	0.917131406407862	2	0.63218974326831	0.000208333333333333
chr7_qtl	chr4_qtl	gxg	0	0	1	0.000208333333333333
chr7_qtl	chr4_qtl	gxgxe	0	0	1	0.000208333333333333
chr7_qtl	chr9_right_qtl	gxg	0.15390853675126	1	0.694827856916344	0.000208333333333333
chr7_qtl	chr9_right_qtl	gxgxe	1.92451356538732	2	0.382029754253217	0.000208333333333333
chr9_left_qtl	chr10_qtl	gxg	0.180405264702131	1	0.67102519357451	0.000208333333333333
chr9_left_qtl	chr10_qtl	gxgxe	1.31674969231244	2	0.517691980328997	0.000208333333333333
chr9_left_qtl	chr11_minor_qtl	gxg	1.95670181417518	1	0.161866493156672	0.000208333333333333
chr9_left_qtl	chr11_minor_qtl	gxgxe	6.37050336259563	2	0.041367832980777	0.000208333333333333
chr9_left_qtl	chr11_qtl	gxg	0.0555314051671303	1	0.813703476696483	0.000208333333333333
chr9_left_qtl	chr11_qtl	gxgxe	30.8517183918739	2	1.99817937809215e-07	0.000208333333333333
chr9_left_qtl	chr15_minor_qtl	gxg	1.74198060778872	1	0.186888066206841	0.000208333333333333
chr9_left_qtl	chr15_minor_qtl	gxgxe	3.69018570484695	2	0.158010648536825	0.000208333333333333
chr9_left_qtl	chr16_qtl	gxg	0.641514492064744	1	0.423162909208528	0.000208333333333333
chr9_left_qtl	chr16_qtl	gxgxe	5.67527035518287	2	0.0585639957868746	0.000208333333333333
chr9_left_qtl	chr20_qtl	gxg	5.76704102011354	1	0.0163295072403287	0.000208333333333333
chr9_left_qtl	chr20_qtl	gxgxe	2.28817083264221	2	0.318515093323763	0.000208333333333333
chr9_left_qtl	chr4_qtl	gxg	0.433923164422595	1	0.5100701634843	0.000208333333333333
chr9_left_qtl	chr4_qtl	gxgxe	8.54798787103573	2	0.0139260521800387	0.000208333333333333
chr9_left_qtl	chr7_qtl	gxg	0.205866239517491	1	0.650026878761777	0.000208333333333333
chr9_left_qtl	chr7_qtl	gxgxe	1.91827425275187	2	0.383223416729889	0.000208333333333333
chr9_left_qtl	chr9_right_qtl	gxg	4.3381259224152	1	0.0372679234516595	0.000208333333333333
chr9_left_qtl	chr9_right_qtl	gxgxe	0.243663922057749	2	0.885297120421473	0.000208333333333333
chr9_right_qtl	chr10_qtl	gxg	0.155463714163488	1	0.693367778490798	0.000208333333333333
chr9_right_qtl	chr10_qtl	gxgxe	1.22426127409199	2	0.542194418010104	0.000208333333333333
chr9_right_qtl	chr15_minor_qtl	gxg	0.00160814740956994	1	0.968012035886407	0.000208333333333333
chr9_right_qtl	chr15_minor_qtl	gxgxe	4.46932434819973	2	0.107028280671687	0.000208333333333333
chr9_right_qtl	chr16_qtl	gxg	0.183482268152147	1	0.668397557188309	0.000208333333333333
chr9_right_qtl	chr16_qtl	gxgxe	3.93266830305583	2	0.139969022106044	0.000208333333333333
chr9_right_qtl	chr20_qtl	gxg	0.190162828392204	1	0.662781131419786	0.000208333333333333
chr9_right_qtl	chr20_qtl	gxgxe	6.48627249858328	2	0.0390412597687296	0.000208333333333333
chr9_right_qtl	chr4_qtl	gxg	0.813941223099391	1	0.366957586453586	0.000208333333333333
chr9_right_qtl	chr4_qtl	gxgxe	5.32223922349294	2	0.0698699507187016	0.000208333333333333
