# Supplementary material for: Discovery and characterization of gene-by-environment and epistatic genetic effects in a vertebrate model
Source: Cell Genom. 2026 Feb 10;6(5):101164. doi: 10.1016/j.xgen.2026.101164 (PMC13174225; doi:10.1016/j.xgen.2026.101164)
Supplement: Data S9. Statistical tests for reciprocal cross effect — Test for the presence of an interaction effect between the reciprocal F2 cross status (72-2x139-4 or 139-4x72-2) and the genotype at the QTLs determined to be polymorphic within the reciprocal cross (see STAR Methods for more details). [file mmc10.csv]

locus_id	temperature_treatment	df	lrt_chisq	p	p_bonf	fdr
chr20_qtl	35	1	6.48217672250621	0.0108961465975498	0.261507518341195	0.255689001794646
chr9_right_qtl	35	1	4.8376277221065	0.027845174956514	0.668284198956336	0.255689001794646
chr10_qtl	28	1	4.44650655089981	0.0349727200625144	0.839345281500347	0.255689001794646
chr2_qtl	21	1	0.096901539286705	0.755580076954031	1	0.906696092344837
chr21_qtl	21	1	0.22304783838058	0.636727367106273	1	0.848969822808364
chr11_minor_qtl	21	1	1.22709578561023	0.267972582962713	1	0.584667453736829
chr9_right_qtl	21	1	0.946305422279465	0.330661506598468	1	0.610452012181787
chr16_qtl	21	1	0.0589087691059831	0.808229062677818	1	0.923690357346077
chr20_qtl	21	1	1.7317373451142	0.188189174531201	1	0.451654018874882
chr10_qtl	21	1	0.16726165721775	0.682557014994615	1	0.862177282098461
chr15_minor_qtl	21	1	0.00539896433303966	0.941426032587139	1	0.977027185081582
chr2_qtl	28	1	2.68166040515985	0.101509838387941	1	0.348033731615798
chr21_qtl	28	1	1.00099889022351	0.317068926328537	1	0.610452012181787
chr11_minor_qtl	28	1	3.8286703434693	0.050382886578449	1	0.255689001794646
chr9_right_qtl	28	1	2.74863945316588	0.097337223372663	1	0.348033731615798
chr16_qtl	28	1	0.0010203738470409	0.974517274925533	1	0.977027185081582
chr20_qtl	28	1	3.73547427738481	0.0532685420405512	1	0.255689001794646
chr15_minor_qtl	28	1	0.42608265896547	0.513917414890512	1	0.822267863824819
chr2_qtl	35	1	2.33363734916441	0.126605735365736	1	0.379817206097207
chr21_qtl	35	1	0.491849229942773	0.483103562988202	1	0.822267863824819
chr11_minor_qtl	35	1	0.287510312339919	0.591820415781922	1	0.848969822808364
chr16_qtl	35	1	0.000829217271416383	0.977027185081582	1	0.977027185081582
chr10_qtl	35	1	1.88637847703581	0.169610959642744	1	0.451654018874882
chr15_minor_qtl	35	1	0.225495826520728	0.634883906396838	1	0.848969822808364
